# Supplementary material for: Improved High-Quality Genome Assembly and Annotation of Pineapple (Ananas comosus) Cultivar MD2 Revealed Extensive Haplotype Diversity and Diversified FRS/FRF Gene Family
Source: Genes (Basel). 2021 Dec 24;13(1):52. doi: 10.3390/genes13010052 (PMC8774480; doi:10.3390/genes13010052)
Supplement: Supplementary file 1 [file genes-13-00052-s001.zip]

Archive with 3 entries (3 files):
- Supplementary dataset S1.fa
- Supplementary Figures Document genes.pdf
- Supplementary Tables Document genes.xlsx
