# Supplementary material for: Improved High-Quality Genome Assembly and Annotation of Pineapple (Ananas comosus) Cultivar MD2 Revealed Extensive Haplotype Diversity and Diversified FRS/FRF Gene Family
Source: Genes (Basel). 2021 Dec 24;13(1):52. doi: 10.3390/genes13010052 (PMC8774480; doi:10.3390/genes13010052)
Supplement: Supplementary file 1 [file genes-13-00052-s001.zip › Supplementary dataset S1.fa]

>TE_00000000#DNA/Helitron
TCAAAATAATATTAAACATAGGGAGAGTCCTGGCACGACTTAGAGAAGTACTGAGATAGTTAATGGTCACATAGTGTTTGGTTGGAGGAATTTTATCACAGGAATAGGATAAACTTTGTAGATCAAGTTGTTATCCTCATTGCATTTAAAGGGATTGCCTAGGATAATTGGTTACATATGAGAACGGTAGGCTTGTAATATTTCCACTCAACTCGTGGAGTTGCTACTCCAGAAATATGGCTGCCCATGGAAATAGTTCCCGATTCTAGATTAAAATCCCACAAATGCCAACTGTATTTGGGGGGATACTATGGTTGAATACTGAGGACATTTACAGTTAGTTCTACTCTGAACATAAAAACTACAAATAGGAAAGCAACCATGAAATAATATCAAGAAGAAATAGTTGTAGATACTAATTCGTTTTGGCTTCTCTTATGAGGATGACATAATGCCAAGTGCTCCAATTGTGACAACCGTCTAATATTTGTAGAAAAGATCCATACTAAAAGACAATGGCATAAGAGATAAGCTTATTTGCTATTCACATATTCCTTTCTTATTAAACCTCAAAGAGTTCAAAGAAGAAATCTATTGTCTACAGAATTTTGGATCCTACAGTTCCACAAGTGATAAACATGGCTAAATAATCAGATGACAGGTTCAGTCAACTTTTGCCCAGCCAGACAATATTTAAAAAGATTTGAAGTTAATGAAAATAGAAGATAAAATAAAAGGAAACTACAACGCAAGAAGTTGAAAAAATAAATGCAAACTTTTAAAAAGTACACGCCAATTGTTATCTTTCCGGGGGGGAGAATACAAAAATTTGGAGACATACAAATTAAGAATGTATATCTCTGCAAACTTGCATCATTTAGATTGATGCATTAGCTAGAAATAGTATACTGTATATAGGCTAATAGAATCATTAGCAATTCAACTATAGCATTTACATCTTATGTAAGCCACTGCCTCCTCACAATAAGAAGACCATGTACTCTGAAAAATTCCTGGTACATAAAACTTCTCCTCCATAGACTAGAAATCTTTTTATGCTTGAAGAATTGCTAATTACTATATGCTCGAAGAGGAAAACATTTCTAATGTGTTGTATGGCCATACAACACTAGGTTTTAGAATGTCAAATGGATGTCACTACATTACAAATAAAAGAAAAACAATCTTAATAGTCAGCTTACATAACCAATAAAAACCAACTCCATTATTCATCACACGATTCATGTGAAGAGGCTTGAAACTCTGTGCAATTATGTTTATAGAGCTAGCAGCAAAAGATTGCAAGTCAAATCCATGGGTTATAACTATTCGGCAATGTCGGCATCACTGCCATTCTTGTTGATATAGCATGAAGCTCATACACGGATTTCAACATGACAATGTGAATAAAGCATCATTATAAAGTGGTTTGATCAAAGTGGCAAAGCAATCAATAAGACTTGGATTAGCAAACAGTTGGCTACTCATACGATGCTTCAGCACAAAATAATTCACATCAGCAGTACTTGTGGTGTGACAAGGCGGAAGATGATGAGCGCTGACAAGCTATCAGCGTTCTCTATATCACTATACATATAGATAATATTGAAGAGCTCCCTTCAACATTTTGGTAGCTGCTAGTTTCTTTGCAGCATGCTTTCCAATTTTGAGCAAATGGATGAGGCAGTAGAATCTGTTACTTTAATAGCACAACTTCAATTCACAGCTACAGTGTACCAGCACCATAGGTTCCTTAACATAATTTGTAACTCAAAGAATAGAAGACATAGACTGACAGTTTATTGGATAATAACAATACTACAGCATTTTCATATTTTATCTAAGCGACGAAAGAAAATGCTTGAGAAAGTAGATATGTTCAATGTTCCAACTCCCAAGTTTTATTTCCACTGTTTTGTAGTCCACTAGGATGGTCTAAAAAATACGGGGTGTTAAATATGGATAAGAAATCAGGACCAAAGCTAGTCAATCAGAATGATAGATACATAGAAGATTTCAGGGTTTGAGAAAAATTTATACTGGAGATTAAAGACTGGATGATGTACAACAAGTTACAGAAATAAGTGATGAAACCAAGCCAAATCAAATGCAAATTGGTTCGTCCCAAAACTTACGCAGAACAACCAAACCTCTCGCAAATATTCAAATGGTTTATATATGAAGTAGAGTATTCTTGCTTTACACGTGAATGGGAATAGATTCTACATACTAAATAGGACGAAATGCTTGTCTAGCCTCAAGTAGTAACTTTTTCTGCTGTTTAAATAGCAGAAACACCAGAACACGGAGGCAGTAGTATGGATTGGAAAAGGTTTGCTCTATGTAATCCAATGCTTAAACAAAAGCACACCATAATCTATTTAACAAGCGGATTTATTTACCTTAACTAATGCGGCAAACTGCTGAATCAACAGCTTTTCCGATCTCGACACAATAAACGAGCATTTCTTTACCCTACATATGTCGGTATTACAATTCAATATTGTGCTCCCGCAAATGATTGTGTCTCGCGAGCGAAGGTCATTTACCAATAAGCAAGTTTGATTCCATAAAATTCTCAAGTAAACACTATAGAATGATTGAGAACCCAAAAAGTCTGAAGAGAGAGCATATGATTTAAAACCTGACGAATAGTGCACATGCAAACAAACAATGAATAACAACGAACACTAGAAGCTACATTGATTAAAAGAAGGGTCCCTGGTTTGATTGAAATCTGATACAAGAGATACACCAAGCGAAAATCCAAAAACAAAAAAAACAACAAATGGTATGAAATTTCCACAAAATTTAATTAATCAATTGAGGTTGTCACAAATTTAGATAGGAAAACAAAATTTAGGAGCTTCGATTACCTCCATATGGAGAATCAAAAAGCAGGGGGGAAGCACAAATAAACAAAAGTAGCAGGTGTTGGATTTCAATCGCCGTCACTCTCGGTCTCGGCTGCTCCGCAGCGCGTTTTATTTGGCGGAAAACTAAAGCTTGAAGAAAATCTAATAAAATAGTACACCCATCGAATTAATTACTATTACTAGTTACTAGTATTATTAAATGGCGAAACTACCCTTGCGTTTCTTTTCGCCAGCAAAGGGGACATGGGTGTCATATGTAGAGTTAGCTAGGGGTAGCTGGAGAATGGAAACGAACGGAAAAGAAAGATTCGACCCGTGCTCGAGAGGGCGACCTCACTTATTACCTGAAAAGTCGGGCCCACGCCACGCCCCTTCCCTAGTTAAAAATTACCGCAGTGCCCTTTCTCTGGTTGGGCAGTGCGGTCCGTGCGGATAAAGGGAGGGCGTACCCGACCCTTTGATTCAAATCTAAGGGTGATGATTAGGCGGCCACATGGGTGGGACCCGCAGATGGACCTGTCTCCAGCTCAGTCAAAGAATGTATGAACTGATAACACATATTCATTCCATTCTCTCTGCGCATGTGGCCGGTGCAGCGGCTCTGCCTTCTCTTTTGGTTGGCCTCTAATTTCCAAACTGGAAACGAAAACAAATAAAGGAGAATTAAGCTAGTTCTCACATGGATTGTGATGGTAGGAAAATTCAGCCTAGAACTCTTCATGTGATTAGCAACCACATGGTCATCGTGATGTTAGGAAAATTATGTTGGAACTCTTCCTATAACTAGCAAACCACAATGCTTATCTCTCGAAGCGGACCTTCTCTGTATGTATTAATTGATACAATTTGAATATATTTTTACTATGCCCCACACGATTATTTGGAAAATCTCTTAAATTGCCGCATGATTTTTTTTCGCCAAAATGTTAAAATATCAAATTTGGTGATAATATAAAGTAGATTAGCGGGATTAGCGGGTTGCATTTTGTCCTGTATCCGGTCAACATATTGGACCAACTTGGGCTGCGGTGGACTAATGGGAGATAAACGCAAACCACGTACTATTCTATTTCGTTCGATTGGCCCTTCTGAGCCCAATAGGCCTTTTTGAGCCCATTTTCATCTCCACTGTAGGCTTTGGATGGTTCTCTCCGTCCCAACTCCCAAGTCCCAACTCACTCGTAAAACAAGCGTGGCAGAAGTAGAACCCCCGAGACACCCTCGTCGTCCTCGTCGTCTTCGCATTTTCCCTCCGAGCGCCACTCCTCTTCCCGGGGCGACGCGTTCCCGGCGATGATCCCCGTAGAAGGATGCATATCCCCGGGTCAGGGCGGAACTGTTGGTGCTGTGATAACTGTATTTTGCTTTTACTATTTAGTGATCTAAATACCTTTATTCTATTAAATGTGGGTGAAACTTTGAATCTTTAGTTATGGAGTTCCTTTAGATTAGTCCGGTGCATATTGTTTATCTCGGACTGTTTTGAAATTTTTATCGATATTAGAAATTTATCTGTACTTGTGCTTGCATTGTTCTGGTGTTTTGTTTCCCTTAAATTCTACTTGTTATTCACGGATAGAGCTATATGTTATTTGCAGCCAAACAGGTAGACTTCTTCTAGTGTAAAACTTGCTCATTCATTCCATGCTTTTTTCCACCCGCTAGTAGTATCCAATTTTGTGTGTTGTACTTCTGACAGGTAGTTAATCTGCTCTGTGAGAGTGGTGTTCTATTGTTTTGCCATGCGTGTTGGTTGACTATTTGTTATATGCTGCTTGTTGACATTAAGCCTCTCTATATAAAAGTGCACTCCATAAAGCAAGTGTGAAAAATCTCAGCCGATGACTCATGTAGTTGTGATATCTTTAGATCATAGAGGAAGTATTAGATGACGAAAGTTTGTATATCCAAATATTTTGTACGAATGGTAAAATTTTCACTTTCAGATCTTGAGTCAGCTTGTGCTTTTTTGATACTGTAGGGTTGTTTTGCTTCACCTATAAAGTGTTATTGGTATTCCTTCATATTATTGTTTATCTGATGACTGATTGAATCCATAATTTGATTTTACATATGTTTTTCAGTTATATATGCTACTTGCATCTAATGCCTCTGTTGTGTTGGTCAAAACAAACATCTGGCTCTTTAAGATGATGCACAGATGGCTTGTTCGGCCTCCCCAAAGCTTCTGTAGAAAGTGAGAATTAAATTTGTCTCTTTCCTTGTAATATTTAATTTTATTCACTGATTGTGAATAATTATCCTTGTTTCCTTACTATATTCTAACTTCTCAAATATAGTAGCTCTTTTCTAGAATGTTTGTTACAATTTCGATACAATGGTAGTCTCTTTGATAGAACTCTGGATAATTTGTTTGCCTTATTAGAGGGCCTCTGAGTACAACCTACTCTTTGGCAGGTACTTGGTACTTACACAGCTATAACATTCTGCATACATAGATTTGGCATGTCTTTGCCATGTGTTCTGTCCTTCTATTACCACACTATGTTCATCGATACTATCACTTTGACGCTTTATTGACTGGGAGTTCTTTGGGATTTTATTTCTCTTCTTTATTGTTATTTTACTCATTGCTGCAATTACTATACAATCGTAGGTGCTTTTTCTTGATTTCGATATATATATTTATGAATAAGATTGTCTTGGTTATCTTAAATTAGTTGCTATTTTCTACAGTTCTCGACATTGAAAGTTCGAGGGTTTAATTCTTTCCTGTTTTTTAATCATTCACTGATATCTTGGCTAATTATTTTGATCCCCAACTTCCTAGTCCTCAGCATCAGGAAATTGGTTCATAGTTCTTTTGAGAAAGCTTTTGTATAGAGGTTATACCATAGTCGTGAAGTATCTATTATTGGAGCCTTTTACAGAGCAAATATTTTATAATGTCCATTGGTATGCATTATCAGTAAATGAAACTACATTCTCTTTTCAATGTCAGATCATAAAGAATAGTTCAAAATATGTTTCACATTTGAATACTTGTGTTCTTGAAAGAGGGGCTGTACTTAGCATTTGAAGCAAATGCAAAGTTGGTAGATTAGCTTACCAGTCTGTGTTTAATTGTAATTTGTTTGCAGTTGTTCTTTCACTGCAGTAAGTGTATTAATTACTTAACCATTGGGGTTATCCCTTTTCTGCCTTTGGATACAGTTTCTTGTTAATGCAACGAGCAAAATTTGAATTTTCTTATATATGCTTCGAAACTTTACAACTTATCTTCGGTGCACATCTGTTTTAACATCTGCTATATGGTTAAAACTTAAAAGGAATTTATTAAAGGGTTTTCATTGGTGTAGGTAATTATTCTCTGAATAATAGGTCACACCTTTGCCCGTAATGTGACCTTGTAAAGCATGTTTTAAACTTGTGACATGTCCATGTAATACACAGTGATTTAGTTTTACATATGTTCATGATGAGACCCTCTCATATGCCTGTGATTCTGTCTAAATTTGATGTTGCATAGGGATATACATATATACAAGAAAGACACTGTCTTTGTGTTTGTCTCTTATATGTGGATGCTAATTGATGCGTTTATGTTTTTTGTTCTAATGATTTAAGGATGCTTTTTGATGTTAGTAAATTAAGTTGTGCTCTTTTATTAACTCACTCACTGATTTACATTACAGCAGTATTCTTGTTTAGCTTGTTATGTTTGTAAATGTTTAGGTGTTATGTTTGCTTGTCTTGATTACCTTTGCTCTATATACACGACTATACTTTCAATATTAGCTTTCACAATCTAACTTTAATGTCAGCCCACTCAAATCAATCTCCATCCTACATAAAAAGCTCAAAACTATTAAAGATACAAGAAGTTGAACTCTTTGGGTACCCGCTAAGTATACATTAAACAATTAAAAAAAACTGAACGGTACATAAGGTGTTTTTATTCCAAATAGATGCAACAGCCTCTAAACATTTACTTGTAGATCATCATGATTGATATTTGCCCTAAGACATGGGAAACCTGTATATTGGAACTAATAAAGACATGCCTTACCTTTTTCCTTTGTTACTTGTTCTTGACCAGTTCAATTGCTCAAATTTGACATATTGACACTTCTTTTTATTGATTATTGTTATTCTGCCTAATACATACTTCCGAAGTTGAATATGTTGTGTTACAGTATATAGTTCTATTGACCGGACAATAATGTCATAGGTTAATTGGGCATAAGTTGTTTGTCTTTTTTGTGAATTTTCAAAATTAACAAGTTTTTAATTCCCACTAATTGAGCAACTGTAGTTCTTTGTATGTAAGGTCCTTGATTCCAAATATTTGCTCTGTTGGATCTTGATCTTTTTGTTGTTATGAGTTCGTGGATTGCATCGTTGTAGTAGTAATTAAAAGCGATAGATGGATTACAGCACAAGTCATATAGTTGCTTTCTTGCTTGTCCCCAAATTTATGTATTTGTTGTATCATTCATTTAAATTGCAGTACTTCTAAAAATTATGTTGGTGCTTTCATGATACTGAGAATCTGAAAATATGTAGTGCATGACAGCATGCAGGAGAGGGACCTAAGCTTGATTACTGCTTTTCTTGTATACTTTTCTAGTACAATAAAGTGCTGAATTTGTAGGCTTGTGGGTTTCTCTTTCTTTAGGAAATAGAAAGTTTTATATTGAAAATTTATTCCTCTTCAAAACTAAGTGGGACTTGCATCTGTTCAAAATTTTTCTCTTTGTTGATGATAACACTTTGCCTAGTAAGTAACTGTGCATTATGAACAAATTTGTTTGACTCTTTGCATTTATTAATAGGTAAGCTATTAAAAACATTTCTTGTAAATTTTCATGTGGTTTTTTGTTTATGCGCATTGCGCAGCCCATTTATTTTGAACTTTTAGCTTGATCTTCTTCTTTATGAATTTATTGTTTTGCATCAGATAAGCTGACCTTGTATGCTCTTGAGTTTTAGTGAAATTCTTGGAATGTCTTAATTATTATGCTTATGCAGTACAGAGGGACATTTCATCATTAAGTTTGTGAATACTTTCAAAATAAAAATAATCAAAAGAGAATAATGAGAAAAATTGTATCCCTTGGGAACAGGAAACCCAAGTTGGCATGAAAACTACTTTGATAATAAATAGAAGATAATAAGGAGATTTTATACCAACTAGTCTTACATACCAAAACAGATTCTTTAATGACCTTGATTGTGGCATATTACTTGGCTGCACTCATCCTAAATTCTGTCTAGCTTATAGTAGGGTTTCAGTTGTAGATTATCTATTGGATGAGGTCCTGGAGACAGATATACGGCCATTCGCCTTTTTGTGGGTAATCTACTCGAATAACTTTGTCAGGACGAGGAGGTGATGATTGATCCTATGTATCATCCGCTTCGTTAGGTTCGAGCTGAAACATGTTCAGTGATTTAATGGTTGGCGGAGTATGTGTCAGTGTTGCTTTGCCCAAAGATTTTGCCCCCGTTATGTAAGATTATACTCCCGCAAGATGTACGGTGATGCCATGTATTATTTATCCATTGTTACATTGTATATTGTTAATTTTTAACAATCACATAAAATAAGATTAATATAGTTGATTGGACATGCTGGTTCATTATCTTGTGTACTGTAGTTTGTCGAACTAGAAATGTTCTGTTATAAAATTTGTTGTTGTGGAAGGGATCTGCACTATAAAAGGATCTAAAATATAAAATAAATTTAGAAAAACAAAAGAAATCTCTGGTGAACGGGGACTGCAAGCTGGGATTTGGTTTAAGAGGAAACCCCCTTAAAAACAGAGAAACAAGTTATCATTGATTTTACTCTTTTTACAATTTACGATGGTAAAAGCGGTGAATGATTCACCGCTTTTATTCTTTACTCCTAATGAGGAGTTATGAATGCGGTAAATCATTCACCGCATTTAGAAGTCTATTTTTATAATTTTTTTAAAAAAAATTATTTTTATAATTATAAAAATGGATAGGATTATTTATAAAAAAAATTCTTTCTCTAACGTTTGTGGGTAACAGTATTGTAAGTAGATTGGATGCTTTGAGTGAAAAGTATGCTAAACTGCATAAAGAAAGACTTGTTATAAAATATCTCATGATGATTTGCATTATATCATTCTCTATAAAAGAAATTGTGAAAAATCTCCCTTCGTCACATTTACTAATTAATTCTATTGGTGGCATAACATGTCGTAAAACTTAAAAGCCAAGTAAATCTTTCGTTTCGGAAAGAAAGTAAAAACAGAATTCTAGTCTAATTTACATGACCAAATTACATTTTCAATTATAGAATAATATCTTGGCGGAGAGAAGGTCGGTTCCAATTTTCTCTTCGCGTCAAATATACGCTCTCCCCGGCTCGCTCTCTGCTGCGTCAAATAAATAAACACATCGTTCCGTCCTCTTCCTCTTGTCTCCCTCTCCGCGCCATGGCCGATAGCGGTAGCAGCTCCGCCGCGACGACGACGGCGGAGGAGAGGAGGTCGTGGGCCGATGAGGCGGCCGACGAAGATACGTCGTCGGAGGCGGACGCCTCGGCGTTGAACCAGATCGAGTCGCTCACTATCTCCGATGAGGACCCCAGCAGCCGCCTCGACGATCCCGACGACTCTCAGATCAAAGCCGTAAGATACAACTTTATCTTCTTTAAGGTTTTTGCTCGATGAGCGTCCGCTCCTTGAAGCTGTGACCCTAGTCCAATTGCTTCTATTATGTGGATCTTTGATGCGTCCATCAAGCTTTCAGCTAGTAGTAGTGTTGCTTTGAGTACTTGACCCTCTATTTCTTCTTATTTTAAGTGAGACGAAGTCTCTTTATCCTAATTGTTTCGAATTGAGCGCTTGACTTGGATTTTAGTGATGTTGTCGGAATTGGCTCACGAAACATGTCCTTGTTGTTATCAATCACTAGATGTGGTCCTTTAATTATAAACGGTGGCAAATTTCTAAATTTAAGATTTTAATGTTCGTATCTTCACGAGAACATGATTACCAGAGCAAGAGGGATGTTCAGTGCTTCAACTTGAAAGCCCGTCCCTGAAATATAAAAATACGTTTTTGAGTTCCTGCAAATTTGTAAGTGCTGGCTCTCGCTTAAGGACTCTAATGGCAATTTTGAATCGCAGCACCCTCATAGTAATATCGCATTATCAGCGAATGGAAGGATCTCCCTATGGACGTGATTATGTTTTTAAAAAAATGGAAGCTAGATTTTAGTATTTAAATCTTCACTGTGTTCATAACGAGTTACTGCTCCATTAGTTTGTACCGAGTCTTTCTCCACGAGTTTGCAACTTTAGTCAGCTGCTTCATCTTTTTTCTTTATTCTGCCGTCATAGGA
>TE_00000001#DNA/DTM
CTAATTCACATATGAGGTTTTTCTGTTTGTTTCATGTTTAATCTTGATCCTACCTTCTTCTATATTTCCCTTCCTGTATACAAAGATCTTCGTTTGGTCCTCTTCAATTTATGTGTTTGTTTCAATCTGTTTTATTTTTGTTTGCATTGTGGAAGCCCCAAGCAGTGCTTAATAATTTTTGTTTCTTTGTCTCACTTCATTCTACCCATTTAAGTGTCTGTACTAACATTATCAAGTCTAATATTGCAGGAGGCCAAACGATGTGTCCAAAAGATAACTTAACAAGCAAATTTCTTATTTTTTTATATGTAAGGCCTATTTTGAAATCATTTTTTCAGTAACTTGTTGTAGTTTGATTTGGTTGACACTACAGACTATATTAGTATTATATATTTCTAACAAAAACTAATTTATGTTACTAATAAAAAATAATATACATTATAACTCTCTGCCGCTTACTCTACTTATTCTCATAATAAAAAAATGAGTATAATATAGTAACTTAAAAATTTAACGGGAGCCAGTAAATCTTCTATCCGTCGCAGAATCAAACTAAAATGATATAGCGGCGTACTTTTAATCAATTCTTCTTTTTAAGCCAATAAATCTTTCTTTCGTCTTTTTCAACCCCTCCCTCAAGGATGCTCAACTTGAAGTGGTCGATTTTGTTTTGGACCTCCAACTTATAATTTTTTTAACTTCGTTTCACGAGAGAATAAATATAATCTCTTTCCTCCTTGAAAATAACTCAAAGATTACTGCAACTATATATTAATAAAAATTAAAAATAAATAAAATTCATTACATCACCTATGATAATTAGGTCATTTATTTTTCGAAAATTTTGGACAATCGGCATCCTACCTCAAATCCATTAAAATAATTAAGATTTAATGGATTATTAATAATAAAAATTTTAGTATAAATTAAGATTTAAATTTTATATGCTACCTCAAATCCATGGCTCTTCGTCGTTATCTCGATTTTTACCAAGACAGGCACAACGTGGGGTTGTCGTTATCTTCGTTGTGCCCTGGCCGAATTCGAGTTGTTTATACGGCCCCGCATCTTTCTTACTTTCGAGGGTTTTGCTGCAACAGATTTTTCTATGTCAGATGGTAGGTGCACTGTTCGCCTCTGCGTGTGGTTGAAAAAGATGTATAGTGTAGCCCCTATGAAAATTATGAGTTAAATAAAAAATTTATTTACTAACGAAAATTATTATATATTGTTCAGAAAAACTATTTTATGTTACTAATAAAAAATAATATATATTACCAACTCTCTCGCTGCCTCTTACGCCTACTCCTCCAGTCTCTCTCTCTTACCGCCTCTTTGTCTATTACTCTGCTTATTTCCTACTCTACTTATTTCCATAATAATCGTCAAAGCCCCTTCACCGTTCGATCCCAAACCTACGCTGGATCCGAACGCAATACAACGATGAGGTCATCGTTGATCTTCTCCTTGTAATCCGAGAAGGGAAACACTAATTTCAGTTGTCTCTTTGCTGATTTTGGTATGGTTTAGTCTTAGTTTCTCTCCCTAGATGTAGCGTGTAGTGGGAGATAACTAGGTTACTAGCTAGTGAGATGTGTGGAGTGTCATCACTAAATTGTGAAATGAATTGAGAAATTTTGGATTCACATTTTTTGTGGGGAGATGTCTGGAGTGTCATCACTAAATTGTGAAATGAATTGACGAATTTGGAATTCAATTTTTTGTGGGGAGATGTCTGGAGTGTCATCACTAAGGCCCCGTTTGGATGCCCTTAAAAACGTAGCATAGTTAAACTATGCTACATCGGTAGAAAATTTATCCTATGAAGCGTTTGGGAGTACTGTAATTTTTGAAGCATAGTTTCCACAATACAAACAAAAACAAAACAGATTGAAACAAACACATAAATTGAAGAGGACTAAACGAAAATCTTTGTATACAGGACGGGAAATAAAGACAAAGGTAGGATCAAGATTAAACATGAAACAAACAGAAAAACCTCATTCACCAATACAATGTGGTATACTAAGAGCATATGTGAATTAG
>TE_00000002#DNA/Helitron
TCTATACTACTATAAAATTTGAAAAGTTGGGGCTCGAACATCCCTTTTTTGGGACACACATATGAGAGTTCAAACCCCTACGTCCTAAATAGCATCTTAGGTAACGAACCAGTACGCTAAGTAATTGTTGTTGCACTAGCTATTATATATTTGACCATAAATTTTTCTAAAGGAAGGACAAAAGATAAGAGAAATAGGACACTAAAGGACGAATGCGAAAAATATAAAACACAAAAAGAATACCACGTTACCCAATCTAATGATAAGAAACATTTCAAAGCAAATTTAAAGAACAACAACTCTCTTTAATGGTATGTTGAACTTCAAGCTATAGCTTCTCGGAATCAAAAAGCTCGCCCAGAAGCTGCTGCATGGTTGGAAAAGCGCTTCTCAACCACCGCAACGATAAGAAGCGTAAACCAACGAATGGACCAACTTGGCGTAACCACACTTACAGCTACAACATCCAACACAACAATTTCGAATGATTAATTTATATAATAAAAAAGTTTAAGTTGATTTTGTGTGGAGCCTAACTTTTTTAGTGCATAGATCTCGGTTTGTGTCGTATTAAACGAACAAGGGTTTCTTTGGAAAATGGGACGTAGCTCAAGCTACAGAAACATGGCGCAAAATCATGCATCAAAGTAGATGTGGGTCTCTACACCCATATCCTTAGATCTCCATTTTGGGGCTCTAATTTTTTATTTTTATAACTAAGTTTTCACTATTGAAAAGCCGTCAAAGCACTCGGATTTCTAATGGTACGGCACGAGAACACAGATAAAAAATGCACTCATAAATTGCGCAAAACAAGCTTAATTTGGATTATTATATACAGATCTCACTGTACCTAAAATCAAACAAAAATTCAAGTTAGTCACATGGACAATATGGCAATAAAAATACTACATTATATAAATAAAACTTTCAATTACCTTCGCACGTGAAAAATTATGTTAATGCCGATTCTTAATTTTACCACTTAATTAATTAAGTATAAAAACTTCACGTACATTTTCCTGATACGTCCAATTACGATAATAAATAAATGTTTTTCCCCACTAAGCCTAGCTAGTACATCTTGTTCCCATCATGTAAAGCTTAATTAATTAAATTTAAAAAATCTTCTTTATAGCAGTTAAGTTATATATACCCAATACAGCATATTTAAGACAGATCTTATTGTGCCATGTGAGATAGCTAAGAATCCAATCACCAGGAATATGATAATGTTGAGCGTCATGGAAACGTTTCGATTACTTATTATTATTCATACATAAAATTAACCAAAGTATAAACAAATGTACTTCAATGTAACACATAAATTAACCGAAGTTTTAACAACACGCAACAACAATATTTGCATATCCAAGAGAGGTTGGACGGGAAACCTATCTTGTGTGTTCTGTGGATCTTTTTTAGAGAGGGTAGTTCACATCTTCACAGATTGTATTTTCAGTAGATATCTTATGCTTATGGTGATGGTTGGCGATGGGGATATGGATTGTATTAATTCTTGTTAAAGATGTCCATGAAGTGTGGAAAAGGGCGACTTGGGAAGATCGTATCAAGAAAAAGGCGACGAGAACACGTTTACTTGTATTTTGCTGATGGATTATATGGACAGAAAGAAACAATTTTATTTCCAGAGAGATCAACACTAAGCTAATGGCGGCAGTCAATAGAACCAAATTGCTAGCGAAGCAATGGGAGGATTTTTTTTGATTGACAATCATAAATTACCCCAGCTTGTATTTGGTACATTATAATCATTTTTTTTGCCTGCTCTTGTTTGGGACATTTCTGGTTTTCGGAGCCAGTTGCCCCACTAATGTAGCTCGGTTCGATCGTATTCGCTATGAATGAAACAGATAGCAACCCTATCGATCTTTTTCTTAAAAAAGACATATATATTCGCAACATTGTGGGGGTATCTGTAGCAACAGTGCTCGATAGCAAGAGCAAGGGTCCACCAAAGATGTAATGTACCCATGCAATCGACCACATCTTGCCCATCACTGTTTGCATGTCCCCATAAATGCAACTATATATGCAACTGGTCCCATGTTTACTTTATTATCACATTAATCATATTATTTACTGTTCAATGGCCCCAGCCATGCACATATTAAATTGGTCTCCCATGTTCGGACCAATTTTAAACCAACTATTCCCCAACATTAACTTTGTTATCACATAACCCGGATTCGACACTGAGCCCATACACTGGTGCAGTGGCTACAAATGATAAGGCTCAGGATTTGGTTCACTATGGTTGGGTCATAATAAACCTCTAGCTCTTTCTGTGCCAATAAAATTAAATATGAGAATGAATCCATATGAATTGTCTCAACTTTAGTCCCTCTACATATAACCTTGTTAGATGTTTTCCCCGAAATTTAGTTATCGATCGACTTCGATTTTGGATCCCTGATTCGTTGACAGTTTCGCGGTATGGTAAATTCGAAAAAGAATTTATATATAAATCGACCATTTTGATGCCAAAACTCGATATTGGTGGTAAGTTGGTTGTGATTATTATGTTTGATTTTTAAAAGAGTATTCCAGTAGTAGAAAAAAATTCTTTCATCACTGAAAGGTGGATTTTAAGCTTAAATGACTACGCATTAATACTGCAAATATTTTCTGCTTTGCTTCGTTTGGTTTTTCATTCTTTTTAAAATATAAAAATTAATATATTATACGGCATAAGAGTAATTTTTTGTTTTAAAGGAATAAATGTACATGATTATAAACAAACAATACCTGATATACCAGGTGCGCATGCATATTTTTGTATTACTCATTTACCGTTTTTCCATTCTATTACATACTTTCGCTTTGAATATATGAACACGCCATGCGGGAGCAATTAAATATTTTTTGTGAATTACAAAGTAAGCTCTAGATTCTTGATTAAGATCAGAAGAAACAAAACACATTTAGTAACACATTTAACAACTTATAAATATTGGCATTTATGGATAAAGAAAATCTATAGTTTCTAAACCTACTTGGTTGAAAATGGTTTAGGGTTTAAAGTTTTGTGAGGAAATTAGATTCCTCTTGCCTTTTGACTTTTTCTCTAAAAAAATATATATAGAGGGACCACAAAAATTAAACAAGGCCTTGGTGGGCCCAAGGGATTTGTTGGGTTGGTGGAAGCCACTTGGGCCCCATCAAGGCTCCACTACTTTTTAAAGCCTTTTTTGTTACCATTTTTTAATAATTTTGGCATATGTAGCTCTTAAAATAAATCTATTTTATGTGTACTTTTCAAAGTTTATAGTCCATATTTACAAGTGCATCTATTTTTTTGAGAAAAAAATAGCATGCTACTTACTCCGTTTATTTTCTTAAAAAATAAATTTAGCTAAATATTTTTTTAAAAAAATTAGGCTTCGAACTTGACTTAGATATTAATCATCAAGCTTTTTGTCACTTATACTAGAGATGGTCCTATCAAAAATTATAAAATGTGTTACTATTAGTTATAATTTGTGCCTCTGTTGCAGAATTTATGAATTTTTATCTTTTTTATGTCGTTAATAAAAATAATAAGAATTTACGTAATATTTCAGCAAACTCTTCCTTTTAGTATGAAAATTTCTCAAACCAACAATAGAAGCTTTGTTATGTCACTCAGTTCGTTTATTTTTTAAAATAAATTTGAACAGAAAGATCAAAAAAATATTAGGATTCGAATTTAAAACCTCAATCTCAGATACCAACCATCTTATTTTAATGGATATGTATACAAAAATATAATTTTAAGAGTTGTATGCATAAATATAGATTATTTTGAACAAGGAAAGACAAAAATTCAGACAGTATTTGGTTAGGGGATAGGGATAGGGATAGGCCCTTATCCTCTTTATACCCAAACGCTAATTTTTTATCCGAGAATAGTAGTTCTCGGTTATTTGTAATTACCGGTTATAACTATCCCCACCATCACCATTACCATCATTTTTTATATAAAACTATCTAATATTTTTCTTATTCCATATTATCTATCAAAAGGCTATTTTTTTTAATCTCCGGGAACAACCCAATTTTCAACCAAACGCTATTTTTCTTATCCCTATACTTGTACATATCCCTGTAATAGCTAATTCTTACTTATACCCAAACCAAATGGTAAGAATAGATGCTTGAAAAGTTCATGATATGAGATATGTAATACTGCAATAAAATAGTTCCACGTTGGACGGAAAAAAAATTCTGAATAAAAAAATGTGAACTATAGATCATATTTTCAGTAATCGAGCTTATTATTTTAGGCCAGTATTTTAGAGCCAGACGAATTATTAAAAAATAGATCAAATAGTTATATTTGGTATCTAACTCAGTTTGCCGAAAGTGTCTACTGATCTTGGGCAAGTAAATGGAACCTGCTTTTAAATTAAAATAACAATATTGAAATGGAAGAAGAACACCTATAATAATAATATCTATATTTACATAAAAAGTTGTTCCGTAAAAAAATATCCAAAAAATTAGAAACTTTTTTAATTATTTTATTAAAGTAAAACTTAATTGCATTTATTTTGGATAAATTTCACCGTATTCTAAATCTCACGTGAGTTCATCCGCATGGTGCACGTTAATAATTCTTAATAAGTAAATTTTTTTATCAAACACGTCTTTTTAGATGCGTAATAAGTTTTAAATAATCTTATAGTAAAATTTAATAATAAATAATATTTTTTTAACCACAATAAATAGAAAATTTTATGAAGAATCCGATGTAACCGCGTCCTTGGGATTTACACAGTAGCGTTGACCGTGACCAATGCCGTGCTCCAAATTCTTGGAGGGTATTTCCTTTTTTTAAAAAATAAAGGCCTGTAAATCTCCTGGCACGTTACAGGGACGAAGCTTCCTCTTGAGGAGGTAGAGAACAGAGGAGGTATAAATCTATTCTTATTAAGATATTTATACATATAAATAATAAAAAATAATTATTTATTCTAAAAGTTTAAAATTTTAAAGAATAAATTTCAAGCTTATTTAAAAAAAATTAATGTTTAAAGCCATCAATCGTTAAGTTACTAAAATATTAGACTACATGGATGAGGCAGCCAGGGCCTCGAAGGATGGGCGCGAAAATAAACTGAATATCGCAACTTTAATTTGATGAGGACTGAATATTGCAACTTTAATTCGTCAATATTTTTTTAAAAAAAATATAAATGATGTGTCACGTGATCCAAAGGTGGTGGGGGGCTTTCACTCAAAAAGAGGAGAGATTTTTATTCTTTCTCGTGATACGATGATGGTGGTGGCCGTGGAGTCGTTATACGCTAATCGTGATCGACAGTAAATGCATCTCACGTGGTTGTTTTGCATAAATAAATTAAAAGATTTATTTTTATTTGTAAAATAATAACTAATAATATTTTAGAAAACTAAGCTACCATAAAAATAAATAGCTATGTAAGTATTATTCATCTACTATTTACCGTATAGTAGCTCAAGTTATTTTGTGTTCCTACAGTATAATAATAGTATGGCAGGAGTAAGAGTTTGTTTAGTCGCACTGATCTAGTTTTTATCAGTAGTTCTATTTAAAATTTTAAAGAATTAGAGTTTCTACTGCAATGAAAAGTAAGAAAAAAATAATCTAATTCTACAGTAAAAATACATTATTGAGAATAGAATTATATACTACTTTTTTTAATAGTATCACTTTGATAAGATTATATTAAATAATACTATACTTCATGGTATAATCAATGCTGATCCTGAAAAATTAGATTCCAAGTCAAAAAAACCCCGATACTGAGTATATCACGATATGTTATGTGGTGTTTGGAAAACAACGGGCTCAGTTTAGGCCCTAAATTGATTTGAAGGGGACTAAACAAGATTAAAATTGCGAAGTTTTGTTTCCAAACCATTTCTATTTTAAATATTCAAAAAGTCAAAAATACGAACTCTGTTTGGGAAAAGTATAAGCGGGGATCAGACGCTCAACCTCTGAATTATAATCTATAATAGTGTAAGCAAATCCTGCCATTCAGTGTTAATTTCTATTTAGTTAGGTACATGTGGGAAAAAGTTGTATTTATAACGTGTCACGGTACAAATTGATTGTCCAAGTCAAAATATGTACGGTGCAATTATAAAGTCCTGGTCTAGTGACTAGGCTATTCTTTTTCTCCCTTATAGCTTCATTTTCTCACAAGTTCATGATACAGCAAAAATAAAAGCTTCGAATAATGCCTTTTAATTTATTGTTTCAGGTGGACTCATTGACATAATTATTCTCAACTATATAAATTGACTCTGCAAAAAATAGAGGCCGTAAATGGACCGTAAATACGAAAGTTCTTCGTCAACTCCACTAACATATACAAAAGTTAATGTTTTAGTTTCCGGAACGATCGGTCAAAACGTCGCAAAAAAGGCTAAAGGGTTTGGTCACGGCCTGGCGCGTGTTAGGAGGACGTCGTGCGTTGTACTCGGCAAAATGGTTAGTGGAGACATAAGTGCTTTGTGGAAAAGCCGTTCGATATCGGTAAGATGACATAGGACAAGCACTTACTTAGGAAGCCACTTCGTCTTCGTTGTGCGCTGGTCGAGCTTTTTAGAGTCATTTTGGAGGAAGTCGAAGTGGGATAGTGCTTTGCCTTTAGACTAAAAGGTGGAGGTTAAGTTACACAGATGCTTTGTTGGGATAATGGGCATATTGACTCGCGAAGTGGTGGTGAGTCCGCTCATAAGATTGCGAAGATCATGTTATGATTGTGGATGGTCGGAAAGCTTGAGCTGGCAAAAGACACAGTACCTACGAATTTCGATTGTATCTACGTCTGTACAACAAAAATAGCCGAACATCTAATAGCATATGCTCGCTAGCTATGGATTTAGACCCAGTTTGGAATTAGGTTAAAAACGCGCCCGTTTTTATGTCTGGAAGGCCCGTCAATTCAAACTTCAGAAACATCTCCGAGGCACATGAAGTTGCCCTAACTTCAAAGCGAAAGAAACCAAAGAATTGAAGCTGATCAAAGAGTGTAAAAACTAGTGGTGCAGCATACTGCTGAGTCATGATGTGTTTGTGCAACCTATAAAAGAGCTTAATCAGTAGATCTAGGTTTCACAACTGAATCCACGGCGAACGGACCCGCGGTAACATGATTTGACTCGACCGAACACAGACATGACTTGATCCAACCTGACCCAACATCAGCATCGCAGATGGCATACCTGACCTTGTCCAAATAATTTAAGTTGTCGAGCTCACGTTTAGTCTTATTTTCTAACCTGACTCAAAATGGCTAGAATTCCAATTCTTCTCCAGCAGATTAATCGGTGAATCAAACGTGTCCTAAATGCACAGTTCTCGTAGTATGCAACAAGAAATTTGATTCCTGCCCTGCAGTATACGGCAAAAACTTTCTCATTAGTATGCAACAAGATGTTTAGTTCCTGCACTTTTGTGTAGTATATATGATTCTCATGAATGTCATATACATGATGGAAGAGGCTCAGACAAGCATGATGATAAAACAGTGACTAGTTAGTTCTCTCATTTTGTGAATCTCAACTTGCAAGAAGTCCCAAGCTTTTAAGTAATCAGTAAAATTGCAGAACAGAATATGAAGTCATCAACTGACAGTGATCAGAAAACAAATACTGATAGAGAAGAGCAGAAAAGAAACTTGACGCAGAGTGCTTGTTGTCATTAGCTCTGATGTATAGCATTCATTTGAACCAAAACAATAGCCCCAGCATTAATAAGGATATAAGTTGCATGTATCTAGCCGTGTCTTGAACATCCTTTTTGCATACGCAATGTTAATCACTCAATGGAGGTTCCTTTCAGATTGAACTTTGCAGCAAGTACTAATGAAAGAAGAGGATTGTGGAGACAAGATATAAAAACCTATGTCGTGAGAATAAACATTCCTTCAGGTTTGCAATCAAAGCAGGTCCGTGAATGGTCACATACAAGCAGGGTCCATATGCAGGTCCCTGAGAGGATGGTGTATTTAGAAATATATATAGTCCTCATGTTCTATTTGTTTGGGAAAATTTGTAGGCAACATAGAACATCACCAATTAAACATCTCTATATATAATGCTTTTGTTAAACAACTCTATTCAAACAGTACTTCTAGAAAAGCTCTATCCGGATCAAACAAGTCCTTCGTCCTATTTGCAGTATTCTGCATAAAACTGTCTAGTTAGAAGAGGTGTATAACATGTATCAGATGCTAGTCTATCAAGCATTACAAGAAATGAAGGCATATGGAAATAAGATCATTACATACATATGGATGTAGAATACAAAAATATGTCCATTTTGCACCGCAAAAGTTATTTAATACATTGATCGTGGAACGATTGCAGTGAGATAAATATATAAAACATTTGTAGAAGTGCCGAAAACTCGGCATTCGAAGGTTGGTGAACGATGTATAAAAGTGCTAGATAGGCCAAGATCGACATGATTGCAGGCAACTAGTTGATCGTCGTAATATTATAATCAATAGCATGAAATGATAATTGTAATACTCCCCCCTAACAAATAGATACACACAGGCACCAACTAGTATCAGCTTGAAATAGCAGTAGCTGTTTCACACAAGTATAGGTCCCTCTGGTATCTTATTCCATCCAACATAGTTGGCACATAAAGTAGCAACAACTTATAACGGCACGTACCATGATAATTCCTTTATGGCATTTGACAATTTGGAATGTCAAGGGAGTGCTGACAACACCAAAAGATTGAACATCAGCAAAAGAATGTATCACAGCTTCTCATACGGCTTCTAAATATAAATTTGTACGATATAGTAGTAATGATTATTATCATTTAACTATCCTAATTGGTATCCCAATCTACAATTTATGAGCAGAACCAAGGTAACTGATCTCACCTACAAGACACAGACACGCCCAATGCTTAATGAAAAGCTAAAATGAATGAGAAAAGTTGATCCTATATATATATACCTTTACAACAACAAGAAACAACACTTTGAGCATCGACAAATCAAAGAGAAATGACTAAATGAGTACTAAAAAGACGAGGAATTCGGGCAGAGTTAGGAATTGATAGAATGTAGGAAGAACCACTCCACTACAAGTCATCTTAAAATAGACCTCTTAACTATTTTTCTTGTAATTTACATTTTCTCAGTTTTTCATTAACTCTGTTAAAATTAACTGTTCCGGTTGCTTTTTTCGAAACTGACTGAAGTGCAGATTTCGATAATTGTTAGTGACTCATGGTTAACAGGGGTGTTAAGTTTAACAAATTCAAGATTCAATTAACAACCTATAATTGAGGAGTTGTCAATCTAAAAAAGTTAGTTGAGGGGTCGATATCAAATCGGCTAATGGTTCACACTTAAGCATTCGAATACAACAACCGTCACTAATTAGAGCAGTTGGTCGGTATTTTATTTTTGTCACCGTAAATTTCCTAGCATGATAAGTTCTTATTTGTACGCACGAACATCTTATTTAGCATATTCTTTCATTTTCATTCAAAGACGAAAAAGTCAAAAATTTTCAAGTAGTAGAAATTAAAATCATTGCTATCAATCAATCAATCACTCGCAAGAAATAACAAATTTTAATTTCACGTGCTAGGCGCGACTAACATGGTCATAGTCGTTAAATAATGCGAACAACCAACTGCATCATCCGATGCGAGAGTATTATTATTCTGAGGAGGGAGGAATAAGAACCAGGAAGAGGGAGCGGCCGCTGGGGGCGGCGGAGACGCGGCGGACGCCGCCCTGGTCGACGATCCGCGCGGCGCGCTCCAAGTTCTTGCCGAATAAGAAATGGAGGCTGGATTGCAAAGTTATTCCGCGGATAAGCCATCCCTATTCTTCGTTTTTGCTCATACTCACGTGGATAAGTGATCCTCGGATACTGCATGGTTAGAGAGGAATTGATACCCGAGCGGTGGGATTTGATTTGTTGCCATATGGACTCAGCGAGAGACGACATTTCTTTCGTTTTGTGTAGGGTTGGGGGTGCACGCAAGGTGTTCGATCATATGCCCGACCCCGGCTCTGCTGATAATCGATCGGGTCGGACGGACCAGGTCTCGAATACTGAATGCCTGCAAAATCCAGCCGCAGCCGCGTCCTTAGAAAAAACCTTCAGTAGGATCTTTCCAACGATACCGATTCGTTGTTACGATTTATATTGAAAAGGTTATAATTGTTCCATCTATATTTAAGTTTTTTTGGAAGTGTGTTTTGGTATTAAAATAAAATCAATGCAAGTTATGGATAACGCTAAAATTAACAAATAACAGCAGATCAGAACCTTCCCAACGAGGCATCCCATCGTTGGAACGCTCTCTACTGAAATTTTATCCCCAGTTGTTGGCTCTTTGTTTTTTTGGTTTGATCGAGGCGAACTTAGATGGTTTTAATCTATTTGCGTGCTTTTGTCTTGTATGGAAAACAAGAACTACTGAAAAGAATGTTTTTGTATAAAAAAAATATTGAAAAAATAATTTTCCACAATTTTCTGGAAAATAATTTATTCACTTACTGAATGCCAGATCAAACTTACCAAATGCCGGCTGGACCAACCTTTTCGTTTCTTTAGTTGGTCCGGTCTGACCTAAGCACGGCCCAAATTCGTACCGAGTCTACCTAACTCGGTCGGAAAACCAAGTAACCCTTTTCAGGCCTGGCAGGGTTTATTATTGGATCTGATCGGACCGGAATAATTTCAACCGGTTCAAAACTGGCCCGCCCCAGGTCTTACCAAAAGGAAAATTTATCTAAACTTTGACATTATCAACATAGTTCGTAACTATGTTTTGTAAAATTTAGATGGCCATATTCTTTTACCGGCAATTTATTAACATGCAGAGCTTGAATACAAAAGTTACACACATTGTTACTCAAACCACCGGACATGTACTCAGCTCCGCACTCGCACATGTTAATCGATCAACACCCTTGATCAAATTTCGACTAACAAATCAGGTGCAAAGTACGCAAATATCTACAGCTTAATTACTGCAGTTGCTGAAGTAGTAACGTGAAGCGCAGCAAGCGAACAACAAACTGGTCGTGACCAGTAAACCACTTTGGGTTGCAGACCTAAAGCAAGGGAATAACAAACTGATCGTGATCAGTAAACCACTTTGGGTTGTAGACCTAGCATTAAATGCTCCGAGTTAGAGACTAGCTAGCGATTGTGTAGAGGGTCCGAGGAGTTGGGAACCCTCCTCTCGCTGCTCCGAAGCAACGCCTCGACAGCGGCCGCCGCCGCATGCCGCGGCAGCCTCTTCAGGTGCATTCCCAACTCCCCCCCGCCATCGACCCCCTTGGCGCCGCCGGCCACCGTCGTCGCGCCGCCCTTCTCCGCATTAGCCGACGACAACACTCGGAAGAACATGAAGAAGCAGAAGAAGATGAGGAGGTACTGCGAACATGACCTGCACCTGGATTTCAGCAGCATCATCACATTGATCATCATCATCATATTAGGAGCTAATTTTGGGAGCTGTTGGAGGGGGGGGGAGTTTAGTGGGACACGGCTTTCCAGGAGAGAAAGAGCTGGAGCTCGAGCCGAGTATTTGTTGCTTTTGAAAGCTTTTCCCCGAAGCCGGAGCATGCAGTGCCTCTCATACGTGCGCATGTTTCTTTGGGTCTCGAGCCTCTTGTCTCCTTTAATTTGGGTCTCTCCTACTTTTTCTACAGGGCTATAAGGTTCCGCATTGTTTTTAGGGAGAGTTGGGGCGCATATATATGTATACTTTTGAGCAATGTGACATGGTGTACATCCTATATTCTATTCATTTAATAGTCGTTCAATAGATGAGGTCATTCATCGAATAGGTGAGATGTTTTTACTAATCAGTTGATATAATAATCAGATATCAAAGGCGTAATTACACTTCACTGTATTGCAAGGGGATATTTCAAACTTGTCCCTCAAAAGTTATAAATTATCATCAATACTCCTTCAAAATTGTCAATATTATTATTTTTTCCTATAAATTAATGTATTATATGAAAAATGTCTCCCATAAATTTGAAATTTTTGTATAGTAGTCGAGTGTAAATAAGCAAAAGCCAAAGACATAATTACACTCTACTAAACTGCCATTTAGTGTGATTTTCATTTGTCATATTGTACATTTTTTCGAACTACACTATTTTATTATTATATTTTAGAGGATATTTCAAACTTGTCCCTCAAAAGTTATAAATTTTCGTTGATGCTCCTTCAAAATTGTCAATATTATTTTTGTTCCTATAAATTAATGTATTATATGAAAAATGCCTCCCATCACATTGATTGAGAATATTGGACTAATTTATTCCTAGTTATACCTAATTATAAATAATTGTGTAGTATCATGTAGGGCTAATAAATTTATTTTTTTCTCGAAAAATAAATCAATTTTTGTTTATCATTCAATTTATGGATGTAATTTTTTGTACTTATTATTATTTTTTTTTATCAATATCATATGGATCTCATGTTAATCATTAGCAATATCATATGGATCTCATGTTAATCATAATAAATAATTAACTAAAGCTAAAAATATATTATACATTTTTGTGAATCTATTTTCTTCTTTGTCTAAATTAATATTATTTTTAATTTATTATTTGTATAGTGTACTTTGTTGCAATTAATTAGTTTTAATTTAGTATACATTCAATTGTATTTATAATATTTTCAAACAAAATAATGCTTAAGTTGATTAAAAAGTTATGGATAACAAATGATGGGCAAATCAAAATTTCATTTAGTTTTTAATGAACTATTATCAATTTGGGTTTTTATGATAGTTTCTCAAAATTAGAGTGGTATTTTTAATATTGACATTTTTAGAAGGGTATCTATATACTTCAAAATTGGAGGAAAAGTATGTATGAAATTAACCCTATATTCTATCAATCTTTACACTGTAATTTATTTTTATTTTTCTATCTTATATTCTTCTTCTTTTTTTTCCAGAGATATCCCTCAACTGCTTTTTTCTCATCAATTTTTACATTACTAACAAATTTATTATTTTACACAAAATTTAACAATTGGGGCTAAATAGTGAAAAAGATATAATAAATCTTAGATAGACTCACTAAAAATTTCTGTCAAGTTATTTTCGACTAGTTTTTACTTTTTTTAATGTATTTGTAATTTTTCTTGTTAAAACACATATTTTAACATATTTCATCTAAACTAATAAGTTTACTACTAATAGTATTGGAGTTGAAAAAAACTGATAGTTGAAGAAAAGTACAGTATAGAAAGTGAACAAACTTATAAAATACTGTACTATAACATAATGTAATTAAACTTTTTTTAAATGGAAAAAAATTATCCGGGAGGTACTGAATTTTAGCCTATATCAAAATTTTAAAAAGTTAGAATACTATGATTTAATAAAAATAATTTCAAATTTTACTTAAACTTAAATTTAATAAAAACAACTTATTATAATATTTAAGTATAAATAATATGTATTAATATTGTATAATTAATAATTTTTATAATCAAAATAATTTATTATAATATGTAAAATATATCATGTCTACATAATTTACTTCAGATCAATTTATAATCTTAATAAAGCTTAGAATTAAACCTTAAAATTGCATTCCACCAAAAAGATTGAATAATTTATTCGTTCGGAATGAATAACCGGAAAAAGTAAAGTTTGACCGGAATAAAATATTCCAGCCAAACAACACCATGTACGGCGAAATAGCGGGGATAACTTTTTATTTTTTCCGCTTTATTTCTGAATATACCGATTTAAAGAATCCCCAATAAAATTGATGACATGGCAAGCTCTCCTCAATGGTGGTTCATTCTTCTTTATTCTTACATTTAATATTCTTAATAGTTATAACTCCATTAATACTCACCTCTTAATTACTCTTTAATTTTATTTATATCTCCTTTAAATTTTTTAATAGTGAAATATTTAAGACATTAATTATAAAGGAAAAAAACTGTCTAATTATTGCCCAAGAATAATTGCTTCAGTTTTATATGTTTATATTTTTACTATCTTATTATATTTAATTTAATGTTGCTAATGATAGCTATATATTACATGCATATGTTTTTCTTTCCTAATTAATTAAATAAATACTATACTTTAGATAACAAATTAATATGTGGTAGTAAATATAGCTTCTCTAAATAATTTTTATCCGCCGCATCGCGTGAATTCCTACACTATATACATTATTACTAAACTGAAAATATAACTAAAATATCTCTATTTCCGATATAGGGACAACTCATTCTTTTTTATACTATTCATAAAAATTTAGGCATGGAGTGGAGTTTAAATTTATACAGAATCTACCCGCTGCAACGCGCGGGTGCCTTCACTAGTTCTACCACCCTCACTAACCTTTTTTTTGAATTGATTTTTACTCTTGGTTTTCCACCCCCTTCCTCTCTATTCAATTATACGTAATCAATATGCTTTTTAATTTATACGTTTCCTCTTCAAAATTATTTTTTATGAATTGATTTTTACTCTTGGCTTTTCTCCTTCCATCCTCTCTATTTAATGACATGTAATCAATGTGCATTTTAATTTATACATTTTCTCTTCAAAATTAGTCCTTAATTTCTTCTCTCACAAACAATTCCTAACATGCAAAATTAAAAAAGGAGAAAATGAATAGTTACTACTTTCAGATCTAGAGATTGGGGAATAGTAAAGGAGTTTTCTAAGCCCTAATCCGTGCCAATTTGACTCGAACCGAACCCCCTCCGAATCAAAAGAGTGTTTATAGGGCTTCTATCAATGTCAATCTCTTCGGATTTATAGAAAAAGAAGGTAATCGAACGATTTTTTCAATAGAGGAAGCTAATTGGAGAGCAATAATGGACGGTTCGCCAGGTAGGTTTGAAATTCCTAAACCTAATTTTTCTTTTCTTTATTTTAATCTCGAATTCTTACTACGTATTTATTTACAATTTAATTTATTTGCATTATTTTTGATATTGTGATTGTACCAATCAAGGATTTGATTTATATGTATTATTTTGATTAATTTAGAGGTTATTTTTATTTCATAATTGATGTGGCAGTTTTGACCCGTAACTTTTGATCATTCCATGCCCAAAAGGATGCAAAATTCTGCAAATTTTCATCAGATTTTCATCGCCATCGTCATCATCATCGCAACATTTTTATCTCCATCGAATGTTGATTCTGGGCAGTTAATTCGATTGCCATATTGATTTGTTCAATTCATACGTTTCCCAATCAAAAAAATAATACACACTTGAATTTTTATTTTCCAAATTTCTTTCTTCTTATTCTTCAATATTTTTTAATTTTTCTTCTATTATTTATCCGCGGCATTGCGCGGGTTATTACACTAG
>TE_00000003#DNA/Helitron
TCTATACTACTATAAAATTTGAAAAGTTGGGTCTCGAACATCCCTTTTTTGGGACACACATATGAGAGTTCAAACCCCTACGTCCTAAATAGCATCTTAGGTAACGAACCAGTACGCTAAGTAATTGTTGTTGCACTAGCTATTATATATTTGACCATAAATTTTTCTAAAGGAAGGACAAAAGATAAGAGAAATAGGACACTAAAGGACGAATGCGAAAAATATAAAACACAAAAAGAATACCACGTTACCCAATCTAATGATAAGAAACATTTCAAAGCAAATTTAAAGAACAACAACTCTCTTTAATGGTATGTTGAACTTCAAGCTATAGCTTCTCGGAATCAAAAAGCTCGCCCAGAAGCTGCTGCATGGTTGGAAAAGCGCTTCTCAACCACCGCAACGATAAGAAGCGTAAACCAACGAATGGACCAACTTGGCGTAACCACACTTACAGCTACAACATCCAACACAACAATTTCGAATGATTAATTTATATAATAAAAAAGTTTAAATTGATTTTGTGTGGAGCCTAACTTTTTTAGTGCATAGATCTCGGTTTGTGTCGTATTAAACGAACAAAGGTTTCTTTGGAAAATGGGACGTAGCTCAAGCTACAGAAACATGGCGCAAAATCATGCATCAAAGTAGATGTGGGTCTCTACACCCATATCCTTAGATCTCCATTTTGGGGCTCTAATTTTTTATATATTTTTATAACTAAGTTTTCACTATCGAAAAGCCCAAAATAAAAAGTCAAAGCACTCAGATTTCTAATGGTACGGCACGAGAACACAGATAAAAAAATGCACTCATAAATTGCGCAAAACAAGCTTAATTTGGATTATTATATACAGATCTCACTGTACCTAAAATCAAACAAAAATTCAAGTTAGTCACATGGACAATATGGCAATAAAAATACTACATTATATAAATAAAACTTTCAATTACCTTCGCACGTGAAAAATTAGGTTAATGCCGATTCTTAATTTTACCACTTAATTAATTAAGTATAAAAACTTCACGTACATTTTCCTGATACGTCCAATTACGATAATAAATAAATGTTTTTCCCCACTAAGCCTAGCTAGTACATCTTGTTCCCATCATGTAAAACTTAATTAATTAAATTTAAAAAATCTTCTTTATAGCAGTTAAGTTATATATACCGAATACAGCATATTTAAGACAGATCTTATTGTGCCATGTGAGATAGCTAAGAATCCAATCACCAGGAATATGATAATGTTGAGCGTCATGGAAACGTTTCGATTACTTATTATTATTCATACATAAAATTAACCAAAGTATTAACAAATGTACTTCAATGTAACACATAAATTAACCGAAGTCTTAACAACACGCAACAACAATATTTGCATATCCAAGAGAGGTTGGACGGGAAACCTATCTTGTGTGTTCTATGGATCTTTTTTAGAGACGGTAGTTCACATCTTCACAGATTGTATTTTCAGTAGATATCTTATGCTTGTGGTGATGGTTGGCGAAGGGGATATGGATTGTATTAATTCTTGTTAAAGATGTCCATGAAGTTTGGAAAAGGGCGACTTGGAAAGAGCGTATCAAGAAAAAGGCAACTTGGGAAGATCGTATTTACTTGTAGTTTGCTGATGGATTATATGGACAAAAAGAAACAATTTTATTTTCAGAGAGATCAACACTAAGCTAATGGCGGCAGTCAATAGAACCAAATTGCTAGCGAAGCAATGGGAGGATTTTTTTGATTAACAGTCATAAATTACCCCAGCTTGTATTTGGTACATTATAATCTTCGCCTGCTCTTGTTTGGGACATTTCTGGTTTTCGGAGCCAGTTGCCCCACTAATGTAGCTCGGTTCGATCGTATTCGCTATGAATGAAACAGATAGCAACCCTATCGATCTTTTTCTTAAAAAAGACATATATATTCGCAACATTGTGGGGGTATCTGTAGCAACAGTGCTCGATAGCAAGAGCAAGGGTCCACCAAAGATGTAATGTACCCATGCAATCGACCACATCTTGCCCATCACTGTTTGCATGTCCCCATAAATGCAACTATATATGCAACTGGTCCCATGTTTACTTTATTATCACACTAATCATATTATTTACTGTTCAATGGCCCCAGCCATGCACATATTAAATTGGTCTCCCATGTTCGGACCAATTTTAAACCAACTATTCCCCAACATTAACTTTGTTATCACATAACTCGGATTCGACACTGAGCCCATACACTGGTGCAGTGGCTACAAATGATAAGGTTCAGGATTTGGTTCACTATGGTTGGGTCATAATAAACCTCTAGCTCTTTCTGTGCCAATAAAAATATGAGAATGAATCCATATGAATTGTCTCAACTTTAGTCCCTCTACATATAACCTTGTTAGATGTTTTTCCCGAAATTTAGTTATCGACTTCGATTTTGGATCCCTGATTCGTTGACAGTTTCGCGGTACGGTAAATTCGAAAAAGAATTTATATATAAATCGACCATTTTGATGCCAAAACTCGATATTGGTGGTAATTAAGTTGGTTGTGATTATTATGTTTGATTTTTAAAAGAGTATTCCAGTAGTAGAAAAAAATTCTTTCATCACTGAAAGGATTTTAAGCTTAAATGACTACGCATTAATACTGCAAATATTTTCTGCTTTGCTTCGTTTGGTTTTTCATTCTTTTTAAAATATAAAAATTAATATATTATTCGGCATAAGAGTAATTTTTTGTTTTAAAGGAATAAATGTACATGATTATAAACAAACAATACCTGATAAACTTGGAACTAATCACCAAGTAACTATAGTCTATACCAGGTGCGTATGCATGTTTTTGTATTACTCATTTACCGTTTTTCCATTCGCCATGCGGGAGCAATTAAATATTTTTTGTGAATTACAAAGTAAGCTCTAGATTCTTGATTGAGATCAGAAGAAACAAAACACATTTAGTAACACATTTAACAACTTATAAATATTGGCATTTATGGATAAAGAAAATCTATAGTTTCTAAACCTACTTGGTTGAAAATGGTTTAGGGTTTAAAGTTTTGTGAGGAAATTAGATTCCTCTTGCCTTTTGACTTTTTCTCTAAAAAACTATTAAAACATGGGCAATATATATAGAGGGACCACAAAAATTAAACAAGGCCTTGGTGGGCCCAAGGGATTTGTTGGGTTGGTGGAAGCCACTTGGGCCCCATCAGCTCCACAACTTTTTAAAGCCTTTTTTGTTACCATTTTTTAATAATTTTGGCATATGTAGCTCTTAAAATAAATCTATTTTATGTGTACTTTTCAAAGTTTATAGTCCATATTTACAAGTGCATCTATTTTTTTGAGAAAAAAATAGCATGCTACTTACTCCGTTTATTTTCTTAAAAAAATAAATTTAGCTAAATATTTTTTAAAAAAAATTAGGCTTCGAACTTGACTTAGATATTAATCATCAAACTTTTTGTCACTTATACTAGAGATGGTCCTATCAAAAATTATAAAATGTGTTACTATTAGTTATAATTTGTGCCTCTGTTGCAGAATTTATGAATTTTTATCTTTTTTATGTCGTTAATAAAAATAATAAGAATTTACGTAATATTTCAGCAAACTCTTCCTTTTGGTATGAAAATTTCTCAAACCAACAAGAAGCTTTGTTATGTCACTCATTTCGTTTATTTTTTAAAATAAATTTGAACAGAAAGATCAAAAAAATATTAGGATTCGAATTTAAAACCTCAATCTCAGATACCAACCATCTTATTTTAATGGATATGTATACAAAAATATAATTTTAAGAGTTGTATGCATAAATATAGATTATTTTGAACAAGGAAAGACAAAAATTCAGACAGTATTTGGTTAGGGGATAGGGATAGGGATAGGCCCTTATCCTCTTTATACCCAAACGCTAATTTTTTATCCGAGAATAGTAGTTCTCGGTTATTTGTAATTACCGGTTATAACTATCCCCACCATCACCATCACCATCATTTTTTATATAAAACTATCTAATATTTTTCTTATTCCATATTATCTATCCAAATGCTATTTTTTTTTATCTCCGGGAGCAACCCAATTTTCAACCAAACGCTATTTTTCTTATCCCCATACTTGTACATATCCCTGTAATAGCTAATTCTTACTTATACCCAAACCAAATGGTAAGAATAGATGCTTGAAAAGTTCATGATATGAGATATGTAATACTGCAATAAAATAGTTCCACGTTGGACGGAAAAAAAATTCTGAATAAAAAAATGTGAACTATAGATCATATTTTCAGTAATCGAGCTTATTATTTTAGGCCAGTATTTTAGAGCCAGACGAATTATTAAAAAATAGATCAAATAGTTATATTTGGTATCAAACTCAGTTTGCCGAAAGTGTCTACTGATCTTGGGCAAGTAAATGGAACCTGCTTTTAAATTAAAATAACAATATTGAAATCGAAGAAGAACACCTTATAATAATAATATCTATATTTAAATAAAAAGTTGTTCCGTAAAAAAATATCCAAAAAATTAGAAACTTTCTTAATTATTTTATTAAAGTAAAACTTAATTGCATTTATTTTGGATATACAAGTAGTATTATTTTTAAAAAAAATTAATTTCACCGTATTCTAAATCTCACGTGAGTTCATCCGCATGGTGCACGTTAATAGTTCTTAATAAGTAAATTTTTTTATCAAACACGTCTTTTTAGATGCGTAATAAGTTTTAAATAATCTTATAGTAAAATTTAATAATAAATAATATTTTAAAATATATATATATTTTAGAAGGTCAATCTTAATTTTTTAACCACAATAAATAGAAAATCTTTTATGAAGAATCCGATGTAACCGCGTCCTTGGGATTTACACAGTAGCGTTGACCGTGACCAATGCCGTGCTCCAAATTATAGGAGGGTATTGGCCTGTAAATCTCCTGGCACGTTACAGGGACGAAGCTTCCTCTTGACGAGGTAGAGAACAGAGGAGGTATAAATCTATTCTTATTAAGATATTTATACTTTCAAGCTTATTTAAAAAAAAATTAATGTTTAAAGCCATCAATCGTTAAGTTACTATTAGACTACATGGATGAGGCAGTCAGGGCCTCGAAGGAGGGGCGCGAAAATAAACTGAATATCGCAACTTTAATTTGATGAGGCAGCCAAGTCGATTGCTATGTTATTAAACTGAATATCGCAACATTAATTCGTCAATATTGTTTTAAAAAAATATAAATGATGTGTCACGTGATCCAAAGATGGTGGGGGCTTTCACTAAAAAAGAGGAGAGATTTTTATTCTTTCTCGTGATACGATGATGGTGGTGGCCGTGGAGTCGTTATACGCTAATGGTGATCGACAGTAAATGCATCTCACGTGGTTGTTTTGCACAAATAAATTAAAAGATTTATTTTTATTTGTAAAATAATAACTAATAATATTTTAGAAAACTAAGCTACCATAAAAATAAATAGCTATGTAAGTATTATTCATCTACTATTTACCGTATAGTAGCTCAAGTTATTTTGTGTTCCTACAGTATAATAATAGTATGGCAAGAGTAAGAGTTTGTTTAGTCACACTCATCTAGTTTTTATCAGTAGTTCTATTTAAAATTTTAAAGAATTAGAGTTTCTACTGCAATGAAAAGTAAGAAAAAAATAATCTAATTCTACAGTAAAAATACATTATTGAGAATAGAATTATATACTACTTTTTTTAATAGTATCACTTTGATAAGATTATATTAAATAATACTATACTTCATGGTATAATCAATGCTGATCCTGAAAAATTAGATTCCAAGTCAAAAAAACCCCGATACTGAGTATATCACGATATGTTATGTGGTGTTCGGAAAACAACGGGCTCAGTTTAGGCCCTAAATTGATTTGAAGGGGACTAAACAAGATTAAAATTGGGAAGTTTTGTTTCCAAACCATTTCTATTTTAAATATTCAAAAAGTCAAAAATACGAACTCTGTTTGGGAAAAGTATAAGCGGGGATCAGACGCTCAACCTCTGAATTATAATCTATAATAGTGTAAGCAAATCCTGCCATTCAGTGTTAATTTCTATTTAGTTAGGTACATGTGGGAAAAAGTTGTATTTATAACGTGTCACGGTACAGTCCAAGTCAAAATATGTACGGTACAATTATAAAGTCCTGGTCTAGTGACTAGGCTATTCTTTTTCTCCCTTATAGCTTCATTTTCTCACAAGTTCATGATACAGCAAAAATAAAAGCTTCGAATAATGCCTTTTAATTTATTGTTTCAGGTGGACTCATTGACATAATTATTCTCAACTATATAAATTGACTCTGCAAAAAATAGAGGCCGTAAATGGACCGTAAATACGAAAGTTCATCGTCAACTCCACTAACATATACAAAAGTTAATGTTTTAGTTTCCGGGAACGATCGATCAAAACGTCGCAAAAAAGGCTAAAGGGTTTGATCACGGCCTGGCGCGTGCTAGGAGGACGTCGTGCGTTGTACTCGGCAAAATGGTTAGTGGAGACATAAGTGCTTTGTGGAAAAGCCGTTCGATATCGGTAAGATGACATAGGACAAGCACTTACTTAGGAAGCCACTTCGTCTTCGTTGTGCGCTGGTCGAGCTTTTTAGAGTCATTTTGGAGGAAGTCGAAGTGGGATAGTGCTTTGCCTTTAGACTAAAAGGTGGAGGTTAAGTTACACAGATGCTTTGTTGGGATAATGGGCATATTGACTCGCGAAGTGGTGGTGAGTCCGCTCATAAGATTGCGAAGATCATGTTATGATTGTGGATGGTCGGCGCTAATGTGTTTAAAGCTTGAGCTGGCAAAAGACACAGTACCTACGAATTTCGATTGTATCTACGCCTGTACAACAAAAATAGCCGAACATCTAATAGCATGTGCTCGCTAGCTATGGATTTAGACACAGTTTGGAATTAGGTTCAAAACGCGCCCGTTTTTATGTCTGGAAGGCCCGTCAATTCAAACTTCAGAAAGATCTCCGAGGCACATGAAGTTGCCCTAACTTCAAAGCCAAAGAAACCAAAGAATTGAAGCTGATCAAAGAGTGTAAAAACTAGTGGTGCAGCATACTACTGAGTCATGATGGGTTTGTGCAACCTATAAAAGAGCTTAATCAGTAGATCTAGGTTTCACAACTGAATCCATGGCGAACGGACCCGCAGTAACATGATTTGACTCGACCGAACACAGACATGACTTGATCCAACCTGACCCAACATCAGCATCACAGATGGCATGCCTGACCTTGTCCAAATAATTTAAGTTGTCGAGCTCACGTTTAGTCTTATTTTCTAACCTGACTCAAAATGGCTAGAATTCCAATTCTTCTCCAGCAGATTAATGCACACTTCCCGTAGCATGCAACAAGAAATTTGATTCCTGCCCAGCAGTATACAGCAAAAACTTTCTCATTAGTATGCAACAAGATGTTTAGTTCCTCCACTTTTGTGTAGTATGATTCTCATGAATGTCACATACATGATGGAAGAGGCTCAGACAAGCATGATGATAAAACAGTGACTAGTTAGTTCTCTCATTTTGTGAATCTCAACTTGCAAGAAGTCCCAAGCTTTTAAGTGATCAGTAAAATTGCAGAACAGAATATGAAGTTCTAAACTGACAGTGATCAGAAACAAATACTGATAGAGAAGAGCAGAAAAGAAACTTGACGCAGAGTGCTTGTTGTCATTAGCTCTCATGTATCGCATTCATTTGAACCAAAACAATAGCCTCAGCATTAATAAGGATATAAGTTGCATGTATCTAGCCGTGTCTTGAACATCCTTTTTGCATACGCAATGTTAATCACTCAATGGAGGTTCCTTTCAGATTGAACTTTGCAGCAAGTACTAATGAAAGAAGAGGATTGTGGAGACAAGATATAAAAACCTATGTCGTGAGAATAAACATTCCTTCAGGTTTGCAATCAAAGCAGGTCCGTGAATGGTCACATACAAGCAGGGTCCATATGCAGGTCCCTGAGAGGATGGTGTATTTAGAAATATATATAGTCCTCATGTTCTATTTGTTTGGGAAAATTTGTAGGCAACATAGAACATCACCAATTAAACATCGCTATATATAATGCTTTTGTTAAACAACTCTATTCAAACAGTACTTTTAGAAAAGCTCTATCCGGATCAAACAAGTCCTTCGTCCTATTTGCAGTATTCTGCATAAAACTGTCTAGTTAGAAGAGGTGTATAACATGTATCAGATGCTAGTCTATCAAGCATTACAAGAAATGAAGGCATATGGAAATAAGATCATTACATACATATGGATATAGAATACAAAAATATGTCCATTTTGCTCCGCAAAGCTATTTAATACATTGATCGTGGAACGATTGCAGTGAGATAAATATATAAAACATTTGTAGAAGTGCCGAAAACTCGGCATTCGAAGGTTGGTGAACGATGTATAAAAGTGCTAGATAGGCCAAGACATGATTGCAGGCAACTAGTTGATCGTCGTAATATTATAATCAATAGCATGAAATGATAATTGTAATACTCCCCCCTAACAAATAGATACACACAGGCACCAACTAGTATCAGCTTGAAATAGCAGTAGCTGTTTCACACAAGTATAGGTCCCTCTGGTATCTTATTCCCTCCAACAAAGTTGGCACATAAAGTAGCAACAACTTATAACGGCACGTACCATGATAATTCCTTTATGGCATTTGACAATTTGGAATGTCAAGGGAGTGCTGACAACACCAAAAGATTGAACATCAGCAAAAGAATGTATCACAGCTTCTCATACGGCTTCTAAATATAAATTTGTACGATATAGTAGTAATGATTATTATCATTTAACTATCCTAATTGGTATCCCAATCTACAATTTATGAGCAGAACCAAGGTAACTGATCTCACCTACAAGACACAGACACGCCCAATGCTTAATGAAAAGCTAAAATGAATGAGAAAAGTTGATCCTATATATATATACCTTTACAACAACAAGAAACAACACTTTGAGCATCGACAAATCAAAGAGAAATGACTAAATGAGTACTAAAAAGACGAGGAATTCGGGCAGAGTTAGGAATTGATAGAATGTAGGAAGAACCACTCCACTACAAGTCATCTTAAAATAGACCTCTTAACTATTTTTCTTGTAATTTACATTTTCTCAGTTTTTCATTAACTCTGTTAAAATTAACTGTTCCGGTTGCTTTTTTTCGAAACTGACTGAAGTGCAGATTTCGATAATTGTTAGTGACTCATGGTTAACAGGGGTGTTAAGTTTAACAAATTCAAGATTCAATTAACAACCTATAATTGAGTAGTTGTCAATCTAAAAAAGTTAGTTGAGGGGTCGATATCAAATCGGCTAATGGTTCACACTTAAGCATTCGAATACAGCAACCGTCACTAATTAGAGCAGTTGGTCGGTATTTTATTTTTGTCACCGTAAATTTCCTAGCATGATAAGTTCTTATTTGTACGCACGAACATCTTATTTAGTATATTCTTTCATTTTTATTCAAAGACGAAAAAGTCAAAAATTTTCAAGTAGTAGAAATTAAAATCATTGCTATCAATCAATCAATCACTCGCAAGAAATAACAAATTTTAATTTCACGTGCTAGGCGCGACTAACATGGTCATAGTCGTTAAATAATGCGAACAACCAACTGTATCATCCGATGCGAGAGTATTATTATTCTGAGGAGGGAGGAATAAGAACCAGGAAGAGGGAGCGGCCGCTGGGGGCGGCGGAGACGCGGCGGACGCCGCCCTGGTCGACGATCCGCGCGGCGCGCTCCAAGTTCTTGCCGAATAAGAAATGGAGGCTGGATTGCAAAGTTATTCCGCGGATAAGCCATCCCTATTCTTCGTTTTTGCTACTCACGTGGATAAGTGATCCTCGGATACTGCATGGTTAGAGAGGAATGATAATGATACCCGAGCGGTGGGATTTGATTTGTTGCCATATGGACTCAGCGACGGCGGAGGTGGCGGCGGCGGCGGCGGCGGGAGACGACATTTCTTTCGTTTTGTGTAGGGTTGGGGGTGCACGCAAGGTGTTCGATCATATGCCCGACCCCGGCTCTGCTGATAATCGAACTTCAGTAGGATCTTTCCAATGATACCGATTCGGTTTCATCCATATTTAAGTCTTTTTAGAAGTGTGTTTTGGTATTAGAATAAACTCAATGCACTTATGAATAAGGATAAAATTAACAAATAACAGCGGATCAGGACCTTCCCGATAAGATGTTCCGTCATTGGGATGCTCTCTACTGAAATTTTATCCCCAGCAGTTGGCTCTTTGTTTTTTTGGTTTGATCGAGGCGAACTTAGATGGAAAGTTCGTGTTTCTGTCTTATATGGAAAACAAAAACTACAGAAAAGAATGTTTTTGTATAAAAAAAATTTGAAAAAATAGTTTTCCACAATTTTGTGGAAATAATTTATTCATTTTACTGTATGCCTGATCAAACTTACCGAATGCGGCTGGACCAACCTTTTCGTTTCTTTAGTTGGTCCGGTCTGACCTAAGCACGGCCCAAATTCGTACCGAGTCTACCTAACTCGGTCGGAAAACCAAGTAACCCTTTTCAGGCCTGGCAGGGTTTATTATTGGATCTGATCGGACCGGAATAATTTCAACCGGTTCAAAACCGGCCCGCCCCAGGTCTTACATAGGTCCATCAAAAGGAAAATTTATCTAAACTTTGAAATTATCAACATAGTTCGTAACTATGTTTTGTAAAATTTAGATGGCCATATTCTTTTACCGGCAATTTATTAACATGCAGAGCTTGAATACAAAAGTTACACACATTGTTACTCAAACCACCGGACATGTACTCAGCTCCGCACTCGCACATGTTAATCGATCAACATAGAGAGAGAACCCTTGATCAAATTTCGACTAACAAATCAGGTGCAAAGTACGCAAATATCTACAGCTTAATTACTGCAGTTGCTGAAGTAGTAACGTGAAGCGCAGCAAGCGAACAACAAACTGATCGTGACCAGTAAACCACTTTGGGTTGCAGACCTAAAGCAAGGGAATAACAAACTGATTGTGATCAGTAAACCACTTTGGGTTGTAGACCTAGCATTAATTGCTCCGAGTCAGAGACTAGCTAGCGATTGTGTAGAGGGTCCGAGGAGTTGGGAACCCTCCTCTCGCTGCTCCGAAGCAACGCCTCGACAGCGGCCGCCGCCGCATGCCGCGGCAGCCTCTTCAGGTGCATTCCCAACTCCCCCCCGCCATCGACCCCCTTGGCGCCGCCGGCCACCGTCGTCGCGCCGCCCTTCTCCGCATTAGCCGACGACAACACTCGATTAGGAGCTAATTTTGGGAGCTGTTAGTTTAGTGGGACACGGCTTTCCAGGAGAGAAAGAGCTGGAGCTCGAGCCGAGTATTTGTTGCTTTTGAAAGCTTTTCCCCGAAGCCGGAGCATGCAGTGCCTCTCATACGTGCGCATGTTTCTTTGGGTCTCGAGCCTCTTGTCTCCTTTAATTTGGGTCTCTCCTACTTTTTCTACAGGGCTATAAGGTTCCGCATTGTTTTTAGGGAGCTTTTGAGCAATGTGACATGGTGTACATCATATATTCTATTCAATTAATAGTCATTCAATAGATGAGGCTATTCATCTAATAGGTGAGATGTTTTTACTAATCAGTTGATATAATAATCAGGTGTAAATAATATTTCTCAAAGGCGTAATTACACTTCACTGTATTGCAATTTAGTATTAAGGGGATATTTCAAACTTGTCCCCCAAAAGTTATAAATTATCATCAATATTCCTTCAAAATTGTCAATATTATTTTTTGTTCCTATAAATTAATGTATTATATGAAAAATGTCTCCCATAAATTTGAAATTTTTGTATAGTAGTCGAGTGTAAATAAGCAAAAGCCCAAAGACATAATTACACTCTACTAAACTGCCATTTAGTGTGATTTTCATTTGTCATATTGTACATTTTTTCAAACTACACTATTTTATTATTATATTTTAGAGGATATTTCAAACTTGTCCCTCAAAAGTTATAAATTTTCTCGATGCTCCTTCAAAATTGTCAATATTATTTTTGTTCCTATAAATTAATGTATTATATGAAAAATGCCTCCCATCACATTGATTAAGAATATTGGACTAATTTATTCCTAGTTATACCTAATTATAAATAATTGTGTAGTATCATGTAGGGCTAATAAATTTATTTTTTTTCTCGAAAAATAAATCAATTTTTGTTTATCATTCAATTTATGGATGTAATTTTTTGTACTTATTATTATTATTTTTATCAATATCATATGGATCTCATGTTAATCATTAGCAATATCATATGGATCTCATGTTAATCATAATAAATAATTAACTAAAGCTAAAAATATATTATACATTTTTGTGAATCTATTTTCTTCTTTGTCTAAATTAATATTATTTTTAATTTATTATTTGTATAGTGTACTTTGTTGCAATTAATTAGTTTTAATTTAGTATACATTCAATTGTATTTATAATATTTTCAAACAAAATAATGCTTAAGTTGATTAAAAAGTTATGGATAACAAATGATGGGCAAATCAAAATTTTATTTAGTTTTTAATGAACTATTATCAATTTGGGTTTTTATGATAGTTTCTCAAAATTAGAGTGGTATTTTTAATATTGACATTTTTAGAAGGGTATCTATATACTTCAAAATTGGAGGAAAAATATGTATGAAATTAACCCTATATTCTATCAATCTTTACACTGTAATTTATTTTTATTTTTCTAGCTTATATTATTCTTCCCAGAGATATCCCTCAACTGCTTTTTTCTCATCAATTTTTACATTACTAACAAATTTATTATTTTACACAAAATTTAACAATTTTATTGAAAGGCACAGGCTAAATAGTGAAAAAGATATAATAAATCTTAGATAGACTCACTAAAAATTTCTGTCAAGTTATTTTCGACTAGTTTTTACTTTTTTTAATGTATTAGTAATTTTTCTTGTTAAAACACATATTTTAACATATTTCATCTAAAATAATAAGTTTACTACTAATAGTATTGGAGTTGAAAAAACACTGATAGTTGAGTGGTGTCTTTGGTACAGTATAGAAAGTGAACAAACTTATAAAATTCTGTATAACATAATGTAATTAAACTTTTTTTTAAATGGAAAAAAATTATCCGGGAGGTACTGAATTTTAGCCTATATCAAAATTTTAAAAAGTTAGAATACTATGATTTAATAAAAATAATTTATTATGAAATTTTTTTTTCAAATTTTACTTAAACTTAAATTTAATAAAAACAACTTATTATAATATTTAAGTATAAATAATATGTATTAATATAGTATAATTAATAATTTTTATAATCAAAATAATTTATTATAATATGTAAAATATATCATGTCTACATAATTTACTTTAGATCAATTTATAATCTTAATAAAGCTTAGAATTAAACCTTAAAATTGCATTCCACCAAAAAGATTGAATAATTTATTCGTTCTGAATGAATAACCGGAAAAAGTAAAGTTTGACTGGAATAAAATATTCCAGCCAAACAACACCATGTACGGCGAAATAGCGGGGATAACTTTTTATTTTTCCCGCTTTATTTCTGAATATACTGATTTAAAAAAATCAAGTATCTGACTTTTCGTATATATATATAGGAGGTCAGTAGAGCATTTGGGAATAACATTCTGAAAATCTGATTCTGCTTTTTAAAATCAGAAAACTGATTTTGAAGTCTCTAGAATCAGAAACAGAAAAAAGCTGCTTCTCCAAAACTGAATAAAATTTAGTAAAAATATTTATATATGCAAACATCAAAATTTTTTTGCCAAACAGCTTTAGAAAATCACTTCAGAAAAATCACTTTTTTCTAAATTCAACCAAACGCTCTACAGCTTTTTACCAAAATCACTTCTCTAAACCAAAATCACTTTTACACTATCCACCCTCACTAACCTTTTTTTTAATTGATTTTTACTCTTGGTTTTTCCACTCCCTTCCTCTCTATTCAATGACACGTAATCAATATGCTTTTTAATTTATACGTTTCCTCTTCAAAATTAATTTTTATGAATTGATTTTTACTCTTGACTTTTCTCCTCCCCTTCTCTCTATTCAATGACATATAATCAATGTGCTTTTTAATTTATACATTTTCTCTTCAAAATTAGTCCTTTCTTCTCTCACAAATAATTCCTAACATACAAAATTAAAAAAGGAGAAGATGAATAGTTACTACTTTCAGATTTAGAGATTGGGGAAGAGTAAGGAAGTCTTCTAAGCCCTAATCCATGCCAATCCGACTCGACCCGAACCCCCTCCGAATCAAAAGAGTGTTTATAGGACTTCTATCAATGTCAATCTCTTCGGATTTATGGAAAAAGAAGGTAATCGAACGGTTTTTTCAATAGAGGAAGCTAATTAGAGAGCAATAATGGACGGTTCGAGGGGTAAGTTTGAAATTCCTAAACCTAATTTTTCTTTTCTTTATTTTAATCTCGAATTCTTACTACGTATTCATTTAGAATTTAATTTATTTGCATTATTTTTGATATTGTGATTGTATCAATCAAGGATTTGATTTATATGTATTATTTTGATTAATTTAGAGGTTATTTTTTATTTCATAATTGATGTGGCAGTTTTGATCCGTAACTTTTGATCATTCCATGCCCAAAAGGATGCAAAATCCTGTAAATTTTCATCAGATTTTCATCGCCATCATCGTCATCATCGCAATATTATTATCTCCATCTGAATGCTGATTCTGGACAGTTATTAATTTTCAATGGCCATATTGATTTGTTCAATTCATACGTTTCCCTATCAAAAAAATAAAACACACTTGAATTTTTATTTCTAAATGAAATAAACTAAAATATCTCCATACTTGAATTTTTATTTTCTAAACTTCTTTCTTCTTACTCTTCAATATTTTTTAATTTTTCTTTTATTATTTATCCGCGACAACGCGTGGGTTACTACACTAG
>TE_00000004#DNA/DTM
GGTTTGGAAAGCCGTATAAAGGATTTTGTTGTCTTGTCACACAATAAGGCCCACTTCAAATAAAATCGTTTTCTTATGATTATTCACGTCAAGAATTGGTGCAAACAACATGTTATATTTGTTAGTTTCAAAGGCTGTGTTAAAGGATACAACATAACCAAAATGTGCAACAGTGCAAGTCAACAATCACACTTTAGTCAAAAATTTTTATGCTTATCTTCTTTCTGTTTTTTGCACTACATGATGAATTTATTTATTCTTTCAGATGGATGGAGATGGAGGGTTTGCTTTCGTCCAATGGGTACGTGATGTTTGCACCCAAAGAATGGACGACCTACATAATTTCTTCAAAAAGAAAGGCAACTTTTGACTGGAGGGATGCTAGAGTCGTGACTCCCGTCAAAGCCCAAGGTACATGCAGTAAGTTAATTTTATTTTATATATTATAAGACTTGTTATTTTTTAATACCGTTCATTTATTTTTATTCAACGGTTTAGATTTAATTTTTTTTGAAATTGTGACCTGTAATAGCAGATCACTTGGAGAGAGGTAACGGTTACCAAATACCGAAAAAAGGGTATTTTGGTCTTTTAATATATAGATAATTAGTAATTTTATTTCTACTATAAAAAATTTAAATCTCTATTTACTCTTTATTTATGTTTTCTCTCTGTATCTTTCCTCTTCATCCACAGTGGAGATGTAAAGAGATAGGATTCCTAAAATTAATGCCTCAAATTTGGGATTTCAATCAAATCTTAAATTAATGCTTAAATTAGTTGCAAAATTAATGATAAATTTGGGATATTAATCAAATCTTTCTTAAGATTTTGTCTAGTTTAATTACAAACTACCCTTAAATGAAATAACTTTTTAATCTGCTATATAATGAAATAACATTTTTAACCTTCATTAATCAACAGTTAAGATCTTTTATATTTTCTATAAAATAAAGTACCGAATCATTTATCATATTATAAACCATAAAAGTGAATTATAGATTCTTGTTGGGCCTTTGCTGCTGCTGCAGTCGATTATAAGGTAATTTCTTTTCCACAACAATATTATTAATTTTTAGATTGTTTCGCTTATTCTATTAAATAATAATGTTATTGTTTATATGACAGGGATTTGAAGTTTGTATCCTTTCTATCACATTTGATTTTGTTTTGATCTAAGTTTTATTTTGTTTTGATTTCAGTATTTCAACCATGCTATCTCATTCGCCAATCCTTCTTTATATCTTTACATGTGCTAGTCCAAGTCCAAGATATGGATTTTCTAATTAATGATAGTTTGATGTCTATATAGGATGCAGATATTGATTCTTTCAAATACAAATTATTTCACTACTAAGTTTTTGGCTAATAAAAATATATTGAGTTACTGGAGAATATAAACTTTCTGCTGTGAAACTCAAATGAAACTCTCTCTTCGTCTGGGTAATTATGTTTAGCCATTCATAATTTATGTAATTTTGATATGCATTTTGCAATTTTAATTTTTGTTGTTCCATCGTGATTCTCCTCAATCCATTTGTCTAAGGTGGGAAAACCTTGTGGACTTCTTTTCTTGATGGGGCACGGTAACTCAATATATTTTTTATTAGCCAAAAACTTAGTAGTGAAATAATTTATATTTGAAAAAATCAATATCTGCATCTTATATAGACATCAAACTATCATTAATTAGAAAATCCACATCTTGGACAAGCACATGTAAAGATATAAAGAAGGATTGGCAAATGAGATAGCATGGTTGATATTCTGAAATCAAAACAAAACAAAACCTGTGGGATAAATATATTAGAGAGAGGTGATAGAAAGGATACAAACCTTTGTATAGTTAGATCAAAACAAAATCAAAGGTGATAGAAAGGATACAAACTTCTAATCCCCGTCATATAAACAATAACATTATTATTTAATAGAATAAGCGAAATAATTTTAAAATTAATAATATTGTTGTGGAAAAAAAATTACCTTATAATCGGAAAACCGATCTGCAGCAGCAGCGAAGGCCCAACAAGAATCTATAATTTTTAGAATCTATCACTTTTATGGTTTATAATATGAGAAATGATTCGGTACTTTATTTTATAGAAAATATAAAAGATCTTAACTGTTGATTAATGAAGGTTAAAAATGTTATTTCATTATATAACAGATTAAAAAGTTATTTCATTTAAGGGTAGTTTGTAATTAAACTAGACAAAATCTTAAGAAAGATTTGATTAATATATCAAATTTATCATTAATTTTGCAACTAATTTAAGAATTAATTTAAGATTTGATTGAAATCCCAAATTTGAGGCATTAATTTTAGGAATTCTATCTCTTTACATCTCTACTGTGGATGAAGAGGAAAGATAGAGAGAGAAAAAGGAAATAAAGAGTAAATAGAGATTTGATCTTTTTATAGTAGAAATAAAATTCCTAATTATCTATATATTGAAAGACCAAAATACCATTTTTTGGGTATTTGGTAACCGTTACCTCTCTCCAAGTGATCTGTTATTATAGGTCACAATTTCAAAAAAAATTAAATCTAAACCGTTGAATAAAAATAAATGAACGGTATTAAAAAATAACAAGTCTTATAATATATAAAATAAAATTAACTTACTGCATGTACCTTGGGCTTTGACGGGAGTCACGACTCTAGCATCCCTCTAGTCAAAAGTTGCCTTTCTTTTTGAAGAAATTATGTAGGTCGTCCATTCTTTGGGTGCAAACATCACGCACCCATTGGACGAAAGTAAACCCTCCAACTCCATCCATCTGAAAGAATAAATAAATTCATCATGTAGTGCAAAAAACAGAAAGAAGATAAGCATAAAAATTTTTGACTAAAGTGTGATCGTTGACTTGCACATTTTGGTTATGTTGTATCCTTTAACACAGCCTTTGAAACTAACAAATATAACATGTTGTTTGCACCAATTCTTGACGTGAATAATCATAAGAAAACGATTTTATTTGAAGTGGGCCTTATTGTGTGACAAGACAACAAAATCCTTTATACGGCTTTCCAAACC
>TE_00000005#DNA/DTC
CACTAGCACAGTATGCACCTGTATACCATGCAAGTACGACACTAGCACAGTATATACGAGGCAAGTATTGGCACTTCAACTTGTTACTAAAATCTCTTAAATAATTGGTCATACGCAGAATTGATAAACTCGTGCTAGAAATTAGCATGGTACCATAAAAAAATAATATCAAGTTTAGCATCATCACCTCAATCATATAATCATCAAAACGTAGATACCGGCAAAAATAATAAATCGAGAAAGCTTCACAGAAAATCAGAAGATTCTTACAACAGGAGGAAACTGCCAAAAGAGAATTGGTTTAGCATTTAAACAGTAGAAGTTTCGAGCTTCTAATGTGGAAAAAAGCTCAAATGAGCTACTATTCCCCAAAAATAGAAGCTCCGGCACCAAGCTTCTGCATCTAGCTGCAGCAAGAAGCCATTTAACCAGCTTCAATGTTAGAAATTTCTTTAGGTTTCTCCAAACAGCTTAATTCAACAGCACGTCGAAACAGCTTAATTCAACAGCACTTCCACAGTAGCTCCAGCTTAGCCAAATAGGCCCAAAGCACTTCACAATAAGTAACAACCACTAATAAAGGCCTACCTTTCTTACAGTTGCTAAAACACTGAAAGCTACAGCATTTTTAGTGTGTTTTCAAATTAAAAGGTGAAAAAATATAATTCCCAAAAATTGTGCAAATAACTCCACATGCGGATATGATTGAACCTAATGCAAGTAAAATCAATCCCCTATTAATTATGAAAATGGGTGAATTATGCATCCATTCGAGGTCGAATGATTTAGCTTCAAAAAATTAATAAAACTTTCTAAAAAAAATCCATGGTGCTAAGAAAAGTAAATACCTAATCCAAATAAATAGTACAAAAAAATAGCAAAACCATATAAGACAAGTGCGCATTAATTTTAACTTAAATTTCATAACTTTATCCAACGATTCCAACCTCTCTCTCAATCGAACGAAACCAACGAAAACATTTACATTTTTGTTCGGCAAATCAAAACCATCCAAACGACCATCCCATGCAATAGAAAAGGGTGAAAAGAGAGCCTAAAAATCCAATCTTTTAACGAAAATCCCCAAAACCAATCCCTTTCAACCCAAACCTCTCGAAATCGCCCCCCAAAGTCAATGCTTCGATCACCTCAAACACGATATAGGAGATGAATATACGAGAAGAGGAAATTGTAGAGCTTATCGCAATTGCTGCTTTTCACAGAAGCTGTAGCAGCTAGAGAATACCAAATGTTCGGTATTGGCCAATTTGCATAAAAAATCCGTAAGTTTTGAGATTTTGCAAAACTGAATTGCATTTTTCAATTTTACAGATTCGGTCTAAATTTCTAGCAAATTGATCAAAATAGTCTTATTACTTTTTCTCTCGTTCTTTTTTTTCCTCTCTCCAAAGAAAGCAGTGGAGGCGGAGCCTGAAACGGCCCGCCTCGCCTCTCACCCTCATGACCTCAGCCATCGCCCACGCACCTCCCGTCTTCCTCGCATTCGACTCTCCTTTTCGAGCCTCCACCGCCTCCGATGACGCCTATCTCACCCTCTCTCGCCCTTCCCCGCCCTTTCCCCCTCCTTCCTCCTTCGCCTCCTTCGCCGTCTTCTCCGCCGACGCCGACGCTGCAGAGGTCACTGCGGTGCCGTAGCCTCAGAGCGCGGGGTCCTTAACGGATTCGTCACTGGAGCCGTGACCGTTGGCAAAGAGGTATGACCCACTGTTTAAAATTTTTTTTGCATTGTTTTAAATGAAAATTGCATTCTTTAAGATAGAAATTACACTCTTTAGATCATATTTACATTATTTAGGACAATATTGCACTTTTTAGGTAAAATTTACATCTTTTCTCTTTTCCATCTTCTTCCTCGGTGAGGGCGCAGGTGGGTGCTATATTTTATTTTACAAATTGTATAGCATAGTACCAACAAAAAGCACTGTAGTTTATGATTATGTGATTTATAGATACAACACTTTACTATTCTCTTTAATGCAAGACATTTTGCTGGCAAAATACCCAATATGTATGAACAATGCTAGCACTACAACTTTATTTCTTTGCTAGGCTTTTCATCTTTTTTATTACTAAAAATTTTAAAACAATTGAAATCTGTAAATTACGCACCGAGTGTATCTCCGACGGCGAATGATTGAGAAGATGACCAATCGGAGTAGAAACTAGCGTTGGGCGAGGAAGAAGATGAAAAAAAAAGTGTAAATTTTATCTATATAGTGCAATATTGTCCTAAAGAATGTAAATATAATCCCAAAGAGTGTGATTTTTATTTAAAACAGTGCAAAAAAATTTTAACAGTGTAATTTTATTTTAACAGTGCGCCAACGGCCACGGCGCCAGCGACGACGCTGCTAAGAACTTTCTGCTCCGAGGCTCCAGCACCGTAGCAACTTCCCAGGGAAGGGCGAGAGAGGGTGAGATAGGCGTCATTGTCGGAGGCTGTGGAGGAGGCTCGGAGAGGGAAAAAAAAAGAGTCACGTTGTTTCCACCTCTGCCTCTGTCGCTACCTCCGCTAATAAAAATATTTTAATCAGTTTGCTAAAAATTCGGACCGAATCGATAAAATCAAAAAAAGCGGCCCAGCGTTTTTTGGGGTAAAATTTAAGTATTCGCGAATCGCCCAAAAAAAGAGTTCGGCCCTCGCGGGTCGCGGGTCTCGCGGGTCGCGGCTCACCCAAAACAGAAAAAAGAAAAAGCCCTTCGGTCCGAGTTCGCTTCCCTCCCCGCAAAACAACAAAATCTTTTTGCCCTAACACTCCTTCTCACCCCTGCGGCCCTGCCACCGACCCCAGCCCCCATCCCTTCCCCTCCCCGTCTTCCCTTCCGGCCGCTCGCCGAACGCCATCGGAAGCCCCCGCGGCGCCACATCGAAGATCGTGTTCTTCACTCTTCATAAATCGAAACCCTCCTCGTCGCCTCTTCCTCTTCCTCTTCCGCTTCCGCTCTCCAACGATGGATCAGTAATCGTGTGGTTCTTTACAAACCAGGTACGAATCGGGTGGTTTCCTTTATTTCATGATTTCATCTTCTCTTAATTACTGACTCTATGGTTTTGAGTACCAAGACCACGACTACAAAATGTACCTCATACTTCTTTTTTTATCTTTAATCTCTACAGCATACATGAATCTTCGAAGATACCATAGATATTCTTAAAACAGAATAATCAGCAAATAAGGTTTTAAGACCTCAATAGGTTGATATGCGCAGCAGCATACATGAATAATCCTGTGCTTGTG
>TE_00000006#DNA/Helitron
TCACCTCCTATTATAAAAAATAAAATCATGCTAGCGACACCAATACTCACCAAACAATGCAATTAAATTGAACTAACACAATGCAAAAACTGAGAAATTATACTAAAGGCACAATAAACACCTTTGAAGTGTTAAAAAGCTAGGAAGCTTCTAAACAATATCAATTCCTCACCCAACACCAAAATATATATAATTAATAGCTAAACTGAACTATATAAATGCTAGTGCACGATTTGCCAACAAACTACTACATGCACCCTTATCTAAACATGCAGTTCAGACCTAACTGACATCATTATCCATAAGTTAATCCAAGTGACCTGGCTGCAGATAGTCGTGACTCATAGCTAAATATGCCCACTATAACCAGACCTAATTGGGATCATAATCCAAAACACAATCCAAGTGATCTTGTTGCAGAAAGTTGTGAGATGGGAATCAAAGAGAGCTTCCACTATTATTTATCTACAACAGTGGGACAAAGTAGAAATGACTATAATATTATACAATCAACAGTGTGAGATATATGCCATTATAAGACAAAACAACATATCCAGAGTGATTAATTTGCCAACAGTAACGAATGCAGATGAATAGTAGATTTGGAGAAAAGAACAAGATACAAAATGCTCAATCTTAAAATTGCCTGAATGGAAATGCCTTCAAGAACCTTTCAAGGCATTCACGTGGATAATTTAAAAATGTTAGGCAGTAAATATGCAAAAACAGCTTGAGAATCTTTCTATCGTATTGTCAGTCATTGATGATGTTGAAACATCTAAATCTTGATAGTCCAAAGTGAAAAAATGACATCAAGATTCAATTTTGCTCTAAAATTGTACATATCTGCTGGCAATGTTCAATCTGTCAAAAAGTAATTGCCACTTAGAAGCATAGCTGAGCATCCAAAGGCAAACCACCACTTTAAGATCATGGCATGCTCCCCCACCCCCTCTCTCTCCCACCGTAAGTTAGAATTCGAAAAAAGCTCAAACTTCACATGCAACATCACACACGTGTGTAGTTTGAAAGTAATCAAGTGTCAAGTTGGAATCACATGCCTTTAGCCGCCTGTGATGACTCTTTAAGTTTATTAGGAAAATAAAAACAATGGGAATGACACAGATCAGGAACGTGTAGATATATTATATACAGTACATTACAAGAAGCATGAAATACTTAAAAAGAGTGCATGGTTATATAACTTGTTTACTGCTGAATAAAAGATACTAATATACCAGTAACATGGCATACTACGGAAATATCAAAATCGAGATTCTTAGATAAATAGTATCGTATCTCATATTTAACGTACTTAAGAAAGAGAAAACAGTATCTAACCTCAAAAGTAGTTATGCCACTATATATGAGTCAGGATCAGTGTCGTGAGGCAAATTAAACTGTTGATACATCATACATGTATGGCATATTATTACACAAACATCTACAATCTAGAATAGACCAATCTATCACAAAGGATGCTCTTTTTCATCATGTAGTTATGGATACCAAGACATTTGACATGACATCCACTTCTAAAGTTTATAATCCATACTCAATATACCTATTGATAGATTATAAACAGAACCCAAACTCTCAACATCACATTCTCAACATCATAACTTATGTAGTCTAAAAAAGTCAACAGCCCGCTAAACATGTCTAGTCTTAACATCATACCAAATAAAGCATCAACATCATGTGATAGATGTTCTATGGCACTCTTTATCCCAACCCCTGCTAGTAAAGTCACAAGGGAACTTAATGGGATTTAGATTAACTGCAAATTGGAATCTCTACAATACCCTAGTCACATAAGGTTGCATCACAATCTGATTAATTACTTAAATTCCATGGTAGGATCACCTGTTAGTTACAAATCCCACAACAAAATGCTTATCATAATTTCATAAGAAGTGATCGATGCCACCGCAGATGATTGTAGTAAAGATGTTTCCAGAGTGTACATAATGACTTAATCTTATATGCCATCTCCTCCCATAGCATGTTCCGACTATACCATTTTTTAAGATCATCTCATTTCGCTAAAAAGTGACAATTTTTATCGTTCATCTCTCTATTGCAATATCGGACAAATAAGGTAACATGTAGGCATCAACTCAACAAATAATATCATCAAAAACCGGCGTACCCACAAATTGCAGGACATTGGGAAAAATTAAGGGGCAATTTCTGCAAATATAATAAATCTTAAGGCCTCATTTGGTTCTGTTTCTGTTTCCTAACTTTTTAACTTTGAATTCTACGCAATTAAATGCAAAAGTTAACCATAGTCGAATAGATTGTTAATAATCCAGATATCAACCATCAAACCAGCCCATTCAACTGTATAGAATTTGAAATTTTGGTGGCGTAATCAAACAAAGCCTAGCACTCTACCACTTCTGCTGTAGTAGGAAGCTGAAATTTCGGAGAAATGTGAATCTGAGCGTGGCCAAAGAGGATCGAATTTGGTGCTTTTAACAAAAAAGCAGTTAGAAAAGTTTTAAAAAATAGTGCTTTTCCTAAAAGCACTTCATCCTACAGCAGGAACCGAACAAGCCCTACGAGGAGGAGGGAAATCGCGAAGAAATAGAATTTTCACAAGCCATAGAAGATCAAACCGCGGAGAACTGATTGAGATAGATCAAAAGAAAAAAAGACAATAATAAACAAATTACCGGGGGCCTGTAATGCTTCGGCATCTTCGCGCAATCGAGAAGGGATGCGCGGCGGGGAAAGGTTTTAGGGTTTTTATCGACCGGTTCGACAGGGTTGGGCCGGTCGAAGGTAAAATTGTGTGCAGATGATTTCAAAAGAACCGTCCAATATTTAAAGGCCAAAATATAGAAATTTTTCTATAAATATTTATTTTGTTTATTCCTTCTTTTTTAAAATTTTAAACTTTATTTGATGCAAACTTCTAAAATAAAATGTAATCTAAAGATAAGCACTAAGATTGAAATATCTAAAATTCGTGTATCTACTTAAAAATGAGTTGTAGCTCAACTGAAGTCTGTTCAGTAACAATTCATACAAATACATAATTTGATGGTTTAACAATAGCCGTGGCATAATTTTAGGCCTCCACGGCTATTTTTTTGTCTCTTCTGTCTAGCCTAAAACCTAATTTTTCTATTTTCCCTTTCTCTCTCTCCTTCTCTCTCTCTCTCTAATCCTCTTTCTTTTCTCTCATCCAGCTGCAAGCGCCAACGCGGCTTCAGCGGCGTTGGGCGATGTCGACGGTGGGCACAGAAGCGGACGGCGCCGGCTTGGGGCAGCGTTAGGCGACGTCGGCAGAGTGATATTGGTGGCAGCGGCGGACATGGTGGACGCGACCTCGGGCGGCGACGAACAGGGAAGGGAGGAGAAGGAGCACATTTGCTCACAATCTGTGTGTGAATGGGTTGTTGTGCCTTCCCCCTCCCACCTTGCGCTCGCTACTCCCTTTATAGGCCTTCGAGGGACCCGAAACCGGGCTTCCTGCCGGCGACCGACTACGACAAGACTGGGGTGTGATTTGCGGCCGGATCCGCGGGATCTGCGTACAGCAATGGCGCGATCTCCAGGATTTGCGTACGGGATGGCGGTATTTCGGGATCTCCGGCTCAACAAGCAGCGCGAAATAGCGAGACAGTGCGCCGGTGAGATTTGGGGTGCGGGATTCGCTGGATTTGTGTATGGGGCGGATTTCTGGCGGATCGGCGGGCTTCACAAGATCGTCAAGATCCGATCAGGGGATGGTTGTACCCTCACGATCTCCGGGATTCGCGTACGGCGCGACGGGATTGGCGGTGCAGTGAAGGAGAAAGGGGCTAATATATAAATAATTTTTATTTTTTAATACTTGTTTTGTTATTATTTATTAATTATTATTGTATATTTACTGTAATTTTTTTTTCCCACAGCAAAGCGCGGGTGTTTAACTAG
>TE_00000007#DNA/DTM
CAAGACTTGAGTCTTCTCCACTCAGCCACTCATTCAACTCCGCTGGCAAAACTATTGCGTGCCTGAACCAAGTGTATTCTATTGTAGATGCTTCAAATAAATTATAGTTTTAATTTTATTGAATGGTTAATTTCTTTCATTCCTTGTAAATTGAACAGTGTCATCTTCTAAACTGTTAACTCTCAAACCACTAATTGGCACTAACTGTGATAGGTTTTCAAAATTTATAATTTTTATATACAGTTTCTTTTGATGTTATAAATTATTATATTTATTAAATTCTATTAGTAAATCCTAAGAGTTTGGAATATTAGAAGAAATTTTTGAAAATTAATAAAAATATTTTGATCAATCAGAAATATATTAAATATATTTCAAATTTTAAAATATATATTACATATTAACCATTAATTCCTTAGGGGGTGTTTGGTTCTGCGTAAAACGAACTGAAAAAATATTTTCGGCATTAAAAATAATTTTTCGCTTGTTTGGTTCGATGTAAAAATATTTTTTTTCTTAAAAATGCTTTTACGGATTTGAGAAAAAAAATTGAAAGTTTTATTTTCTATTATTTTTGGCAAAAAATCAAAACTCAAGGTGTATAAAACTTTTTTCATACATTTTTCTCGATCAAACAAAACAATTGCGAATTTTTTCTTTTTCAACCAAACAAATATTGATAGAAATCTTTTTTTTATCCTACTTCAGTGAAAAATTTTTTCCACCAAAAATTACTTTCCACGACTTTTCGTTTAACCAAGCGGACCCTCAATATAAAAATACAGTATCAAACTAGTCCCTTTTTTTCTCATTATAAAAATCTCTCTGAAATCGTTATCGGCCTTAATTAGCAGCATTTCAGAAGTAAATGCCGACGAAAAGCCTGTTTTCTGTTGCACCGGTGGACCTGCCCATCTCGCCGCCACCTCCCGGCCCTCCGCAAATTCCAACTAGAAGTGAGGAGCTGCACTCTTTATGCCATTCTCATCGGTATATGCTATAAATAGTGTACATCTCACAGCCACGTAGGTATTAACAAGCCGAACACGAGCTGAATTTTGTTGCTCGATACTTTAACCAGTCAGCTCGTGTACGGCTCGCTCGCTCGTGTTCGGCTCGTTTACACCTCTACAGCCATGCACTCTTTATGTCATTTTCATCTGAATATCAAAATATATGCTGTATAAATAGAGTTGACATTGTACGGTCACTCATCTAAGGATTTAGAAATTTCTTTTGAGTTTTTATCATTCAAGTCTGATAAGACTATGTAAAGAATATCACGTTTTCGATGGATGAGGTGTTTGATTGTATGCTGCTATAGAAAAATATTAAAATTAATTTTTAAGCAGTTTGTGTTTTTAGAGAGGTCGATTTATTTCACAGGGCTGAGCAGGAGGGTTTAATAAGTGCCAACCTTTTTTTATACTCTATAAACCTTTTTTTTTCGACAATCTCAAACCTAACACGTACACATTCCTATCAAAACCCTCGGTTCAAAATTAATGACTACCAAATCTTCTTTAACGATTGTTCAAAAACCGAAAACAATTAGTAGGAATTGAATTAGAAGGACGCATGGTTAAACTTTGGCTGAGGTACATCGTTTAAATATTATTATTAGGACATATTGACAAGTATAATTGGTTTTCTACTTCTTCTCAGTGTCTTTTTACTGCAGCTAGAAGCAGTTAAAGTTTCTTCTACTCATTGGGTCTTTGAAGTTGCTTCTCATTGCTGTAAAAATTTTAGATCATTTAGAGACAGCAATGATATCATTATATTATTTTGTGGAGATGTCAGTTTAGAAGCTAGAAATAATAACACGTATAACGATCCACCATCAATATGCATGGAAAGAGAGACATTATCAATATTTTGTTGATCGCTTAATTATAGTATTTTATTGGTAATATTTATTTTCATGTAAATTCAAATTAAGTGATGTAAAGTGCTTACAAATTAATAGAAAATTTCTTAATCTAGGACTTTCTCTTTTGCATTATTAATGAAAGTGTAATCTTTTTTTTAATATCCTTAAAGAATGAAAATGGCACTTGCCGAAACCAATTTCTTAACATTGATTGGCAATATTCATATCAAGTTTTGC
>TE_00000008#DNA/DTM
GGCCAATTTGCATAAAAAATTCATAAGTTTTGAGCTTTTGCAAAATTAGGCCGCCTTTTTCAATTTTGCATATTTAGTCCGAATTTTCAACAAACTAACCAAAATATCTTATAGCTTTTTCTCTCTCCCTCTGCAAAGAAGGTAGTAGAGGCGGAAACGAGCGACTTTCTCTTCTTCTTTTTTCTCTCCGACTCTCCTCCAATGCCTCCACGGCCCTCCAGAAAATGCTTCTTGGGGCCGAGAGAAAAATAGTTACACTCTGGCGAAGGCGGTGGCTGCGATAAAGGATAAGGGAGAGGTCGTGACTAGTTTCTACAGAAAGGATCAACAATCATAAAAGAAGGAAGAAAATGATGAAATTGCACTATTAAAATAAAGTTACACTATTTTAAAAAAATTTACACTGTTTTAAATGAAAGTTGTACTCTTTGAGACAGAAATTACACTCTTTGGGATAAGAGTTACACTCTTTATGCTAAAGTTGCACTCTTTGGGTAAAATTTACACTATTTCCTTCTTCTCAGCTCGCCACTGCCGCCGTCATCGTACATGCCCTCGCCACCGCCGCCATTAACCCCTCCACCCTCGAAGCCCTCATCCGCTCCCCATCTATGATCCTCCGCGTCATCCTTCACCGCAGCCTCAACTGCTCCCTCAATGCCCGCTTCCTCCCCCATCGCGCTATTCGTTCTCGCGCCGTCAACGCGCCCTCGCCCGCTCCCGCTCCTGCTCTCGCCCCACCCGGCCTCGCTGCCGACAGAGGGGCGGTTGCAGCTGTGGATGGGCGGCGGCGGCTGTAGCTATGACGACCACGGCGGTGGCAACTACGAACTGAAGAGGAATGGGGAAGAGAAGAAGGAAGAAAGAGGAGGACGACGACGACGAGAAAGCAGAGGGCAGGGACGAGGAGGAAGAAGAAGAGAAAGAGAAATTGTGTAAATTTCACCCAAAGAGTATATTTTTCGCCTAAAGAGTGTAACTCTCATTCCAAAGAGTGTAATTTCTGTCTCAAAAAGTACAACTTTTATTTAAAACAGTGCAAAATTTTTTTAAAATAGTATAACTTTATTTTAACAATGCAATTTCATCATCTCCTTTCTTCTTCTATGATTTTTGATCTTTTCTATAGGAAAGGTCACGACCTCTCCCTTGCTCTCTATTGCCGGAGTGTAACAATTTTTCTCTTTCTCCCTTGCCGACGTACTTCTCGGCCACAAGAAGCACGTCCTCTCGGAAGGCCATAGAAACGGTGGAGGAGGGTCGGAGAGGATCGCGGCGCGGCCTAGGTAGAGTCGGAGGCGAGGAGGGTGGGGGGTGCATTGGCGAGGGGGAGGGCGTGAGGGGCAGAAGCGAGGCAGTTGTTTCCACCTTCGCCTCCACCACCTTCTGAGAGAGAAAAAGATATAAGGGTATTTTGGTCAGTTTACTGAAAATTCGAACCGAATCTGCAAAATCGAAAAAGAGGCCTAGTTTTGCAAAAGCTCAAAACTTGTGGATTTTTATGCAAATTGGCC
>TE_00000009#DNA/DTT
CTCACTCCCTAAAATAGAAGCCCTCTATTGTTGGTTTTGATATAAAAAAATCCTTGTTAGTACCTTATTATAAAACTCATGAATTTGATCTAATGTAAACAAAAGAAAGAGCATAACAGAATACCTTGAACAAAACAAAATGCAAAATGATCTTCTTAGAAGCAATTTTCATAAAATTTTTATGATTTTACGTGGTTGCCAATTATTGGATGTATTTTTATATTCGTAAACAAAAATAAAAGCTTGTTTTTCCAACGGCTTAAGAAGAACCGGCTTTAAGAAGAACTTAAAGAGGTAATTGCTGCAATATTCATGGAGTGCAAGAAATGTGATCACTACCAAAAGCAATAGCTAAAGAAGATGAGCAATAGAACAAATTCAACAACTTCACAATATTCACAACTTTGATGCCACTATAAGAAATGACCAATAACAAAATATCAATCTTTTGTTAAGTATATTATTCGGTTGTTTCTATTGTTGAATATAAAATTTAAAAACATTGTTCTCTGACAACTTAAGCTATCAGATATAAATAATTATTCATATAATTTATGATGGTATCAAAGCAGGAGGTCATAAATTCGAGTTTTGCCGAGCACATAGTATTGTTAATTTCCTTTTATTTAATCAAGCCCATGTCTTGAGCCTAACGTTAAAGGGGCCGTGTTGAATATAAAATATAAAATCGTTTTCTAACAACTTAAGTTTTTGGAGGACAACAGTTACAAATAAATACCATGGTATCAGATGCAATGGTGAACTCTATTATCTAAGGCAGTGTCTTTTATAACATAAATTCTCATTTGTTATATTATCTGTAAATTCAGTGTACCACAGTTTTACCCAAACAAAGTTTTACTCATAAAATAAAATTTTTAATTTAAATCCCGACTCATACCAAGAAAGATGATTAATAACTAAATAAATCTAATTCTATCATCGATGGGGTTTGAGAGGAGGTGAGAAAGGCAGTGCTACTGCCGCAGCCGACAGAGAGGTGGTCGTAGCGAGGGGCGAACATTTAGTCTAACTTTTTGGTAGTGTAATATGCATGCTCTTTGCAAAGAAACATTATAATAAGCTTTACCATGCATAGTTTTATGTATATAGTTGCAAGTCTCAAAGACAAAATCAAGTACAAAACTAAGAATATATATTCCTCCTTATCAACCACTTCCAACCATTAAGACAAACAAATATTAAGATATTGTTTACACTGGCCTTTCCCTTTTAGTCTTCTAAAGGCTATATAATATCATGTAAAAAGATTAAAAGTAAATATAAAGAAGCAAAAGAGAACACTCTTCAAGTTAGCTATAAATATATATCTATTTATATAAATATACCTGAAAACCCTAATTCCTTGCAGACTTTGATGATGAAAATTAGAAGAATATCTTTTTCCTACAGTGTAAACAACACATTCAAAAACAATTTATGAACTGGGGATAAAATATAAGAAAAAAAGTTTCCAATATGGTAATCTAATTATCCTAATTTGAGGAACTAAAATGACTACTAAACTGAAAATTAATAATTTCTTTCTATTCTATAAATCTATCAATGAAGGATATTCTTATTTTATCATTCTTAAAACATTACGGTAATTTATGACATACGGATAGAACATAAAAATAATCAATTAAACCCTGCAATTAAATACTCTATTTACCCTAAATTGAGAAGGTAGGTTAAGATTAGGATTTGGATGACAGTAAACCCTAAACCCAAATAATAATACTTAAATTAACCAATATTATATTTTTAGGAAAAGAAAAAGGGAGAGATAAAAAAAGCACAATCCAAATATCTGAGATCCCTCCTAGAGTTGGCCCCAAGATATGCTACCAAATCACCCCTCCCCAAACTTACTGTTGTAATCGAAGCTGTTTGTCGCCGATTGAAACTCCTTCAGCGAGTAAACCCTCCACATTGCCACGACCCCTCCTTCTTCTTCCCTGGCTCCGCCCTAATAACCTCTAAAAAAAACCATTTTTTTTTCACAAATTCCATAAAAACGCGTCTGATGGTATGGCCGAGGCGTTTGACGGGATAGGCGAGTTGCGTTTACGCAAAACGAAGAGACGGCAACGAAGAGTCAAAATCCTCTTAATAGAGAGGGCTAACGAAGAGGCGGAAGAGGAGACGCCGAGATAAAGAAGCAAACCCACGAAGGAGAGGAGCGGTCAAAAAAAGAAAAAACCAGTTTAAGGCAAAGAGAGAGATGGGCCGATTTAACTAAAGCAGAGGAATAATATACTGACAGTGGGACCCACCGGCAAAAGCATAGGCAAAAGTTAAGCAAAACATGCCACGTGGCTTAAGATTACGGGAATTAATAATAGTTTATAGTCCTAATCATCAGTTAAAAAAATATTTTTAATGGGCTCTCCAATATAACTTCCAAATTAGCCTAATACTCCCTTTGCTCCAAGGGAGGGAGAGAAAGAAAGAAGGAAAAAGAGAAAAGCATTGATTATGTAAGTGCTAAATTTTCTTTTAGTTAATTAATTTCTAAGTAGAGGGTTAAAGTTCAATTTGAAAGGACAGTATGGTTCGTCCCAGGCGTCACCCTCCGGCACCCCAAACACATCCTGGCAAGCTTGGCCCACCACCACCACCGCCCCCCTACTCCTCCATCCCCTGACAAGCTTGACCCACCACTACCACCGCCTCCCCCCTCCCATCCCTCCCCTGACAAGCTTGGCCCACCACCACCGCCGCCTCCTCCATCTTCGTACAAAGAAGCCATTCTGGCACTACCGCCCTCTCGCCCCCCTTCCATCTCTTCTGCCCGACTCCGGGTCCTTCCCTCTGGCCATCGTGTCTCTAGTCCTGCCTTGTCGCTGCATCCCCCGAGATTTCTGCTCAACCCCTCTCTCCGGGGTCGCTGCTTCAGGTGCTTCGAACGCGGTCACCGAGTGACCTCCTGCAGGGAGTCGCGGCGTTGCCTCCTCTGTATGAATCGGGGACACCCAGCCGCTCGCTGTTCCTTCCAAAGAAGTTCACCTAGAACCTCCATGGAGCCTGGTCCCTCCGCTGGCCGCCCCCAGTCTGTTTCGGCCTTTCTTCCTGCCGGACCTCCACCGTTTGGCCAGCCCTCCCTCCTCGATTGTGTGGCAAAGGTGGACTCCCTTGGCCTTCAGCCAGATGTAGTTCTAGACATACTCCCCTGTGGACTGGCCACCAGGTTTGGGGGGTCCTATTGTGATTTCAGGGTGGCTACCTTCCTTGATTCTTCCATGGCCGTCTTCTTCCCCAACTGGGTAATGCAGGGATCCGCCATTGGCAGTAGCCCGCTCCGCTTTGAGAATTTGGACTTCCACTTTTATGACTGGATGGAGGCTGGCGAAGTGGAGAGAGGACATCTCCTTCATAAGGTATGGATTCGCCTTCATCTCTGACCACTGCTTTGCTGGAACGAGGACGTTAAAGCTACGGTTTCGGGTTTTGGTGAACTCTGGGAGGTTGACCCGCTAAATGAGAAAAGGGATGACGTTTCATTCTTCAGAGATCGCATTCGGTGCCAGGACGTCTCTCACATTCCAGAGCTGCTTCTCCTTATGGTTGAGGACAGGTGGTTTCGGATCCCTATCGAAGTTGAATCCTGGGAAGAAGCTCCCCCAATACTTCTCGGTGAGAACCCGGACCGAAACTTAGGCTTGGACTCCTCCGAAGCTTAGGAGGACTTCATCCGCAGCATGGAATTTCGCTCCGTCCCAGCTGCTGGACGACATGTACGGCCGACGACGGGAAGAGCTTTAGGAGGGAGGGAG
>TE_00000010#DNA/Helitron
TCAATCTATTATATCCTCTAGTTAAGTAGCTTTAAATAGTGGAAGTAAGGATGGTCACATAGCGGGGCAGGGACGGGGCCCTTCATCGTCCCCGACCCGTCCCCATCCCCACAGGTTTATACAGCTGCGTCCCCACCTCATCCCTGCCAATGGGAGGAAAGTCCCCCATCCCCCTCCCCGCAGGATCACCATCCCCTCAAGGAAACACACTAGCATTATATAATTTGCGGGAATCAGGAATATCGTGGAGTGGGAGAACTATCCCCATCCCCGCCCCATCATCGGAAGCGGGAAAAATTCCTCCCCCGATCCCTGGCCCTGATCTTGCGGAGGCAAAATGCTCCTCAGCGCCACCCCATTCGAGGCGGATCCCTATGGGGACCTAAGTCTGCAGGGAAATTCCATACCCACGCGCATGGCACACCAAGGTGCAAGGGGCTCCTAGAGCCTAGATACAAGGTGCAAGGCGCTTGTCTGAATAAGATAGTATATTCATCAATGAAATTTTCAAAAATACAGGTACAAGACACTCGTAGAAAAACCAATTAAGCAACAAACAAATCACAAGTAGGACTTATAAAAATAGCATAGTTTTATAGCTCGATTGCTACAAAAAATTTAATCACTCTGTATTCCGAATTGGTGTATCAAAAATGCTAAAAAACACAAATTGCGCAAAACCTGCACCCTAGTTATATATATTGTAGTGAAAAAAAAAGAAGCAATGTATAAAACATCCAAAACCAACATCCAGGATTTTCGAAATGCTCTATTTATTCTGCATCCATAGTTTTCTGAACCTTTTTCCTCATTCTTGTTATTCCTCTAATTACATGTTGTTGAAAGATCCTGTATTAACCGTCACTTCATTCGTCTTAAAAGTTGGTTTTTTTTTCTTATTTTTGCACAAGAAAAAAAGTTTGGTCTAATCCAATGTTTTCCTTTCGTGTATCCAGTTTACCGTTGTATCTTAACATTATTATGACAAAAAAAACAAACAAAGGGAAAAGTAATCATGTGCAGTTCTGCAAGAGTTCTTGAAGTGCATGACAACCATCTAAATCCTTCTACTTTAAAATAATTATTATTTGCCAAAACAACCATCTGAATCCTTCTACTTCAAAATAATTATTATTCGCCAAAGAAAAATTTAAATGAGCCATAAATATAAAACAGAGTACAAACTTTATTGTTGTAAGTTCTGATGATTGTGGAGCATATTCACATGACATCAACCAGCCTAAATCTGAATGACTACATAAAAGTAAAAGGAATGCAATGTTCATATCCAGGATAAGAGACTTCTCCAGGTGATATACTTTGATTACACTACAGTTTTTCAGTAAGCTGGCCCTTTATTTTACTTGCAAGTAGTCCATAAGGTTGAGATAAACATGTACTTACAGTTTTACACATGTTAACCAATAATTTTATATGTTGATCAAACATGCACTATCAAAATATTCAATGGACATACACAACAGTGAATTGATTTACATGTACGAAGGCCAGATGGTACAAACATACACTATCAAAATCTTCAAGGATCATGTTGCTTGCTACTCTTTTGTCCTTCAAAATGATAGGTATTCTTAATAATGCCTAATGACACTTTATTGACCTGTACTGATGACACTTTTATTGACATGTACATGGGCCCATGAACAGCAAGCAGAAAATTGTTTTCTAATGTAGTGCCGTACAATTATAAAATTAATTATATGAAGATCTTTCAACTTTCTGTCATACCTTAGCATGCAAAGGTCAGATTAATTTCAATACCTTCAAATGCAAGTGTCAGATAAATTTCTATATCTTTGAGAACCCAGACTAACATAAATATTATCCTCGTCAATGCAAGTAGAAGTCAACAAAAGATTCACATGACAAAATTTCATGATGTTAATTGAATGATTTCCAAACATGACTAAGCATAACGAGTTCTTCAAGCCCATCACGACTTGTATTATGTTGATCTGACAATATAATAACAGTGTAAAATCTTCCCCTCTAATGTCTTCCCTTGCACATGCAACCTTTCAAAGCAAAAAAAAATAACAACGGCATACCTCATATACTTTGCGCAAATATTTCACAAAGATAACTTGGTCTGAAAGTTAAAAGAAACAATATAAAACATAGATACAAAAAGGAATTACTTCAAATATCTTATCTTAATTTTTTGTATTGCTGAGAAAAACTTGTGTTTTGTTAATTAATAGACATGTTCAACACAACGATAGATCTCCAAGAAGAAAGGAAGCATAAAAAAATAAATTTACCTGTCAATCCTATAGATAAGTCACAGAACCCAATCTTACAAAAAGTACCGTAAAAAGTCTTGACTGGGCATAGGCAAAATCTTATGGCATATAATGATTAAAGTAAGGCTAAATCTAAGAGCTAATAGTCTACAATGCCTAATAATGACTTCCTAGGCATACCACCGTTTGCCGGAAGGAGCAAATGGAATAAAAGCTGACCTATAACCTAATTGATTCTACCAAAGGTAGAATAATTTGATATATTGGTAAGGAAAACTAAGGAACATTGTAAATATGCAGTCAGATGTGCCCAGTAAGTACTAAGCACAACCAATATGTGGACCAAACCAAGAACTATAGGGAATTAAACTATAATAGGGGGTTTCAGCATTTGACCCAAGATATCACAACTTCCAGGCACATATAATCATCTTCTCATCCATCTCATGCACAGAGCTTGAAAAAAGAAGGTAAAGATGCCAGCACTACACATAGACCAAATAAAGAGAGAGCAAGTGGGGGAATGGAACATAATTGAGAACAAATGTTACAAATGATAATCATGGTGATGGGGAAGCTTAAATTTTCATACAAACGTAAAGGTGAAGCAGAGGAAAGTGATGAAACAACAAAGTAAATATACAATGCTCGACATTTTAATGAAGGTAGTGGAACCTGCAAGTAGCTATGAACCTAATATTGCATTTTCAGGCTTTCATACATAGGCATATATTTCACATGCACATACTTTGTAATACACTGACCTGCATCTGTTATGGTTTAACTAAACAAATTTGAAACAAATTTGAAGGGATTAATTAACCTGAAATGCAGTAAGAAACAGAAAAAAAAGTTACAACACTTAAATATATTGCCATTGCTTGTGGACCATGTACTAAGTATTTCTTTTTCTTCATTGGTATGCATATCTAGCAATCTAGGAGAAATATTCTGATCTTTATTAAGTCATTGATAGGAAATTGAATGGAATTTTGTAATTAATGACTTAATCTACATCTTTATTCATCTTAATTACAGATTTAATGCAACAAAAAAAGGACAACAGTAGATATTAGAAAAATTGCACATGATTTCATATTGGTGCTAAATTGTATATCTTTTATCATATTACTCCATTTCATCATCATACTTAAGTTATGAATTGCATATGAGTGGTTTATTGTCTACTCGACAAGAAGATTAAGGGATCTAACAAAATTAATCAATATGTTTCAGATAAAGTCCTGTAAGCTCCCTGAGCATGAATTGAACTGTATTTTCCGAACTTCCTAAATAATATTTCTAATAATCAACATAGCCCAACAGTCAACAGTGCCTTAATGAAGAATGTATGTAGAGGGTTTTCAGTTCCTTGGCCTCTCATGTTCTGTCATTACAATTTATTGAGAAAATTGATGAACTCTTCTTAAGAGTTCAATCTAGAGAAGTGTTTCTCCAAACACATACGCCGTGGCATTAGTCATAGCTCTACCAAATCCTTATTTTATAATTGCAGTTCCCACATGAACCAATTTCCATGAAAAATTCATGCCGATCAAATGATGAAATACTCTAAACAGCCTAGAAGCTTTTGTACTTTGTTTGTGACCACCGTGAGGTTTGGGACCAGAAGACACCAAAACAATCTCCTATGAACAACCTGAAACCCACATCAAAAGGAAAACTAGAATTCATACTCACAATTTGCATTAATTAATTTTCTCACCTTCTCTCGGTATCTTACATTATATAATTTGATGGTACCTTCAAAACACGTGGCATACCTACATTTGCCCATTCCACGTGGTAGGTTCTCAATACTTCTCTTTACTCCTCTCTCTCTCTTCCCTTCTATAGATGGCACCACCTCTCTCTCTTCCCCTCTCTTTTTCTCTCACTTCCCTTCTATAGGTGGCAAGTGGCCCTACTTTCTCTTTTGCTCCGCCAGTTGGTCCCCCCTCTCTCTCCCCATCGTTTTCATAGTACCTACACTCTTTCCCTCTTATATGGGGGAATTCGAAGTAGGCTTCAGCAGCTTGGGCGGCAACGACGACCGACCGTCGGACAAAAAAAAACACAGCTCTATGTCCAACTTCTTCCTTCTTTTGTTTACTTCTTGCCTGATGACGACGGTGGCAGTTTGGTTGAGGCGGTGTTTTCGTGAATTTGCATGATTTTTGAAAATTTTGATTTTAGGTAAAAAAAAATTAGCAATAATATATTTGATTTATATTTTAATTTTATATAATTTTTTCACCTTTCTTCTCAATTTTCCAGTATAAAGTATTTGAGAGCTATATCGCACTTTGAAAAATGTATTTGAGAAAATCACCCTAAAGAAAATAAAAATTTCACTCTAAGAATTTCATGGCTTGATGATTTCTCTATTTGAGAGCTATTTTTTTATGGTTTGATGATTTTTCTATTTGAAAACTATGTCGCAATTCAATAGTTTGATTTCAATATAATTTTTTTTTCTAAAGAAAATTATTTTGCATGGTTTTACGGTCAATATATTTATATTAAACGTAATCTACTTACCCGCAGCGAAGCGCGGGGTTTTCACTAG
>TE_00000011#DNA/DTM
CATTTAGAGAGAATATTAATCCTCCGAACGGCTCTGATCTACTACTTCGACATTGTTCAGGCAATTGATCGACAGAGAATGAGGATAGAGAGAGGCTCAAACAATTACTTGGGTAGCAAAGAATGCTTATTTATTTTATGCCAAGTTGCTGAAAAAGAGAAAAAAAATATATAGTTTGGAAGACTTGCATGTGACAGCACAGCACACCAAATTTGGCAGGCTGGCTGCGTGCATCGAGATTAATTAATTGCCGGCTGCCAAGCATCTTTCCAGCATGCATGGTTTACTTTCTTCCGCACTCCAATTAATATTCCACTGCTTAACGAGAAAAAAAAATTTATACACAAGCAGGTATGGCATCTCTCTTTATGCAAATTAACTGCATGCAGACAAGAAAAAGGAGCACATAAGTTGGGGAAGACTTACATGTGATTTCACATGGCTGGAGGTTCTGACGACTCGTTTGAGAATCCACGCCCCAGTCCTGAACTCGAATAATTAATTAATCATATCCAATTAAGGTCGTGTTTCCTCGCCCCCACGGCACCGCTGTATTGAGGATGCAATTATTGGCACCAAACCAAGCGGATAAAACATACGTCGGCAATTTTAATTTGTCGTGACAAATCCTCAAACTTTAATTTGTCGTAATTTTTGGTTTGAACTAACTATGAGCCGCATAACACTTTAATCCCGAACTTTAATTAGTTATAATAATTTCTCATAGATTGAGTTAAACTTTGGAATGAATTAACTAGTACTTTACCGGTGCGTTGTAGACAACTCTAAATG
>TE_00000012#DNA/Helitron
CAAGTACTACTACAAAATAACCAATTTTTTCTAGCGCTTCTCATCACTCGGATCCAAATATCATCTACCGAACAAATTTCCAACTACTACTATCAAAAGAACCATTTTTCTCTAGTGCTCCTCATCATTCGAACCTAAATATCATCTTATACCAAACGGATCACAAAGGGATTATGAATGCATCGCCACACCTGAAATCAGAGATGAGGACGAGGGGGCTAAAGCCGGTTTTGGTTTATAATCGTTTCTTATATAGACCAATGTTTTTGGGTTCGAATTGTCTACAACCCACGGATGGGGATGTCCATGCGTACAAATATTCGAAATTTTATTCAAAATAGAAATTGAATTGAGCGGATTAACTTGACGCGATATAATTTTGAATACTAAAAACTTAATAAATTTGAATTTGGATATAAATTTTATCTATACTCAATTCGAACTTAAATTTAAAATAATTTTACATTATAAAACTTATGAATTGAGAATCCTTTAAAACTTGGAGCGCTTTTCGCATACCAAGCAATGTGGGCTCGACAACTCTGTTTCGCATGCTCCTCTATTCCGCATTGAATGTCATACGTAGGGTCTTTTCCGTTATTATTTTCGTTTCATCCATATATCTTTGTACCTTCTCTCTTTACCTCTCCGTTTTTGTTATGACGCTCCATTACCTCCATCTTTCTTATGACAGGTGCAGCGTGGGGCAGGTGCTGCTTTCGGCCCTGTCTCGTCCTTACTTTTTAGGGTTTCGCTATAGCAATTTTCTTTGTGTTGGATGGCGGGTGCCTTTGCGATGTGGCCTCCTGCAATTTGCCAAAGCACCGCGGAACGTGGCCTCCGATGTAGCTGGCACGAAGGTTATGCCAGTCACTAACATGATGTAAAGTGTTCTCCGCTGGTTGTACACCTAATCTTCCATTTTCTTTCCCTCCTAAACATCTCATCCTCTTCCTTAGGATGGTGTTTTAATAGTGGTTTGTGTTTTTTCTATTTCTTTGTTTCCGGTCGTTTGCTCCTTTCTCAGGTTTTCACTGGGTGTTTTTGTACTCTTCTTTCCTCTTGTGGTTGCTATTTGGTTTGATTTGGTCTCTGGCTATCGGCGTGCATCTTTACTGTGGAATGGTCTATTTATTATTATGCCGCTAGTGTTTTTTCTTGTTTTGGGAGGGTGGGGGGAGATGGGTAAAAGAATTGCTATATTTTTATCACTTCTTTTTTATTCTTGCTGCATGGGAACATGTGGTGTTTGTGTTAGTGCTCATTAGATTGGGGCGGTTTGTTCGATGGACTCTGGGAATATGCTGATACACGCTTGCTGCGATTTGTTTGTTTTTTAAATACAGCTTTGTTGTTGTGGTTTACTTTTTTTCTTTAATGAAATGTGCATACTAATTGTTTGGATTTTTTTCCTGCTGATAGTTGTTTGCTTATTTTACACGTTCGGCTGGCTACTAAAATGTGGTTTATTGATTGGTACTGATGATATGACGGAAATTGCTCACCTACGTGTTGTATTATTATACTGTACATTATCAATCAGATTTTGTTTGGTATTATCTTTTTTCTGGTTGTCTCTGTGTATGCTTATTATTAAATTGGGTTGTGCATTGATTCTATGCTTTTGATATTTACCGTTCGCTTTTGGGAGCAGTGATGGAAACGGTTTCTATTACTATTTGCTTTCGTGAATTATTCCGTGATATGTGCTAGTATTTTTCTCTAGCGATGCCGACATATAGTGTCCTGATTGAAAACGAACGGGGTTCGGTTAGTGTTTATGTTGATATGGACGTTAGCAAAGGGGATAATGTGGTGGAGTTTGTGAGGCCTTGGAGTGCCCCGTGTGCGAACATTGATCAGGCCGAGGCTAATCAAAATAGCAATGGCAGAAATTTAGATAAGGATCCCATGGTATCACCTGGTTATGAAAATTAATGGGTTCTTGCTGTTTTTTTTCGGCTTCACATGGTGACAGAGAAGTTTGTAGAAAGCAGCATTTTATTTTTTTACCTCTTTTTTGATATGTCTAGCTTAATTATGTTAATTATATTTCTCGATGACAAAAAGAAAAGTTTGTTTGATGGTTTGGTATAAGGCGATGGCAATGACGGAATAGGTTGGTTCATGATTATCAATCTAAGAAGGCATGGCGACTTGACTAGTCTATTGGCAATCGTCGCAACTTGTGGAGAGCAGCAATAGTAGGTTGATTTTTTTGCTGCGAAATGACAAGAAATATGAAGATTAATTAGACCGAGCCTAATTGTTTTATGCATCAACTGTTTTCTATTAATATCTTTAATTCATTAACATAGGCTGTGGATTCTTATAATCTAAATATTTTCTCTTTTTCCATATTTTTATTTGTTTAACATCATTACGCTCACCTATCAAGTAAGTTTTTATTGGTGAATATCTCTATTTTCTAAATTTGCTTTGTTTGGAAATTTCTATAGATTTATTGTGTGTTGGTGATAGTTTAACTATCTGCCTACATTTCTGATTCCTTTGGAAGCTTCTCTTTTAGAGTTATGCTCTAATTTGATTCAAACATTGTTAGTGTTGAAAACTCACCAGAGATTATAATTTTGAAGCACTTTCTCCAATTGTTGTATAAGTGATTTGTATTCTAAGGACATGCACAATCAGAATTCTAGATGAGTATTTTTACATATATATACATATTGTGTTAGATGACTTAAGTAATTGTAATCTATTGATATTGATGGTACCCGAGGTACTTTGATGATAATGCATCTTAATTATTATATTCTTATATATATATTGTACAAGCAAAATATCTACACATGCAGTTATAGGAAATTTGCTTTCTCTCTGTGGCGGCTGTAGATTTGTAGACTAAGATAAATAGTTTGATTGGACATATATTAAGTGTCAATCTTTGGTGCAAGATTTTTTGTTGTTTTTATTTAAAGCAAATCTATCTACAGAATACACTCTATCTATCCAATGGACAATATTTTTATATTGATTTTGTTACATTATTATTAATATTAAATTTTGAAAAATTATCTTAAATTTGTGGACAAATGAATAGAAAATTTATATCCTATTTTTGGGTGTAGGTGTATATGAGAGGGTTTATTTTCAAGGTAGGGTTTGATCCTCTCTATATGTATGAATAGAATTTAATTTCCGATCTCTCTTAGGTTGATTTTGGGTATGTGTATGTTGGATGAGTAGAGTACAAAGAAAGTTTATTGGTCGAGCCTTTAGACAAAGTTATTTTCTCTTTTGAGCAACAACTCCTCAGTACTAAGACAATCACATCTAAAGGAAGCATGTAGAAATATATCGAACAGCTTTTGCATGCGAAAACACACTCTTTATAATGGGTGATAATAATGTATACACAATGAATGCCAAAAACTACTTACACAAATGAATATGCTCCGTAGAAAAAGGCTAAAATATAACAGTCACATGAAGCAATGTTATGTCTCCAACTAATTAAATTGCTTTTCTAGAATTCATTCGTTTAATGTTTTAAAATATATTTTTATCAAAAAATAGTATGATTGACTGAATATAGATAATATACTGCAACTGCTAAAGTAGACCTCTTTATGAACCTTATGTGAGAAGTTGACCCCTTTATGAACCCTATGTAAGAAGTTGACACGTGGCTTTTTATATGTTTGCCACGTGTCAAGCTCAAATACAAATATAGATTTTCTATTACTATATACAAAAATAGAACCCTTTATGAACCCTATATGAGAAGCTGACAAGTGGCTTTTTATATGCTTGCAACGTGTCAAGATCAAATACCAATATAGATTTTCTAAATATATCTATTACTATATACTAAAATAGACCCCTTTATGAACCATATGTGAGAAGCTGACACGTGGCTTTCTATATGCTTGCCACGTGTCAAGCTCAAATACAAATATAGATTTTCTAAATATGACTAGATTGACAGTTATATCCAAAACAAATTATATTGTAGATAACTTTATAATAAGTAGGCAACAAAGTTTTTTTTCTTTATATTTTCTTGAAGACCAACATCTATATATTTTTTAGTTTTGAAAGTTTGTATGTCTATCATATGCGTGTGCTTACTCTAATTTGTGTCAAATATAAAAGTTTAGTTGATCTTATTATATGCCTA
>TE_00000013#DNA/DTH
GGTCTTTCCCAGACATTTGCTAAAACTAGAACATAAGAGTCAATATTGTGCATATATTGATTGTTTACCCTTTTCAAACTCTTGAAGTGTCAAGATGCAGCCTCTTCATGAAAGTGATGAAAGCATGACCTTAGGTAAGAGATGGTGTATGACACCTTATCCAGAAGCCCATTTTGTATAGGTCAATAGGTGGGAATTATGTATATAACCACAAAGTAGGTCTTGAGCTTTTATAAGAACCAATGCCAAATCTCGAAAGTTTTGATATATTAGCATTATGAATCAAGAAAAGATGATAATAGAAACAGCCCAACAGAAGATGTCTTCAGAGCAAAAACCATAAATAACCAAGCTAAGCTCTAAAATTTTGCATTAAGGTAAAATGTTACTTATGATATTGAGACCTTATTCACGCTAACTAGTAAAAATTAGAAATGAGAGATTTCCACCACTACATTAAACTGAACCTTTCAATTAAAGAATTCTGTATCCAGGTTACATCAGAAAATTTAATGGATTTCAAGTCAACGACCCTCAATAATATAACGTGGGGCACAACCAGCATATCTACAAAAAAATAGATTCCAGAAAGTACAAGAAACAAAGAATACCAACAATGGATAGTAATACTAGTCTCATGGGACCCGTAGCAAACCAGTGCACTAAGATGCGTCTATAAAAAGTGTTAGGGACGAAAATGAACTACAGGACCATAAAAAACCTAACATACCTAAAATCAGAATAACAGCAAAAATAGGATCCAACTAAAAGCAACATAAATTAAGGCGATCTACTGACAAACTACACTAACAAAGCATAAACAGAAATGCCTAAGGTCTTCGAAAAGGATATTACAGAATTTAAAATGCTATATTTGTGTAAGTAAAAGCAGATGATATTACGTTCCACAAAAAGTAAAAAGAAAAACAACATATTTAGAAGAACTTGTCAGCAACATGTACAAGGATGACCACTAATGACTTGCAACTTGCAAGTTTGCAGCTAATATATTTCATCTCATGTTTATCTAAAAGACAGCCAGTTTTGAGAAACCTCGATTAAAACAAAAACGACAAAAGGCAGCTGCGAAGCTATTTATCACAATAACTACAAGATATTTAACCGACAGAGATTAATGAACTAATTTTACGATAGTTCGGCCTCTTTGTGAAAGCTTTTACTAGACAAAATAATAATAGTTTAAAGCATTTGTGTAACTTAGCAGCTAAAAAACAGCCCCATGCAAGATGCTCAAAGAATAAGTTAAATATGATAACTAAGCACTAAATAAATTTTGGAATCCAATGTCACGATATAAAAATGAAATGCCAAAATATTTTTTAAATAAAATTAAAAATAGCATAGCTTGGGAAAACACAGCTGCACATTCTTGAACGGAATTGGTCAGAAATAACAGGGTAATAACTATTTAATGACTTACGACTCATCAGTGTTTCAAAGCAAACAGGACAACATCTTACCCCAAAGAAAAAAAGCTAACATGATTGAAGAAACTACATTTACATCCGGACTATTTAAAAAAGCAACATTATTAATTGATTACAGAAAATCTAAGAAAGTTATTTGTCACAAGCCACGAATGGGATCAGACACTTTATAAAAGTATTCCATATTGTAATGACCAATTAACTTGTAATGTTAACCAGATAACAGCAATTATATAAACTTATTGTAAGAGGACATAACACAGACCAGCCAAGGTTTAAAAATTCAATGGACACAGGGCAGCTAAGGTTCAACATTTCAACAAGGCTTTAAATGTAATAAGACAATAATACATCAAGAGAGATTCAAAATTTTCTTGAAACATTAAGTACCTCACACTGCATGAATATGCATTAAATGCATACGGTTGGAATGAAATACCTTTGCCTCACAGTTCCTCATATTCATATTACCAAAACATAACTATTCTTTCAAAGCACGTGACCCAAAAGAAAAAGGGAACAAAACATGGTTGAGAAGACTTTGAATGACTTCTCATGAACCTATTACATTTTGGATCAAGAATATTTTGACAAAGAGTAATGCTATACTTAAAAAATTGTACAACATTTTACAAATTTGCTTATGTGGCCCTATTTAATTGGTAAAAGAATACCATTCACGAGGTGATTGTTGTAATTCACAAGGCAAAGAATAAAATCTAACCACTAAATCCTAAATTTTGTAAATTGTTGTAGAAGTTGTTTGTAAGAATAGTATTTTCCTTCGACGAAGCACATCAATGATAACTTTTAAGACCACTGATTTTGAATCTTCATAGGGTATTAGCTTATAGCCTTTTGTTGATTAATGATGCTTCCATGTTAGTTAATCACCTGGGTCAATTGATTCTTGGATTTTGCTCCACAGTTTTATGACTTCACAAGAACCTGCTAATCTTGGACCAAGAAAATTTTGACGATGCACGGCAGTGCTTACTCTTCTTAAGATCACTTGATTTTGAATCTTTGTACTCTTTATAGCTTTATGTTGCTTAATGAACCTTCTATATTAATTAATCTTCGGTGAGATTTTCTTTTTATGTCAATAACTCCCTCGAATTTTCATTAGAGTATTCTGGTTGAACTTTTAATGCTTCCTATAAAAACTTATCACACATTGATACTCTTTTCCTGCTACATTAATAATCTGTTTCACAAATGATGTGACGCACACTAGGTAAAAAGGCTCCTCCACGACATGCCAACTTATGAACGTATCAACCACATAGAACTAAGACAACAGAGTATAATAAATTAGTAAATTTAACAAATTTTCATCTACAATAATGTCATTATGGAAATCTCACAATAGGTTGGAAGAAACAAAAATTGCTAACACAGGACGAAGTGACTGCATTGCAAGGAAAAGGAAGAAAGTAAACAATCAAAATTTCAAAATTGAAAACACATATTTTGGAGCTACAGGAATATATTTAAAATTCACAAAAAATGATAATGAAGTTTCAAACAGAATTAAATTTCATGCTACAGAATCTGCTTTGGCACGATAAGGATAAAAGAAAATATATCAGCAAAACTTAACCCATACAACATCCAAAATAAAGTATTCC
>TE_00000014#DNA/DTM
CTTTGTACTAATGGCACAACTCAAAACTCTATTTGCTTTGAAATTAGTCAATAATAATCTCAATGATTTGATCGTGAAGTCACCACATAAGTATTATTTTTGACTGGCACGCATCGGCACAGCACGCACTGTGTCGTACAGCGGCACGATTTCACATCACGATACTTAAATTCTTGGCAACAAATATCTTTCCATATTATTTTTAATCTATGATTGGGATCTCACAACCCAAGGACAAAATCTTCCTTAATTGTTTTGTATTGTGAGTTTGCTATCATCAAATCTCTATCAAGAGAGAGAGAATATTTTGTGTCTCATTAATGTATGTTTGAGGCTATGTCTATTTATATTATTATCAAGGTTAATTTCAGGTACATTGGGTCCCTCCACACTGCCCCTTTTATAGGTACATAAATGGCCAAAAAAGAATATGGTTTAGAGATAGGTGTACACTTTCTCACTATTTCACCTAAAATTGTGAGAATATTTTAAAAAAATTTTAGAAAGTGGAGAACCAAATATTCTTAATTATGGATTGAAAAAGAAATATACCTACTTGCTTGCTCAAAATTTCAATTAAAAAAAGCCCATATGAATTGAAAAAGAAAAAATAGAGATAATATCTGGTATACCTTTTAAAATTTTAATGGATTTGGGGTTTAAAAAAAATATTTTGATAATTTCTGAATAATTTTGAAAATTTTGATCAGTAGTCAAGAAATAAATAAGAAAAAGCACCAAGAAAATATACCAACAGGCTTGTTAAAAGTGAAATGCTATATGAAGTGATAGAGGTTCATTACATGTATCAGTATATTTATAAAAATATATACAACTTATCTGAAGTATGAACCATTTTGAATTGATTACCTTACTTTTTAAAATTTTGATTTTAATTTAATTTTAATACTCAATATTCCAAATTGTTTACTCTGAATTGGTCGATAATACTTTGACTTTAAAATTTAAACTAATTTCATACTTTATTGAATTTATAGTTACGAGAATTGTATAAAATATATTAACTGAATCTATAAAAATAAATAATACATTCAAATTTAAAGTCAAAGTTTGACTGACTCAAATCAAACAAAATAAAAAATTGAATAGTAAAATTTTGATAGATTGAACAGTAAATTTAAAATAGTGCATAGTTGGGATAAATTTTATAAATTTATATTTATTTATTTATTTATTTTAAGGAAATGAAGGTACACATCATTTATATTAATAAAAAAGAAAAGAGTGGATAAGAATGAGAAGAACAAACAAAGAACCACGGATAAGGCAAATATCAAGAAGAGAACGGGCTGGGGACTAGAATGAAAAATCTGGAAGATGTTGGAGACCAATGGTGTAATGACGAGAGGTCGAATTAGGTCGAGTCATGTTCAAAATTATATAAGGATGATCAGATCGAGTCAAAATCGAGTCAAAATCAAAACCCATGAACTAGTTGCGTATTTCTAACATATCTCTGAGCTTCTAGGATAACTAGTTAGCGCCAACGATCCGATAGTTAACCTCTATAAACTTTACACACGAGCCCATAAATTATAATCATAAACATTATTTTGATAATTAAGTATAAAAAAGCTAAAATGCAGAATTTTTTTTATATAAATATCTCTGTTTGCAATTTTATCCCCAATTATTTCAAAAGCTAATATTTTGCCACCTCAAAATTTAAAATTATGGTATGTAATCTCACTTCCTTACTATTTTGTCACCTTTCTCGTGCATATATTATATGAGAGAATTATGAATAAATATTAATTAGTAAATAGTAGAGAATCTCTTTCATAAAATTAGTTAATCCGAGAAAAATAAAAGATTCTTATATATTTTCATAACTTGTAAAATACAATAAAAATATTTTAGTAAGTTACTTGGCCGTGTTAAGTATACGATTTTAAATTTTAAAGAAAAAAATAAAAATTTTATCCCAACACAAAGAGTAATGTGCAACTATTTTAGCCTGAATAAAATTCATGTTCAACCTCACATGGTTCATTTTTTTATTAATTTAATAATCGTGCTCAATACAATTCTCATAATATATAAACGACAAAAAGCAATACCTAAAAAGTGTTCCAATAATAAATTGTGTGGTCAAAAATAGGCACACGTATTTTATATATGCAAACCTAACGCAACAACAATAATTTAAAATTAATGTGGATTGGAGTTTAATTCCAAAAAGAAAAAAAGAGAGAGAGAGTATATACAACTCACATGAGAAATGTTTTTAGTAGCAAAGTTGAATTTGACCAAAATTTTGTTCACAAATCATGTCAAGTAACAGTAATTATAAGACCAAATTTCGCATTTGGTTTTCAAATTTCAATTTATTGTAATTTCTAATTCAAAATTTTCAGAATTGCTACAATCAAGTTCTACAATTCAATTTAGTAAACTAAATATTAATAAGCCGCTAATATGAAAATGATATTCTAGTATTGTGATAGATAATGCGACAATAATTAACATGTCGCATCACTGTTACATCAGCATGTTAATATTTAATCAGTTAAAATAGATCACGGAACTTAATTGCAACTTTAAGTTTGAGGACTAACGTGTCACCCGCATCATAGTTTGAGGACCAAATATTAAAGGTATCCAAAATATCCGATATCTCATACCCTATCCGGACCCGAACCGGACCTGATAAAAAATAAATAATATACGGATAAAAAAAACTACCCATTAAAGTTTCGGGTTTGGGTCCGAATATTTTATACCCATACCCGATTTGGACCCGACCCGAACCTAACTTTTAAATGAATAGGATCCGGAATAGTTTTCAAATTCGGACGCGGACCTGGACCCGATGAAATATCCGGTAGTAAAGAAAAAAAATTAAACTTTTGAAGTTGAAGGATCAATTTTAACATGACTAATAGATGATGAGTCGCTATGTATTTTCATCCTAATGAAACCCTAGCCGTCTCTTTTACTCATTACTTTTTTTATGGTGGGCTTTATAGTTTGTCCATTGACTATTTAATAAAGTTTATAAAAAAAATATATTTATATGGATATCCGTACCCGATCTAGACCCGATCCATATCCGATCTTGAACGGATAGTATATGGGTAGTCACTATCCAGACCCGCTCAAATAGACCCGATGGGTATATTAGTAACTTTAGTATCCAAATCCGCTCAAATAGATCCGATGGGTATATTAGTAACTTTAGTATCCATACCCGCTCAAATAGACCCGATGGGTATATTAGTAACTTTAGTACCCAGACCCGAACCCGACCCGAAGTTAAATGGGTAGGGCCAAACATGCAATTTAGCCTAAGTAATAATCCTAATTATAAATATATAACTCTTGGTTTATTCAAGAGATAATATTGCATAGCAATATACATAATTTGATTAGAGAATGAGCACTGAACAACACTGCAGAGACCTGCTATGCTCTCACTCTCCACATTACCAAAAATAAAAAATATGCTCATATTAACCTAACACATACATTTATAATCATCAATTTACGGAAAAATCTTTAGGATATTTACCGCGCACTGCTACGAAGTCGTCGGATCGAGTAACCACTGAGGTAGCTTCGCGAAAAACTCTCTCCTCGTGTCCAACGGTTAAATTCCGAAGCTCGAAACATGTGATGAACACCTCAGGTCGGTAATATTTGCGCGCTTCCTTAGTTCTCAATGTTGATAATTCGGTGCTTTACCTGAATCCAGTTAAGCCCGACAACTAATCGATTGTGAACGTAACATGGAATCTTTTTGATGAATAAAGTTTTTCATAATATCAGAACAAAGG
>TE_00000015#DNA/DTC
CTCCGTCTCTTCCTATCCATCAACAAGTCCGACCATTTGCCGCGTAAACGACAGCGCAATGCAGTTTCTTACCAATCCCCTGAAGAACGAATCGCCAGCGATTTACGCAAAAAATGAGTTATCTTGCTCATTAAAACTATATCGGCCTTCGCAGGTTAAAAAATCACACTTTGCAGCTTAATTTAAGTTCAAATAGTCCAAAAAATCTATGCTTTTGAAAGATAAAGATCGCACATTTCATCGAGTACTACAAGGGCATTACTCCACAGAGTTAAGATTCTGGAAAAATGAGTATTATCAATCGATCTCAAACCAAACTATAATAAAATTCCAGATCAAAATAATCGCCCTCATATATAAAAAAACTAGAAGATGTTTCTCTAATTGCTATGTGATTGGTATCGGAGGAGATACAAAACCCTAATAAGAAGAACACAGAGCGATTTGAATTGGGGAATTAATAGATAAAATTGAGAGATCGATGTAAGAAATGAGACGTAATTACCCGATTAATCGACGAAATCTACGCCTCGATGCGGCGAAATTGGGGCCTAATTCGTGCGAACGCGATGTGATTTTGGGGGCGATGTGATCGAATTAGGGATTTACGTCGAAGGGGGCGATTTGAGTTGGCCTCGGCGGGAGCGCGACGCGTGTCGGTCTCTTATTGGCCGAGGAAGTGGCGAGGAGAATCTGCGCGGCGTCCGCATGGCATTGTCGTGCGAGAATCGGTATCAGCCGTTGAGTCTTGCTTTGAGATTCGTGTAGTCGCGATTGGTG
>TE_00000016_INT#LTR/Gypsy
TCAGAGCGGTCGAACCTCGGCCACCTCGCTGCACTAATATGGAAACGAGGTCGCAGGAGCTGAAGAAGATGGAAGAATTGTTGCGGGCGATGATCAAGGATACTACCAGTCGCCATGAGCAATCCATTCAGGAGGTTAGAGAGCAACAAGTGAGAGACATGGAGGAGGTACGCCAAATGTTTGTTAATTTGCAAGCGTCGGTTTCAACAGGAGTCAATTCGAATTACTCCTCTACGTCAAAAACTGAAGGTAATTCCTCTACTAAACTACAACTTTCGACGAGATTCACTAAGTTAGAGTCTGAGCTATATGACGACCCCATGTCTGAGCTGAAGAAATTGAGACAAACTGGAACTGTTCAAGAGTATCAGGACAGATTTGATGAATTGTTAAACCGGGTAGATCTCTCTGAGGAATATGCTGTTAGTTGCTTCTTGAGCGGATTAAAGGAAGAAATTCAAATACCAATACGAATGTTTCAGCCGAGAACACTTCAGAAGGCTCTCAGTTTGGCTAAATTACAAGAGGTATCAGTGGAAGCTTCCAACAAACATATTAAGAGTGGAACTAAACCCATGCCATTGAATACTCCACCTCTGTTACCAACTCCTAAGAGCATTGGAGGCCACCATAATTCCAACAACTTTAAAGCTCCAAGACCTTCCATGCAGCCAGGAATTGTAAATTCCCAAGGAAATAATCCAACTAAGACTGTGAGGAGTGTGTCAAACTCTGACTTTGATGAGCGCCGAGCCAAGGGATTGTGTTTTTGGTGCGAGGAGAAATACGCACCAGGTCATAAGTGTAAGAAAAGGCAATTATACAAAATAGAAGTAATTGAAGAGGCCCAAGAAGTAGACCAGGGAGAATCAGAGGAAGAAGTTGCGACATATGAGTTACTTAACTCAGCACCCTTGATATCTTTGAATGCACTCGCTGGGTCCAACCAACTGCTGGATTACAGGACTATGAGGCTCTCTGGGACAGTGAAGAATAGAAAAATACATATTTTAATCGATTCCGGAAGTACACACAATTTCTTGGATCTAGCTGTAGCTAAGAAATTGGGTTGTCAGATTGAGCCATTTCCTCCGGTGCGAGTAACAATAGCAGATGGCAACAAGGTGTCTTGTTCTTCTGTTTGCAAGGCCTTCAAGTGGAAAATGCAAGGACTAGAATTTGAAGCAGATTTACTCTTGTTACCATTGGGTGGTTGTGATGTAGTGCTGGGCATACAATGGTTAGTGAAGTTAGGCCCTATTTTATGGGATTTTAAGCCATTGAAGATGGAATTCCACATTAAAGGCAGGAAGGTTTCCTTAAGAGGCTCCCCACAAGCTTCTTTACAAGTCATCGAGGGCAAGCAATTGAAGAAGATAATGCAAACTGATACCCAACTGTTTTCTATGCACTTGTGCTGCATCCATTCTGCTGAACCTTTTAGTGGTAACTCTGAAGTTAAGATTGTAAATAGAACTCAAGAGACTCATTCTACACCAAGGTTTATACAACTAGTGCAATCATTACTGTTGGAATACTCAGGATTATTTGCTGAACCTGAAGGACTGCCACCACACAGATCGCATGACCATAGAATCACACTGAAGGAAGGTACTAATCCTATAAACGTAAGGCCTTATAGATATCCAGCCTATCAAAAAAAATGAGATTGAGAAAATTGTGCAAGATCTATTGGCCCAGGGGGTAATTAGGCCTAGCACTAGTCCCTATTCCTCCCCGGTGGTGTTAGTGAAAAAAAAGGATGGCTCGTGGAGAATGTGCATTGATTACAGGACCTTAAACGAGTGCACTGTGAAGGATCGGTTTCCAATACCATTGGTGGATGAATTAATTGACGAATTGCATGGGTCAACGCATTACTCTAAGCTAGACTTGAGATCGGGGTACCACCAAATTAGAATGTTCGAATATGATATTCCAAAAACTGCCTTCCGGACACACGAAGGACATTACGAATTTTTGGTTATGCCTTTTGGGTTAACCAATGCTCCTTCCACCTTTCAAAGTCTCATGAATGAAATTTTCAGGCCATATTTGAATT
>TE_00000017#DNA/DTT
CTTACTCTATCAATATTCTTTCTAATGCAATAATAGTGTACTTAAATGAAAATTTGTCTTCAGTACTTTGTCATACCTTCTCTACTTATTTGCTTCTCTACTTAAATTTTTATATGTTTTTCTCTACAGAGTTACTATCTTCTATATAGATTTTAAAATCTTTACTATTATTATCTAAACTTTGTTGTACGCGGCCGACTTTAAAATTATTCTTTGAACTGAAACTCGACAAATTCAGAGATATGAATATTTCAAAGTGGTTCGAGAGTCGAAGCGAGAGCGCGGTTTTAGCTGATTATTTTTGTTTATAGTCTTTTTCATATTTTATTCGCTGCTATAAGTTTTAATGCTCATGAGTTTCATTCATTTATTAGTTGATGTTTAAATTTTGAATATATATATTTTAATCGTCCATCAATTTTGATGAATGATTAGGATGAGAGAGAGAAGAGAAATTGAGATATTCAATTTCTCTTCAATTTATCTTCTCTCTCTCGTTCTTAATCGTTCATCAAAACTGATAGATAATTAGAAACTTCGGAGCGTAAAAACTATTTTACTCTTAATAACAAAGTAGTCCTACTCTTTCTATATATAAATATTATTGTTGGTTCGGATATTATCATTTTTATTTTTCCTCTTTTTATTTTACTCTTCAAAATTACATAATATAATATAATATACTTGAAACACCTACCAACTTTAACTTTAAAAACACTCTATAAAAACTTATTAATTTGAACAAAATAAAAATTTGTTGGATTCCTCCCTTGCATAAAGGTCCAAGCAAATAGGGACATGGGAGCATCACAGTGATAGAGATTGGGTGTTACGACTAAACAACTAAATAATATTTTAATCCTAGAATACAATCATCTCCTTTCACCAATTCCAACCCAGTATATTGACATTCTCCTTGCTCTCTCCCTGTATCAACATGACCCACATCGTACGGCCCACAATTCACCACTAACGAACCCCCCATTCATTTATTTTTTTTACTTATTCACTTACTTGAATAAAAAAACACTCTTTTTGTGTTAAGTTTGAGCAATATTTTAAATGCCAGTCGACATAGGTCGTATCCACCGTATCATATCGTGCCAATAAAATACCAGTATGATACAGATTTCGTGTCGATGATACAGCTCAAAATTTTATATTCTTTAAATTAATAAATAATTTTCTCAATAAAATTTAAAAGATATGATAAAAAAATATAATAAATAGTTAGAATATTTTGTTGCTAAAAAAATAAATATTTCATGCTATTATGTGCCGTACTGTACTGGTAAATTTTCGGTATGATCCAGTACGACAGCACTTAAATTCTTGAGTTTGAAAAATATTAAAAATTTAGAATTACAAAATAATGTCATTCTTTTATATTTTCCAAGCCTTTTGTGTCCGTTTAGACATTCTCTGATAGTTAGTGCTCAGATTCGCGAATAAATATTTAAAAATAAGATCAGATAATGGATACATCACATGCGCTATAAATAATTATAAAATGCGCACATTCCAACTCACTAATTGGTGGATACTTTACTATTTTTTATTTATGCAATCTCTTTAATGAGATTATTATGGTAGTTGATATCTCTACCTCTCCCATTTATGTCACATAATTTTCACACTTTAATTATGCTTCTTTTCTTTACTTATTTATTATAGAATATTTTGATGTAATTTTAAATTTAGAAACAAAATAAATATAATTTTAAGACTCAAAAAAATTAATGAAGCTCTAACTACTTGGAATAATTTAATGTAATACCTTTTAATAGCATTTTCTTTCTAACATAATAATTACTAAATTTATGTGTTCTAAGTAACTCGAATATCTTTTCAATTATTAAAATGCTATTATTATGTTACTAAAATAACGTACAAAAACTACATGTGGGTAAGATATTACTTGCTCTCTCTTTTTTTTGTGCACATATAACCTCCAAAAATAACATATATAATTTTTTCTTATTTATTTATTTATATATAATTTTCTCATTTTGAGATTATTTTTTGAAGACGATAAATGATTACAAAAGAATTAGTTTTTTAAGATTAGAGATTATTCTAATTATTTATATATTTTCTCATTTGAAGACGAGAAGAGAATTAGTTTTTAAATATAAATTGGAAGGATTATTTTGTAAATTATAAAATTTTAGATAATTAGTTTGTAAAAAAGTCCGTCCTTTTCCTTCCTTACAACACTTTTAGAGAGAGAGATGTTGGATATCGTTTGCGTGTGTCAGAGCTTCGGTTACTGCTCTTGGTCACTGGTCGCTGTTACCCAAACCCTAACCTCGCTTTCTCTCTAGGGAGAGAAACAAGCTTTTGTGGGTGGATCGATCATGGTTTGGGTGGTTTCAGCGGAATCGGAGAGATCGATCGGTGCTTAATACTTATTCCTGTTCGTGTTCTCTTTCCCCTTTATTCCATGGCTTTTTTGTGGGGCACACGGAATGAGGTGAGTGGGGTTTTTATCCAAATCTTTGTGGAGAATCGCCCTGTCGGTTGATTTTAGCATCTGGGTTTTGGGAAAGGTGGCGCCTTTTTGTTGGTTTCGATCTCCATTGCTGCACAAATCGAAGGTTGGTAAATTCCCAGGATTAGTGCAGTGGATTTGATCCAATCTGGGATCTGTTAATGCTTTTTGTTCGGCTTTTGATCTGGGTTTCTGCTCAAATTTTGCCTTTTTAATCCCTTTTGCGATCTCTATCAGATCAAAATCTCGCATGTTCTTGTGTGATTGGTGTGTTTATTTCATGTGGTGCAGTTGTTCCCAAAGTGGCATCTGAAACCTATTTCTGTGGTGGCTTAGAATTTGTAATTAGATTTTCAATACAATATACTTGTTTGTGAACTGTGATTGATCGATTAGCCCTACTGTCTTTCATTTTTTTCTGCGGAATTAAGTTATTTTTGGTAGCAGAATAATAAAGTGAAAATTTTGCATTGAATTAATCATGGATGGATCATGTAGTGGTAGGTGGATGTAAAGTGTTTGGTGATGTACAGGGTGTCAATCCATTATTTGAATCAGTATTAAAAGATTTGTGGATTTAATTATTAATAATTATACCTATATACACTTTGGTGAGAGTGGGTGTTATTTTAGTAAGCTAAAAGACCATGGTTTTATTTTATTTGTTTTCCTTCACCTTCCAATTATGCGGGATTTATGTAGAAATGAATTTGACTTGATTCAATCCCGTTGCGGTATATTTAGCTCCTCAGAGAACAAAACTATTATCAGCATAGTTTTCTTGTTGCATTAGTTGTGTCAGATGCTGCAATTCGAACTGAAAATTCTAATTTTGTTAATTCCTATTGTTTCTATTTATCTGATGATGTTGTTTTAAACTCTATCTCCATTTGTCTAGATTAATGCATTTTATTAGTGATATCACAATTTGATTTAAATTTTGGATATGTTCTGATTGACGATTTATATATTCGAATTTAATTGCTCTCTTTGTCTGTATAATTAGAGTTTGTCAACAAGGAGCAGTGCTCTCTTTGCTTTTCTCAGTTTCTAAATTTTGTTAAACAGTTTTTTGTTTTTAGCTAAAAGTTAATTAATTTGTAATATTGAAGTTTTTGCCTTATTAGTGTTAATAATGTTAGATCATGATTGAGAAATATGGTTTCAATCTTGACTGAGTTGAAACATTTGGGTCTTCTAGAGTAAG
>TE_00000018#DNA/DTC
CAAAACCTACTAATTGGTAAAGTCATGAAAAATTAGAAAGAAAACAAACTATCATTCATTATTAAAAGAATCATACCGTCGGAAAGCAAAAAGACCATAATCAATTCTAGAGGTAACAACTCCTTGAATGCATCGTTTCAATTGTTAAATTTTGAGATCATCTAATGTAAGGTGTTCCAAAATTAATGCTATAAATGTTAAATAATCTAAATCATGATTATTGCTACAGATATTCGCTATAATGTCTTAAAATTAACTTCGACTAGGATGTATTAGCATCCAAATCCTTCTGAAAGCATTCTAGCTCAACTCTACATGACATACACACGAATATAGAACACACATTCAAATATCTTAAGAAACCTAGAAAATAGTATTAATTTGCTAAAAAAAATCGTAAATATAATATATTTTCTAATTTATTCGACTAAAATCACTTAATTCCAAAAAATCAAAATTTGAAGGATTCTCTTGACAGGGCTATTTCATACTGGGCGAGTTTTAACCATCAAAGCTAACCTTTCAATTCATTTGATTTGAGCCATTTACGCCTGGAATTCTATGACATATGAGTCATCAAATAGCTCAAAATCAAACAAACTGGAAATTAGGTACCAAAATCGAAACTTTAAAGCTTCTAGTGAGTGGATCGTCACTTCAGAATCGATCAAAATTATAAGTCCCATGCATCTTATCAGAAGAGTAATGGGGTTCGATTTGTTGATGGGGAGGAGGAGATCCACAAATGAAGCATCAGGGAAGTTGAGTTGACGACGTTCGACGAGGTATTCGCAAGCCAGCGAAGTGCGTAGACCCAGTTTACCACGTCAGCTATGAACCGTATAATAAATACTTTGTCATCGCCAATTTGTCCGTATTGGTGCATTTTGCTGTCGATAAACAGTAAAATCAATATCAGCTTTAGAATCTTTCCAAAGTGTGAGAGATTATTGATTGCCCTCAATTTTAAATTTTCTCGAATCAAGAGATTGCAATTTTCGCACAGCATATACTCTTTTATCTCTAACACGTCCGTGGATATTTGAATGTTATAGACTAAACTAAATATCTTATACTACATTTCGATACCTGTGACCACTAGAATTGCCTTAAATTGTGGGAATTATGATTTTTTTCTGAGGATCGAATTGTAGCCAATTTACGGCCTACTGTAGACACAGGCTAAATTTTGAATATCAGTATCTTAAAAAGTTATTTGAATAATGATTAATGCAATGTTAACAACAAATTGAGAAAAGAAAGTGTGTCAATTTACGTACTTGTGGAGACAATGCTAAAATTAAATTGGCTAAACTAAATTAAGCCTGTGCCCCCACGCAGGATCGAACTACGGACCTTCAGTTTACAAGACTGACGCTCTACCACTGAGCTATAGGGGCTCTCATGCGCGTATTTGCTCAATTTTATATTATATTATATTATTTTCGCGAATATTAAAGCATCCCGTAACGGCCCCAAAACTTTTTACCCTTCTCCCCATAATACCCCCACTCTCCGATCCAAATATCCAATCCACCATCACCCGCTTCCACCTCGACGCCCCTTGGCCATGGAGAGGGCGCCGCGATGGCCTTGACCCGTATAACGGACGGATCCAAATTTGGGGATCTTTACTTGTGTGAGTGTTAGGGTTAGGGTTTGGCTTTGGATTTCGCTTGAGGAGCGCAAAAGTGTCATTTTTGCACAGCTTGGGTTTACTCCTCATTTATCTCTCTTTTTGGGTCTTTTTCGAGGTATTTATTTTTATAGTATAAAAATGGGAGCTTTGTTGCATCTTTATATCTGGAAAAATTTTACTGCATCAATTCCATGTAAAATTTCAGATATAGAATAATTGGGATTGTGTAATTGAATTAACTTGGAAAATAAATTGTTATTCAGTTATTTGCATTGATTAAAAGGAATAAGATTTGTAGTAGAAATGCAATAGTCTCAGAAGCAGAAGCTTTAGTTTAACATGGAATAAATTTTAATTTGACAATATCTATCTTCAGATTTAAAATTTTAAAGGGCAATGATATTTATTCATAACAATTATTTCAAGGGGTGTGTCAAGAAAGAGGATGAGAGAGAAAAATCACCACTTTAGAACTAATCTTTTCTACTTGGATTAACTTGTAAAGATTAGGATTCTCGATCTTCACTAATTTATATACAAACGAGCATTTGTTTGATACATTCTCAGGAGGAACCTCCATTTTGTTCGGTATATCTCTCTATATATAACCACGAGATCTTTTCTTGTTCATTTAATGAACATATGATGAATTAAAGAAACAAAGAATTGATCTGTCACAATAAACCATTAAGGTTGTTGTACGCCCTCGAGCTCGATCAGATTCGATTCTTTCTTTTTTTGAGAAATAGGTAGCAAGCTACCTACTTCATTCATTAGGTAAAATGAACTGAGCATACAAGTTGAAAGCAGCTTAGGCCTCATATTCTTTCTGTTATTGATGTTTATATGAAAAGTGCTTTAAAAAAGCACCTCAGCTTTCAGTAATAAAGCTTTTCCTACAATCTCTAACTACATTAAAATTTACATTCTCTGCTACAGGAGCCAAAAAGAGTTTACCTTCTTAATATCTTAAATCTGAGCAAAAACTGTAAACTTTTGTCAGTG
>TE_00000019#DNA/DTM
GCCAAATTATGCTGTTGTTCTAATCCCGCATCCAATGTTCTCGGTGATAACATAAAGTACAAGGTGGAGAGGGAACAGGAAAGAAGATAGGGAGAGCCTTCAACATTGATCTCACATGTTTACTTTCAGAGAGATCGGCGGCAGGTAATAAAATTTGCTATGATTATGAAGTCCATTAACTAGGAAATGACAACTTTGAAAGCTTGCCGAATTTAGTAAAGGAAAAGAAGAGAAAAAGGCTAAAACTCAGAAACCCCTCTGGAAATATCATGATTTGCGCTTTAAGCAATGTGTAGATCACAATATCTCTAGGGGTTTTTTCTGTATTTTTCTCGGCAGCATTCTCAGTAATACTAGTTTATTAGCGATCAAGCTTATGATATAACAGCAGAAAAGTACGAGGGCCAAAGCAAGTAAAGCACAAGTGTAATGAAAATATCAGTAACTTTTTGAGGGAGTGAAGTGAAAATAACAAAATTATAGAACGAGGATGTCAGGACTTACCAAGATGATTAAATTTCATGGAAATGCTTTCATAAATTTTCCAAAAAGATGGCAATCAGGAAGTGACTAACGCCTATTTAATAATTTGCACAAATTTAACACATCTGAAACCAACAAAACCTTCGAGAGCTGTGCAGTTCAGAGATACCAACCTGGCCATATGCAACTGATGCAAAATAAAGTGGGGAAAAGGAGTCAGTGTTTCAGTAATAAGTGATAAGCAAAGCAACAAAGATAGAAAGTCAAAGCAAAAAAACAAATAATTGAATATCATTAGCATCTAATAGACGATCTCTCTTTTGCAGCAAACAGGGAACCAACAGTAGACAAGGACAAAGAAAAGGAGCCTACAGAGAAATACACACAAAAAAGAAAATAAGCATAAACTATGACATATGACGGGGAGAAACATGCTAATTTTGTCACTCAAGTTCCCTCATAGTAAATCTGTATCTTTTTTCATCTCTGTCATTTCAAATTTTAGTTTCACAACAAAGAAATAACATGTATTTATGCAATAAATTAATGGTTACAATTAAAGAAAAGTATTGTAATGATCCAAATGCCATTGATTTTTCTCCACAATCTTATTCACATTTGGCTATAACAGAGAAACAATAATCACCATAATAAGTTGCATGATAAGGTTTGGAAAAGAAGATATTCACTGAGATATTCAGAAGAGAAAAAAGGCGAAAATTTAAGTAAAAGAGAATTACAAAGAACATACAAGAAATAGTCATGTTATTAATAAGGAAATATAACACAAGCATAAAAATATGCAGTCGAATGCAAGTAACATATATACAACATCAAGTAATAAAACTCCGGTAAGCTAACTAATAGTCTTCCTTGACAAATGCTGAACAAAAAGAAGATTTTGTTAATGCTTGCATTAAATGCAATGCTCAAATGAACTAATTCAAAGTGAACAACCAAGAAAGAGAGATTTTTTTAATAAACACACAACCACAAATCCACTAGACCAGTTGGTAAATTTTGGCGTATTATTAAGACAGAGCCGTCCCATAAATAGAGAAGCATATAGTGGGAAAAAGGAGAAGTAATAATAGAGAGAAGATATGAATCTAAAACTACTTAAAGAAAAGTTATGAGTAGATAGGCAAAGAGTACTATAAAGAGAGTTGGTATTAAACTTCAACAATCTATAGCCCAGACATATAGTTTAAATATCAGCAGTATAGACACATTCATGGGAAGTTTTTTATGAACTCAAATTTGTCGAAACATATTTCTTAGAATGTAGTGACAAAAAACAATTGAAACTCCAGTTACAGAACACCATTATCTCACAGCAACATATCGCAAACGTTTTTGTCCTATTCAGACCAGCAAGTCTTTTTTTTCTCACTAACACATAACATTACATCTCAGCCCTTCCAAATAATAATCTGGACAACATGTCAAAAATTACATTGAGACTGTCCGCAAAACACCAATTAGTCCTAACCAGCAATCTCTGGAAGCAGTTTGTCCAAGAACATAACAGCAGTGAGCATCCCTACTGTAAGGCAGAAAGAAATCATAGATTTTGTTCTTTAACTGCACTAACTATATGGTCATAAATAGTAAAAAAAGATCAATAGTGACAAAGAGAGAGAGAAAAAAAAGGGAATGCTTATGCAATCAGGTTTGTCAAATTTGTTCTGTTTTTTACTGCTCTGATGACATTTTCTTCCAATATAGCACCCTTGTTGCTCTTTTAGGTTTTGTCCTACACATTCATTACCATTTATCTCTACACTTTAGGTTATCATCATGGTTTCATGCCACACAAGACTGACAGTGGATTACAACTAAGGTTTGGATTATCTCTACACTTTAGGTCATCATCATTCACGTATATTCTATCATATGAAGTGGCAAATTGACTAGAGAATTATGGTTCTTTATGTGTATTCTTCCAGTGAGAGCAATGGCTGGAGAACTGAGCTAAAGCAGCTTCCTTGATTTCATAATAACACAAGTAGATTGCAAAAACACTTTTTCATTAGTTGTTGAATTCTTGATTGGATCAGTCACCTCCCGATAATCTCACAATTTTGGTTGCTTCGTTATCTTCTTCTATGTTTCTTTTTTATTTTATTACTTCTATTCTTGAGCTTTATTAAAATTTTCCTCTAAAGTTTGGACTGACTAGTTCCTTTGAAGCTATCTACAGCATACTTTTTACTTCACTTTTGTCATGCAAATATTCAATACCATTATCTATGTCCAATAGCCAAATTTTTTTTGTATATATAGCTTCACAAAGGTGACAAAAAATAAGTTTGTTAAAACCTCATTTTTCGTAAAGCATCCAAAAATGTGTAATATATCAGCTAACATCACTTCCTGGACTTTCTAAAGCAGTCACTCACCACATAACATACATTCTGTTGTGGAATAATACAATGACAGATCTTCACGACAACAAAAAGTAAACAAGAAAATTAAAAACTAAATGGCAACAGAGAAACTCACGTGAGTTACCAGTTAGGAGAATAAGAATAAAATTTATAACAGTCAGACATGGATAGAAGTCAGACATGGATATGGGAGAGTAATTATATAAAAAAGGAAAATGAGAGAATGTGATGCCAAGTACATAATCTTGTAAGACAAGATGAAGTTCACAAGTGTACAAGATGAAATTCACAAAGGGCTAAAGGAAAAGGCAAAACCTCATAGGAAAACTTTACTGTTACTCTTAGCTACGAGTACTCATAATAAGTTGGC
>TE_00000020#DNA/DTC
TGCATTAATACATTTATCGACACGCAAATCCCATTTAAAGTTCTAAATACTGGTGATGAGTGAAAACCCAGAGCCAAACGCAAAAATTGGCAGTGGCTGATCTAATTGCGGAGGAAAAAGGGTAAATTGCCGTTGGTCGATAACGTTCGAAAACGAATTTTCTAATTAGGCGGAAGAGGACAAAGAGAGATGCCCCCGAGGAAATAACAGCAGGTACCCCAATTAACGAAGACACAGTACATACAACTAGTAGTAGTATATATACTCCATTAATTACTATAGATAGCTAATGCAACAATTAATTAATAATCCATTCAAAAACTTATGACTAGGGTCTTTTATGTACGTATGAAGGTGAAATTTCTTATTAATTAAATGAAATGCTTAATTGTTCAATTTTGAATACGTCTTTGGTTGTAAGGCAATTACATTTACTGTCTACAATATTAGGTGTTTATGTATTTAATTTGTGAAACATTTATTTGAAATTATATATAGGGCTTCACAACTTCAATTCTGGGTAAATCTATTTTTATATTAAATTGAAAAAGCATCCAATTCATTTGGGTCACAGAGAACTATCGAAAAGTTTTCGGTAAGGATATTATGTAACACTCTTTTCGAGAGATGTTATAAAAATTGAGTTGGTCAACTTCTAAAATGCTAGGAAGATACTTGAAGAGCATATATGAAAATTTCATATTTCCTATCTAGTCATTTTTGTGATATATTTATATATAGAATATCCAAATTATTGGTAAATATGATCTAGAGTATTAGGATAGTGTAGGTCCTGAATTTTAAAGATTGTTGAACATTATTATCAAGTTCATCAAGTAATTAACTACAAAACATATAGGCAAAAATAAAACCAAAACTTGTGAAATTTTAGTTAATTAAGGTTATTCAGTAGAAGACAAGAGTTGCCAAACATTATTGAAATAATTAAGAAAGTATATAATACCAAATTTAATTGTCTTAGATTGTTGTACCTTGTTAAATTAGCAAACGTCGACTCGTATAGATTGTGAAAAAAATATTGATTTTGGATATTTGATCACTTTAGTACATGACTTTAAAAATCATGAAGTTCATCTCAAATACAATAGATCATCTTTAGCTAATACTAATTATATAGTTAGATTCTCTATCATTGAAAGCGATTTGAGAGGACAAAGACATTCACCCTCCTGAGGGATAGTAGCCGGACAATAAATATTTATGTTAAAAGTTTGCATTTTTTAAGGTTACATATGGTGAATTTTCAAAAGATAATTTAATTTGCAGGGTTATTTTTGAAACATTGCATGCTTTCAAATATATATCTACATATAAAGGAGATCTAATGTCATGCATAAGTAAATAATTTTTATGCAGTG
>TE_00000021#DNA/Helitron
TCTATATATATACTAGTTAAGTCACCCGCGCGTTGCGGCGGGTCGATCCCGCGAAAGAAAAATAATAAATGCATAATTAAAAAAATAAGATAAGAACTAACCGTATATTTATAATAGTGTTCAAATTTAGAACTAACAAAATATTTGAAATTTGCAATCATTGCATATTTTACAAATTCAAAAAATCTAAAAACCAATGATATATCTATATGTGAGAACTATAAAAAATCTCATATGAAAAGAGAACTAAGCAGTGACTAACAAATATATAAGAAATTATATCATATTTGTAACTATAAGTTTGCAAATCAGATGATGCATGCAAGATATACCGATATATTAGTTAGTAACATTAGAAAATATAGAGAAGAAATACCAATATATTAACAAAAGTTCTGAAATAGGAATTCATTCACTACAAAAGGTGGAGTAAATTAATACAGGAGTTCATAGAAACAGTAGTTAATAGAAACAGGAATTCATTCACTACAAAAGGTGGAGTAATTTAATACAACTAAGTACTACTTTAACTATAGTATTTGGTCAAGATGATAATTAAAATGTGATTAGTACTTCCCAAATATTCTTGAAATAGCAAAACAAAACAATCGTTGCAACAGTTCCTGCCGTGTTAATCTTCACTTTTCTTCGTAACTTGATTCGAAACTTTCCATGTAACTACAAAACAAAGTACAGTATAAGTTATTATTCTTATTGATTTTTCAATGCAATGTGAACTTCTAATTGATTCATTCTTATCTGCGTGCTCTTTGTCGACTATTTGATTGTTCTTCAGATATCTCTGGGCTAGCTTACGAGCTGTTGATGAAAACAATATAGTAAATTTTTATTTATGGTAACATTCCTGAATGCATGAATGTTTGTGGTTTTGTCACGTCAGCTTTAAATTATGGGGATTATATATAGAAACATTTAATATGATGTGAACTACGATTAATGGAATTACAGATTAGAGGTTTATGTTGAAAACTTAAGAATGTCGATGGCGTAGGTCCAAGTCTCATGCAGAGCTATGATGCTTTTTCTTTCAAAATTACAATACAAATATAATGCAATAGAAGCAAGTGATTGTAACAAACAGTAGTCCTTTTTTTTACGTGATCTGCCAAAACTACATATTTCATATTGTGTACTGGCACTAGAGTTTCAATACCGGAACACAATACAAATGGGAGAGGAACAAGGCTCTTAGGTTTTAAATAACTTAAGCTGAGATACTAATACGCCAAGTACAGGAACACAATAGAAATTCTGAAAATCTAGTGTTTGGGTTCTGAGGAATTGTCTAGTGGGTACCAAACTAACTACTCATGTTATGGTACGCTAATTCGTGTACAGGTATGCAGTATTCCAAAACACAATTTTTTTTGGCTATTTTGCTAATTTCATGTTGGTAGTAGAGAACATTTTTCTTGAGCTAGAAGAAGTGGGAAGCTTGTGACCAAGGTGAGTTCGTAGGATTTAAGATTAGGGTTTAGAATTTAAACCTTTTAAATGAATTTTTATCAAATTTTAGGCTAATTTAGGCTGCAAATTGTAGATTAGCAAATAAAAATAGATTTTGCCATAGTTTTTGGGAAACCCTACAAAGGCTTCATTTTAAATTTCATATTTATAATTCTCTCTCTCTCTCTTTCTCCCGGAGTTCCCACATCTCTCTTTTTTTATTTGGATACAAGGGGAAGTAAGGTCTTATTCTTTCCCTTATACCCCAACCAAACAAATAAAGTGTAAATAAACAATGTCTTAAAATTTTAAATTTTGAGTACTAGAAAATTCAAATAGTAATAATTATGTTTAATAGTAGTAATCATCAATTTTACTGCCCCATCGCTTAAAATGATGCAAAAGTTAATATTCTTTCTTAAAAATATTCTAGATTTGCTCCTAGGGGCCATTTGGCCGGCTATAATTGTAAATTGATCTAGATGGAAATATATAAAGTTGAAAACGCGGTAGTTATAATTATATAAATATGATGCTGCAATTCAGGTCGATCTATATGTTTTTTAATAGCTAAAAGTAGTTTAATTTGATATGATTTAATTTTTAACATAAATTTTTATATGTCATTTTTAATTTGTAATTTTTCATATCAATTTTAGTTATCATTTTGTTTTGCACATCAAAATGTAAATATGAATTGTTTTGCACACCAATTCATAGATAATAGAGTAGGGTTGAATTTTGCTTTTTACTTGAGTATTTACTTTGGTACATAATTTTTTTCTCTAGCTTTTGTACTTTAATATGTACTATAATTAAATTAAGATTGATAGTATATTTCTTTATTCGTTAAAAAATATAATATTAATTAGAATATTTTTTTATCATCACATAATAACTTTTGTTATTTTATATTATTATATTATCCGTGCATCGCACGGGTCAAAAACTAG
>TE_00000022#DNA/Helitron
TCATTATATAGTAAAAACTTTAATTAAGGAGAGGCAGAGGCTAAAATTTAAGATATGTAATGATCGTAATTGAAAGTTCTGGTATCTCTCTGTGAAAAGCTAAATTTCAAAGGATATTTGTTATTTTGTTTGTTGTCAAATCGAATTAATTTTGGAATGGAATCAAAATTAGCAAATCGGGGTGAGAGATTGTAGGTTGCCAGCGCTGGTCGGACACGGGGGGTGCAAATAACGCCCTATAAATAGCGTCGTTTTGGACGAACAAATGTTCCTTCCCCGTCCTCTTCCTCGTCCCATACGAAGCCATGATGAGCAAATACGTTCGAGATCCATCCCCTCCATTAATTTCATTCCCCATTTTCCGCTCCTATGAACGATTTGACGGTTTTCCCCCCTTTGATCGATATAAAGATGCGATTCTTATTACGACGAAGGAGGTAAATCCTTCGCCTTTTGTCGAGATTAAGATGCGATTTTTTCTTTTTCTTAGGCGAATTTATTTGGTGATTTCTGTTTCCGTTTCCTTTAATTTATGATTCAGTTTCCCCGTAATCGAGAAAAAACGCGCGTTTTTACCTCGATTTGGTCGTACTTGCGAAATTTTTTTTCAAGGATATCGTAGGACGGAGGTTGACAAAGGAGGCTGTAATAATATTCCATTTTGGTTTTGTCTCCTAATCGGGATACCGATTGTGTGTTCGTCTTATTTTCTTGTGAAATCTATTTACGAGTTCCCAGTTTTATAATTTCTTTCCCCCCTCAAAATTTTGAATCTGTGAATGATTTTGTGGGACATTTTCCGTGAGTTCTCCTTCCGCATGTCGACCCTCATCAATGAATTGAATTGCTTGTAATTTCAGTTTTACTTGGATTGATTCATCGTGTTGTTTACATATGGTGATCGAGCAATTGGACCTACCTGTTTTTGTAGGCTTAATTATTAAGGGGAATATAGGTGTCTAATACCTTACTCATCATTTAGGAATGGTTATTCCGCAATTAATTGTTTTATGTTTAGATTGAGGTCGAGGTTAAATTGAATTTCACCCCTGGATTGGATTATTCTGTTGATTAATTGTGCTGTTATGAAGCATTTGCTGTTTATAGTGTTAAGATTTACCTTGTAGTCCCTGAACATTTGATGGTTCACAATTTCATCCCTGAATTTTTCACTCAAGTGGATTTGTTTCCAAGCTTGTCTAATCTTTGCAACAACATGCCTGTATTTATTTTTCCATCCAATATCCTCAATGTTTGTTAGTACTATTTTACTGAAACAATGATTTAATTAAGGATTATTCAGCACCCTTTCTTCTCATTTGTGCTTATTAATAAATTTTGTTAACTATTTGTTCAAGTGGATTGTTCCCATGTTGTTTAAGTTGCATCTATTTGATGTTGAATTTGATTGCTTAGTGCTCACTATTTTCTGTGTTATCTAATGAAACTTAGCATCCTGCTTATGATTAGCTTGTTACAGTTTCTTGAAAATCACTTTTTCTTGGTTGCGTCCATAATGTACATCCTTTTCATGCCTTTGTTTAGACAAGCAGTGATTTTTTTTATCATAATTGCTTTAATACGGTCAAAATCAGACTCTGAAATCTAATGCAATCTTGACCCGTTCTTTGCAATCCTCATCTCTCTTTTGTGGAATTGACCTGATCTGGCAAGTTGTACATGATTCCGTCTGATTATTATGGTATTTTTCAAATGAAAAGGCCAATACTCTCATTTTCCATGATTATCCTTCTTAATTTTGATGTGCTTGCTTTTCCGATCATTTCCGGATGCAAATGATCTCGGCAGTTGGTCAATATCTTGCTCTTGGTTTGTTCATGTTGCTGGTAATCTGAATTACGTGTGTCTGTATGCGAGTCTGAAGCTCACTTCAGATTGACTTGAGCAATAAGTAGCTTTATTGTGTATTGCAGCAAGCTCGGTTAACCTAAGTCACCTCTGTTTGAGAACTATATCGTGCCATATTTCGCTATCAGATTCTGTTGAACTTGCATACCATTTTTTTGCTGTAGGGGGGGAGGGTTTGGGAATCAATAAACAGGCTATGTTGTTTTTGACCCATCTTCAGTAAACAGGCTATGTTGTTTTTGACCCTTCTTCAATCACAAGTTTGACAGCATTTATTTTGTTGGTTATAACGCGGGAAATAAATCTTCATCTTTCTCCTCATATCTTGTTAATAAGAATTATATGTGTGGATTGGATTGAGAGTAGAAGATGATTATCATTTGGAGTTAACTAATGTAAGCTTTGATGTAATCTAATATGCTATGGATGGTAATACGCATTATTTGTAAGTAAATGAATGCATTATATTGATGGTATCAATCAAATTTTATTTTGTGAGTGAAGGATGAAGTTCAGGAAGTTGTTAAAATATCTTCTAGTTGAGCGGAGCACTTCAATCAGTTAAGGTTCTTGTTCGTAGATTCCTAGAGATGCTTCTTTTCTGGAGCTAAAGAGCAGAAACTTTAAATTAGATATTTTCTGTTTGGTTTTCAGAAGCTCGTTTGACTTGATATCAAAAATATTCTTTGAATGTTTCTTGGTTAGAGCAAAAGCCGTAAGCACTTGTCACTCTTCTGAGCTATACGAGGAACTCCCTAGTGACACCCTTTTTTAGTGACACCTATCAAACTGTAAGCCTTACACAATTTTCGGCAAACATAAGATGAGAAAAATGTTGCAGACATTTTAAGTTAAAATGGGCCAAATATAAACTTTCTGCTATTTTCAATTTGTGCCTATTAATCAAGTTGCTAGCTTTTTCTGAAAAGGTAGGTTTGTTGATGCAATGTAGAGATTAATGAGAAAATAAAATAATTTAGTGGCATCTTTGAAAAAGGAATATAGTGTAGCATTTCAAGTTATTTAAACTAGAGCTTTTTCTCATCTGATGTGAGATTTAGAGTTTTCTCATTTAAACCCAGACGTCTTGGCGAGTTCAAATTTCCTCGATAGGATCACAAACTTTCTCCATTTTGATCTTAATGTCCTCATCGGATCCAATCCCCTGGCCACAAGACATCACTTTCCGTTAGCAAACTAGCGACTCAACCGGTCAGCACTAAAAACTTATTGGATCTAAAATTATCTGTTCAAAATGCTTAGGTGCAGTTAAAACTACAAACTTTGCATTTTTACATTCCTATATATGATTCCTTGGAGCGGCACAATAAAAAATTCTAAATTACATAGTAATATAAGTACATCTAAGTTTACTTTAAATTTCTGAAAATACAAGAAGAAAACTGTTGATGAGTTAAAATATTCCAGTCAAACCTTACTATTCCCGGTTATCCTGGAATAGCAAAGGATTTGCTATTTCACCATTTTGGTGGAATAGCGCTATTCCAATGCTTAATTTCAAACTTAATTAAAATTATAAATTGAATTAAACTAAATTATATAAATATAATATGTTATGTATTATAATACATTGCAGAATTTTAAAAAAAATTTCATTTCATCATTTTAGAAATTTTAAATACTGATTCACTAACAATGGCAGAGCAGACGAAGGCGATGAGATCGTTGCCGGGGAGGTCCTCACCAACCTTGAGGGTGAGGAAAAAAGACGTGCTCATCTTCAAGAAGCGAACGTAGGTAGAACGCTGTCCGATTTGTTTATTTCATTTAAAAATAAACTTAGCTGGAAATGTGAATCAACTAGGATTCGAACTTGGAACTTCGGGTACCAACCACCAAGCCCTTCTCTTCCACATAAGCACTATTTTGAACATTGTTTATTAATAATAGGCCGCTCCCTCAACCAGCAGATGACTTATCAGACTATAGTTTTGCCGAAAGCAAAGCTGTTCAGAAAATCGAGTATCAACAACTGCTATGCAAATCTCACAGCCAATAGCTAAGCTACTGGAGATGCCCTTCGTGTGATAACTACACGTCGCTAGTCCCCTAGTCCGAACATTCTCTACGTGTGCAGGCAGAATTTCTGCAATTTTTCAATCCACTAAACTACCACGAAATAATGTCAAGCTTATTTATAACCATAAGAGCTCAGTCAATTAAGCACAAAGTCCTCTCAAAAGTAGAACATAAGAGCCTCTACAATCTATAAAACGATCATATTAGTACACTGCAAAGTGCCAAAAGGTAGAAGAACAGATTAATCGTTTCATTATTGGCTTATGGAATTCTATCCACAAGTATGAAAACTGGCTCTTTTCTATATCTCTATGTGTAAGCCATTGTAAACACGAAAAACTCACAAATATGAGCCAAAATTTACACGCAATGAATTTATATGTATAATGCATAAAAAGAAAAAGTAATAAATCTAGTACTTAGAGAGGGTTTTTTCAAATTAGCGAGTAATTAATATTAATTAATTAAAATAGAGTATGTAGCTTGATTAACAGAACACACAGTGGACCAGATCTGTGGTATTATCTCGCCGATATCTTCGAAATCAGCCGTAGGTATTACGTCGATAACACATCATCTGTTGAAGCGCTGTTCGGTGGAGAAACTCTTTCCTGCACTCGGTGTATCCGTACATATACGCACCCTAACTAATGTTTTTTTGTGATCCCATATAACAATCCAGTCCAATATTGGATGGCATTTACACCGTCCGAAGGAACAATGAATAAGGATTCATTTATTAGAAAACCATTAGTTTCAAAATAAATATAGAGACAGAAAACAATTATTATTTGTTTGATAAAAAATTTATGTTCTTTTTTGTATTTATATTTTTTGAATGTAATAATGTATGTATATTTTAAGATAGATATTAGAGTTCGATTTTATGGACTACAATTTTTTCTCTTTAGGTATGGTGCATGAGATATACCGTACATCGAGATCAGCCAATAATTTCTATATTTGGTATGTGAGTACAAAATATATATTTTTTTAAATAAAAAATATAAACTTTGCTTTGAAGCACTGATAGCAGATTCTGTTAAAACATGATGGAGATGTTTAACCATGATTAAAAGGATTTATCAATTCATGAATTGGGAACCAAATGAAAATTTCCCCTTATTTTGGAGAGGTTGTCGGGCTATAAATTTTTTTAGAATTTTTTGAGGATTAATTGCATAGTACTTTTGAAACTTTCCATCATTGCGATAAAATAGCAACAGTTAAAAAATATTTTAGAATTAATGAAATTGTCATCCCATCGCCTATTTAACATTTTTTTGCATGCCAATTTTGATTCTTAACTTTTGCATGTTTTTCACTTTAGTCCCCAAAACATATGAATTGGCAACCATAAAGAAGTTCTCTCCTTATTTTGGAGGATTATGGGGCCCACACAAAAAGCATTAAGTTATATAATAATAGAATAATAATATTAGAATATTTATTTGGTAGTTGAATCTTTTTACAGTATAAAAAATATCTATTTTTATTTCAAATACCTTTTGATTAGTCTTATTTTTTGTGCATTTGATAATTACCTACTGATTTTTTTTACTAATCTAAATTGAGGAATCAAATACTTTATTAGTTGTATGTGTGACAATAAAAGTTAACTAGGGTACAATGAAAACGTTGCTGTCAAGAATACTAAAGATAGTACTTTCACTCCAATTAAATTTTAATATTTTTTATTTATAAATTCTACCTTCATGATAATAGAAAAATATTATTTATCGTTCTTAATACTATAATGAGTTTTTGTTTTATTTTAAACTGATTTATTCATTTTACTTGTTAGGTTTAAATATTTTTTGAAAGACATATACTTCAATTTCATTCTGTAATTTATTCTTTAATTTTTAATTATTCAATACTGAGATAAATAATATTTAAAAATATTAATGTATAATAGAAAAAAAATGATGTTAATAGTTATAATAATTTATTGTTGTATAGTGTTTACGTTGAATCGCGCGGGCCCCTTAACTAG
>TE_00000023#DNA/Helitron
TCAACACTATATATATAAAATAAAAAAAGGTTGCAATCTTTAACAGAACATTCATATTCACATACAATACATACAAAGCAACTAAAAAGAGAGGGTATGGGAAAAAGTAAAAAAGAAATGGCATAATGCAGAGATGCAGATTTATTCACTTTTTTCAACAAGAAACATAGTTGAAAGAGTGAACAATAGATGATCAACACAATTAGTCAAGGCAATCAGATGGTCTCCACGTAAGGCACCACGTATTTGCCTAAAATCCAAACTCGCTATTAAAAGGATACCAATAATGAGATTAATTCAACTTTATGTCATAAGAAAGGAACTAATCATATGTTACAACAAATAATATTCCAATAAGAAATCTTTCATTAATTTATTCAAACTACCTGACTAATACTTTCTTATCATTGTCATATGACTCATATTACTTTTTTTCCCTCATAAAAAACTGAAGTAATAAGACAGTGCAAGTCATCTACATTAGTTAATTCTTGCTAATAAAAACTCGAGCTAGCTGCCTGGGCGAGGCTAGGTGATACATCAGCCAACTTTCAAGGTACCCAAGTCTAATGATAAATGCCTAATTGATGAGTGCCTAAGCAGTTCAAACTTATAAAGCACAGACGGCGGTTTTGACAAGATTGATGATTTTGTGTGATCATGGAAGAGAGATAAGAATATCTATGGGTTATCATAAAAGCGAACGGTTCAAGAGATTATAGTCTAAGTACCACATATTCAAATTTAACAAAATAATTCAGCCACAAGAAAAAAAAGTCACACCATTCCATAATCCATTTTCAAATGTATAACATTACAATAAGTTAAGACATTGCTCGAGAAATTGCAAAGAGGGTTCATTGAACTAATTGTTTTCTATCACAATTTCTCTACGTACAGATAGTAAATAAGATCATATCATATGACAAAACTGGATGTGTAGTTGATTTAGCTTGAAAGCAGGAATCAAAATATAACACCAAAAATGAAGAAAAGTCATATTTCGAAAGAGAGAGATGTTCAGTAGTGATGTAAATATAAGAAAATGGCATCATAATGATATCAGTCCAGTTACTCCAATACTACAACATTTATTTCTACTTCATAAACTGGTGTTGGACTATACCCACATCGAAATTCATTATGGTTTCTTTCTTAGTGACTCGTTTATAGTTCAACGAAGGCTAGGTTGAGTTATTCTAAATACTTGTACCCTCATAAACAACTTTAGGCAAAGTAATAACAAAAAAAAATATAAGAAGAAAATATCAAGAGTAAATGTAAAAAATATAACCAGAGGATTAATCTGCCTATCATTGGTGTGACTACAAGGTCGAAAGAATAATTACAAGTGCTTGCGTAGATAAATCAAAACATTGAATTTACACAAATTTCGTTATTAGTGATTTAATTGACAAAATATTATGGTGGAATACCAAGAGCAAAAAAAGGAGGAAACATACTAACTAAATAATTACAAGGTTAACTAGACAATTCATTGAAGAGATATTAACATTTGTACTCTGAAAAACTTGTACTTTTACATAATTAAACCTGCAATATCTGATCCTTGCATCTGCCATTCAAAAACATTATTTATTCACTGTATACTAGCAGAAATGCCACTGCTTCAAAAACATCTTATACAAAACCTTCCTCGTAAACAAACTGAGCCACCAACTTAAAAAAAATTTTGTACAAAACTACACTTTCCAGCAGTTTTGTATGAAAAAATTCAGATTTTATAGGGGGCATATTAATGTGCATGTGCAGGGAGATAGACGTAAAAGCCGCAATTCATAGAAACGATAACAATAACTTAAGAGCAAAAGAACAAGAAAAATTCAATTTCATAATAAAGCCATAAAAGGAACTTCTCGAATAATTTCTTTTTAACATATCGAAATAAAGCTAAAAAAAAATATGAAGTTTCTCATGCAAAATCTTATCATAGTGTCAGTATTAACATCAAAATGACATTACTTTTACCCAAATCTTTAGTAAAATTTGGCCAGATAACGAAAGTAATTATCAAATGAGAATCATAATCATAAGCTTACCTACAAAGTAAACCAGAAGGTCGGGATCAAGAGTCTAGGGTTTAAGTAATTGTGATCGAAGGATGGAGAGAGGGGAGGAAATTGGGACTCGGGTCGATGCTTACGGCGGCGGCGGCGGCGGCAGCGGCGGGGCTAGGGTTTCGGGTTTTGGTCCGTAGCAGATATAACGGTCCTCGTGTACGGACGGGGCTTTGAGCACGTGCATGGCACATGTGTGGGGCCCATCTTTGATAGCGTTCCGGCGAACCATGGTCCTTAACGACCAGGTTCAATGTACCAACACGCACACCCTCCCCCTTCCCCAACCTATTTAATTAATCTTATAATTTTGTTCACACGGCAAATTTATCTTAACTATTGGTTTTGTGGCTCACCTCTTTTATTACTCATTTTCTTCCCTTAAACCTGCTATTTTTTAAAAATCGTGTCATTTTTTTCTTCCGTCTCTTCGGTAGAAAAGAGCTTCCCCATAACTTAAAAGCTGACGTGGCAAAGCCACCAGTTAGTCTCTTTTTGTTGTTTGAGCATTGTCTACAGAAGAGTAATTGGTCATGTTGTATATTCATTTTAAGTTGTTCATTTAACTCATAATTTTAAGGAAGACATCAATATTTTTCTTCTCCTGGATGAATATTTTCGTTTTAGATTCAATCTCAACCAGTGTTGAATGAAAATTTTGCACCTGTAATTAGTCTCTTTTTGTTGTTTGAGCATTGTCTATAGAAGAGTAATTGGTCATGTTGTATATTTATTTTAAGTTGTTCACTTAACTCATAATTTGAAGGAAGACATTGATATTTTTCTTCTCCTGGATGAATATTTTCGTTTTAGATTCAATCTCAACCAGTGTTGAATGAAAATTTTGCACATGTAATACCCAAAAAATATGAGAAGAATCCAATGTTTCAGAAAAATTTTAAAAATAAAAATAATTGTCCCAGTTGTCCGATTTAATTTTGTGAGAACTTTTTAAAGTTAGTAGTTTGAACAGCAAGAACTGTAATAACTCACACTTTATTCTATCCAATAGAAACATTATAATTATTCAACCAAAAGCAGATTACATTATTAAACATAATAGAATAGATATCATACATTATGCTGTCAAACTGATGGAATAGAAGCCGAGCTCTTTGACTTATTATCACAAACAAGCCATCACAAAAACATACTTTTATCTTTGTATTTGTGGCCGTTCATTTCGTCAATTATTATTTAACATGTAAAATATTTAGAATAACAAAATTTTTCTTAACTACTTAATCTTTGTAGATCAGCCGACAGGTCAAATTTCCCGTAAGACTGCATAAGCGAAAGATTGGTCTATTTTTTTGTTGGTTTAGCTTTTTAGAAATTCACTATACAATTTATTGATATACTTATGACACTTTTCATTTTTAGTATTAGTAGAGTTTTGCATTCAACTAAGCAAAAGATAGTTTCAGAAACTATGCTTTTGTATTAAAGTGAAAGCATCTTTATATGTTTTATGATTTCAGTGGGCTATGTGTCATTTTAGTGTCCTGCTAGCATTTATGATTGTTGCAAGACGTTATTTAATGCAATAAGTTATTTAAATTTTTTTTGATTTCATTCTCTTTATTTGGTGTAGATTTTGAGTAACATATAGAATGAGGCTAACCTTTTCCTTTTAGAAAACATGTTTACCAATGTGTTAGTAGGAAGTGCTCAGTTTATGGAATAGTGCTTTTGGATATTTAATAAGCATTTATAAATCATACTTTTTATTAAGATTTTCTTTGTTTTTTCCTGTTATTGTTATGCTCAAGTTTTTCTCTATGTCATTATACTTAAGTTTTTTTTAGGGTGGTTTTCGTATTCATAAGTCAAGATTTTTCCTTTCTTATCTACTTTAATTATTACTTAATTATTTTTGTTATCTTTATTTGCTTTTCAAATTGGAATTCAAGTGGCTTCCAATTTTGTTATCGAGAATTATTTTTTCTTTCATCCCTTTTGATTGCTTTTTGTATTTATTTGACCTTTGAACTTGATAATTTGCTCTAAGAAACATCAATTACTCAAAAGATCTCATTATTTCTCACTTCTTTTTATCACTTCTTGAGTGACTTCTCTTCATTGTTTGCTAGATGCAGAGAGCTTTGCTACTATTGATTTTTGTACTACTGAAGTCATATATTTTTTGGATAGTCAGTTAGTAATATATTTTAACAAACTTTTTCTATTATTTTTATTTCATTACTTCATTTTTTTACTGACCATGCTTTTTCTTTGAGTTAACTCTTACAGGTTTTTTTTTAGCTTCAAAAATTCTAAATTTCATTGTATTTATAGCTTATTCTAACAAGATCTCAAATATTTCTTTAGATTATTTATGCATTAGAATTTTTTCTCTTATAATTTTATTTTTCTTTCTCTTTGTTTGTTCTTTATGTTGGAAGTATGATATTTATAAACACAATAACGAAAATAATCGAATATTATAATTTAAAAAGAAGGAAGAAAAAATTTTAGTAGAAAAACTAAAGTTACACTAG
>TE_00000024#DNA/Helitron
TCTTATCTTATTATAAAAAATTAATCTATTCTTAACCTACCCGTTTTTATTCATATTGTTTCTTACTGCATATCTTTAAGAGTTTGCTTGAGAAGTGGGGTTTTGATAGAGTTCATGAAACTCCTGTCATGTAGGTTGTATTCTTATAATTTATTCATCAAATTATCTAATCAGTATAGTGCACTGTTCTTTTATATCTAAACTCTATTGTTTTTTGAACATTTCTTACTAGCGACTCTTTTTCTCTTAATGAACCATTGCTTCTCATAATTATTTATTCCGGCTCACCTTCTAAGCTCTATCTTCAAACAATTTCAGCCAAAGTTTGTGCTTTCAGTTATTTTTGTATTAATTTTTTTAAAAAAATGTATTTATTTAAGTCTTTTTTCTTAATCGGCGATGATGACAAAAATGAAACAGATATAATTAAATATGAACAAAGTTTTTACAATGCATAACAACTTGGATGGCAATTGCAGAACAATTGCAACCGTTGAGCTACCCTAAGTCATTTCGATCACGTGTATTGCTCTCCCTACTGACAAAAAAAAGGGACCTATTTTGTAATCTTCCATTGCTGCCTCGATTTTGTTTTCCTATTGCTTACAAAGGATTGTTTAATGTCATTTTTCTTACCTGTCGGAGCCTATATAATGGGTGCCCATTGTTCTCCCCTATATTACCGTGATAATTTGCTGCTATAAGTTGATTACTTATAACACTTATAGAATGTCTGGGCCGATATTAATTTTCATTTTTTTTAATTGTTATAGTAATTGAAGCAAAGTTATGCATGGATACTTTTGTTTCTCTCCTAATTTTTCGTTTACTATTAGTTTCACTTCTTTTTGTTTTCATGTGAATTATAAATATTCCTCTAACTACATAAGTTTACAATTGGATGTTTAGTAGGTTTTATTTTTTACACTGCCTCTTATTTTTCTATATTTGCTCTTAATTATTCTCTATTAACCCCTATTAATTCCCGTATTTATCTATCCACGTGTCATGTTATCCTTTATCTATCCTTAATTTTTTGTACACATGGGCCCGACTTGGGTCCCATCTGTAGTTGTTTTATGTTGAACCCATCTGGTGCTTTCTATTCCTTTGACCGGTTCTTCATTTATCTTTTTGTACACATGGACCCGTCTTGGGTCCCACCTGTTGGTGTTTTATGTTGAACCGGTAATAAATAGTTTCCATTGGTATGGCTTCTAACACCCTCTCCTGAGTTCCATGTATGCATCCTGGGTTGCTCCCCCTTACTGCCTGAAAAATGGATTTGGTTTATGCTCGCTCCATCTTCCTTCGTCGCCTCGATTTTGTTTTCCTGTTGCTTCGATCCCCTTTATTAGTCCCTCGGCCACTTCGATCCCATCGATTGCTCCCCCCACTGAAGAAAAAACAGGTTTGGTTCATAATCGTTTCCCCTTTCTTCGCTGGCTCGATTTTCTTTCCGCGTTGCTTACGTAGGGTTATTTTGTGCCATTTTTCTTACCTATCAGAGCCTATATAATGAGCCATCTATCATTTTCTCCATGTTGCTACGATCATCTAATCCTGTAAGAGAACTCTGCACTATTTCGTTTGTTTTTTATTATGTACTCCATAATTATTTTAACATCTTCCATTTATTTAAATATTTTCTATACACATTCAACTAAGTTTTTGATCATTTAAATATTAACTTTGTGCTTTCATTTATTTTTGTATTAATATATTTTAAAAAAGTATTCATTTAACTCTTCGTAATCGGCAATGATGACAAAATGAAGCAGTTATAATTAAATATCAACAAAGTTTATACATTGTAGAACAACTTGGATGGCAATTGCAGAACAATTACAACCATTGAGCTACCCCCAAATCATTTCGATCATGTCTATTACTCTCCCTACTGAAAAAAAAGGGACCTGGTTTGTAATCATCCTTTGCTACCTCAGTTTTGTTTTTCTATTGCTTACAAAGGATTGTTTAATATCGTTTCCCTTACCTATCAAAGCCTATACAATGGGTGCCCATCGTTCGCCCCTATATTGCCGTGAGCATATGCTGCTATAAGTTGATTTCTGATAATACTCATAGAATGTCTGAGCCGATATTAATTTTCGATTTTTAATAGTTATAGTAATTGCAGCAAAGTTATACATCTTTGGGTACTTTTGACTCTCTCCTAATTTTTCTTTTACTATTAGTTTCACTTTTTTTTGTTTTCATGTAAATTGTAAATATTTTTCTAACTATATAAGTTTGCATATATGTCTCTTCAAGAAACTGTCAAAATTTTAGATTCTTCTATTATTTTTGTTATTCTGCTAGCTGTTGCTATCAGTTATGTTTATTCTTCCTTTTTCATAAGTATTTTATTATAAATTTTGAGTTTACATTTGCTGGTGATTTTTCTGCTGTATTTTAGATTTTCTACCTAATAGTTTAAACGAGATAATTTCTACAATTCTTAATCTTTCTAGGAGTCTATTTTATATTATGAAATAATGGTGAATGAGTATATTACTAGCTAAACATATCTTTTCACAGTTTTCACTCAACATCTTCAGTTTGCTTTGTGTTTTGCCCGCCGCAACGCGCGTGTTACTACACTAG
>TE_00000025#DNA/Helitron
TCTTATTTTTTTATTAAAAATGGACTTAACTAAAAATACGCAACAAGACTTCAAATTTGGTGGACGGAGGATGACTTATTTTGATTGACGCGGTATGATTTATTTAGTGATACAGTTTGAAATCATTTAACTTACCCCACTTAACGGAGTTTGCAACAAGACCAGGCCTAATCTAGATAACTTGAAGAGATTAAGTATCTAATTGTAATTAGAAGGTTAGCGACACAATTAAAACTTGGGTAAAAGGTATAATAATTAGATGGTTGGGGATACAAATTAAAACTTGGGTAAAAGGTTAGATACTTTCTATGTAATTTACCCAACCAAAATACTAACATTTAGCCTCCACAAAATATTTTATAATAATGCTACCTATACACTCCATTTTGTAGTTGTATAACTTATGCCCCATCCATCTAATGGATGAGGTGTTTTCACCTGTCGATGGAGGTGATTAGTGGAGAAAATCCACTCATGGATGAGTGAGATGTAGGATTTACACTTATTTTCTTTTGTGCTATGAGGTAAGACCACTTTCTTTCCCCCTTAAATTCTTTTCTTCTTTTTTTCTATTTTGTGTAAGTTTCCAAACAAACGAAGCAAACGTACCCTGATCAATGCCTAAAGATGCCTTCGCTAAGGTACTCTATGGCAGACAATAATCATAAACAATATACGACCAAATGACCATACTGCTTTTATCTCTAAAGATGCCTTTGTTGCTTGTGCTCAAGTGAATAAGTTTTCAACCGCACATTGATTTGCTTCTATCCAATCGTTCAACTAATGCTCAAAGAGCAGAATCATATGCATTAGTTATAATGTTAAAGTTGTTCCTAGTAATATTACAACTCGATACTTTCAATTGTCAAAGAGTTGTTAATTTCCCATGTAACTGGAAAGGTATGAAGGATGGACCCTTAGTTTTCTATGAGGAAAGAGAGGTCAAATAGAAATGGATACGCTAATTGAGATACCTAAGATAGAAAACATTCCAAGGCTTATCCATCTAACAATACATTTCCAATAAAAAATCTTAATTTCTTTGAACCAAAACATCAATGTTTCCTGATAAAGATCTCCAAATCATTCATTACCAAAGCTTAAAGGAACACAATTTTTCAATTTTTCGAAGCTGCAGATACTTTTGTACTCAGCTAATCTCGAGCAAAACAATAGCAACAAATCAAAAACCACAAAAGAAGTAGATGCTAAACAAAGTCTAGTCAGAGGTTTCTGCTCTGGGTATAAGCTGAAAACGAGGATTTATTCTGCTTGTTTTTTTGTCTGCGAAGAGAGTGAAATTAGTAGAAATAGAATCGCGTAATCATGGAGATAGAAAACTTCAACCAAACTCAATGAGTTTCTACACCATTATGCAGATAAGATATATATTTCTCTACCCAAATCCAAAAGAGTAGGTTATTTCAACTTTACAGTTTTGTAACTTATTTTAAGGATTTTACAGACTCATGAATTGCAAAAGATCACCAAAATATGATCTTCTGCATCTGTTGCCTCATCCACCTTAAACCCTTATGTTTCCTCAAGCACAATAAACCATAAATCTTAAGATTTTTTACCGCATTACATATGAAATCAAACTAAAGTGAAAGATTTGAGGAAGTAACTGCGAGATAAATGAGGATATGCTAATCCAAAAGCCGGTCACAAACAAATCAGAGCTCACTCTGATCAAACATCCCCAAATCAGCACCATTACAAAATTCAGCAACAAACACCCCGCGGGAAAAAAAATTACCTAGGGTTCAAAGAATGTGCCAAGCAATGAAGTGGAGTATTGCTTTTAGCCCATCGGTCGATCAAATTTTGTGCACAACGGAATAAAATCATGATTCCTCGTTTTCTTTCTTTCCTTCACGCCTATATATAGCAACTTTCACCTTTTCTATCATGGAGGTCCTAAGTTTCATACATTAAATGTAAGCAAGGCTTGTCGGTATCGGCAATCCGAAGCATCTCATATATAGGGTTCGGTAAAGAAAGAATATAGTTAATTTGATCCCACCACAAGTCATTGAGAATTCTATCTTTTACAAATTGTGCTTTCCCCACATCATCCTCCCTATAGCTAGCCCATTTGTCACTAATGACCATATTTTGGAGACCCACTTGAATCTTCTTAGCATGATGATTACCGAAGCGAATTCGAGTCTCGGCCATCGCAAGCATTTTCAAGTTGACAAACTCATTAAATATTGCCAACCTCATGACAATTGATTCAAGATAAAATTCTTGATGCATGCTACATCCTCCGCTATGATAGTAATCCAACTACATTCATCAAAAGTAATTTCATTGGCCTCAGTATTCTTAGCCGCACAAATATTTTTTAAGGCAAGGTTCAATGTGTGCACAACACAAGGAGTCTAAAATATTGAAGGAAATTGCGCTTCAATCAACATTCCCGCCGCTTTGCACACGGGAGCATTATCCGTTATCACTTGAACCACATTTTGGAGTCCAACCTCTTCAACAACTTTCAAAATCATGCTAGCAATAAAATATTTATCCTTATATTCCCCCTCGCAATTGACCGCTTTAGGAACATCGGTCCACTCTCTGTTACGGCCAAAAAGTTGATCAACGGCCTTCTTTGTGCATCGGTCCACCATCACATACAATGCTTAACCCTTCTCCCTCCAAGTGCTTTTTATAGGCTCTAATAACCTCTCAATATTTGTTCTTTCTTGTTGAAGAAGACTAGTTCCCAACATATTATAATTGGGAGGCATATAACCTGAAATATTATGACTAGCCGCAAAAGTATAGGAGCTAACATAATAAGAATTTCTTGCAAGATTAAAGGGCAAATCATCGGAATAAAACATTCTAGCAATCTCACAATGTAGCTGGTTTCGAGCCGCCACGTTGAAAGACTTCTCTAGAGTTGCTTCACGAGTTGATGTTGCCCTTTTTTTTCTTGGCTCAAAAGATTGCATTCCCATACTCTCTATACTTGTGTCAGAAGATTTGGTAATAGTTTTTGGCAAAGGAACTCGTTTAGGGATAGAATTCTTTAATCTTAATTCTACCTCTTCAACAAGTTTTTTCATCTCCGCAATATTATCACTAGTAACCTTAGAGCAACCTTTGATTCCTTATCCTGAAATTCTCAACAAATGGGCTTTGACCCTATAATACGATCCATTATAAACTTGTTTGCAAAAATTACATTCAAACCTTATGTTCCACCATCCCCTAACTTTTCCACCCTTTTTACATACTTCCATAATGGAGTATTATCATTAATACTATTTGAACTACCACTAGCACTACCTCCTGTACCGCTGCCGCTACCGTTACCATCAGTAGAAGCTTGACTCTCACTATTCATTTTCTATAATCCTATGCATGTCAAGATAAATAAATACATGTAATTAATATAACATTATTGATAACAAGTTAACAACATAAAACACAAACAATGAAATACAGTTTCAATATAGAAAAATAAAAAATATAATGCAATTACATATGTGATGTGAGATCCTCTTTAAGATTCATTCATAGAATAACTAATGATTCCTAAATAAAAGATTTATTCCTAAAGATTCGTTCCTAAAATACAATGCAATTAAACATTCATTCCTAAAATAACTAATCACTAATCAGTAATCACTAATCAATAATCATGCAATCATCTTTTGCCTATTAAATAGTTTAGCTATATAAGGTTCTAAACTTCTAATATGTGAAATATAAATCTTTAAAATTTTATCAAAGAAAAATATACTAGCATTTAAAAAGATAGAGAAAAAAAAATACGTTATGTTATTTTGTATAATCTTTGTAGGTTAGTAAGTGAGCAAAAGTTAAACCCTAATAAACACCTAAGCTCATGGTATTTAAAAGAAAAAGAGAGATTTAAAAGCCTAATAGGGTTAAATATACTGAAACTTGAAAGGTTGTGACTTGTGAGGTTGAACAGAACCTCAAGGTCCTGCCGCAACGCCCGCGAGGAGGATGCTGCGGCTCGCTGCGAAGAAAATGGCCACCGCTCCTTCTCTCTCTCGCAGGCCACCGCTCCTCTCTCTGTGAAGAAGATGGCCGCTGCTCGCTGCGAGAAAGACCACCGCTCCTTCTCTCTCTCGCAGGCCACCGCTCCTTCTCTCTTTTGCTGCGAGGAAGACCAGCGTTCCTGCTCTCTCGGTATTTCTCTCTCTCGCAGGTTCGCAGCAAAAGAAAAGCGGAATAGTACGCTCTTTTTCTCTCTCGGAATTTCCCTCTCGCAACAAAAAGGGGAATAGGGCGAAAGAAATTAATAGTAGCTATTTATTTTTAATTTTTAATTTTTAATGCTCCGCACCTGGACTTGGACCAGAAGCAGTATCCTTTCACCTCAATTCGGCTCACCACAGTGGCTCGCGAGTAGGCAGGTAACTCCTAAGCTCACTATTGCCGGAGCAGTGGCACCCTTTGTTGAAACTCGACCCTCAGGGGAGCTCCATAGCTCGGATGCTATTTGCTTTTTTTTCGAATTTTTGGGTTGAGAAATCCATCCGCAGTCAATTACATGCAGCTAAAACGCCTAATATTTGTGTTTTCTTATGTGGTTTTGTGATTTGATGTTGTGGGTTTTGCCCTTTTGTTGAGAAATTGATGCGAAACCTAAAAAAAGTTTGAGTTATTGTAGATGTAGAAGTAAATATGTATAATTGATGCCTTTTAGCTATTAATTTAAGCAATGAGATGATATTTGTGTCTGAAATGCATGAAATTGTCAAAAGCCTTTTGGCTTTTTTCTTTCTCTGACCTCTATTTGAAGTTTAAGGTAAGTTAAATTAGTTGAATATTCCTTGATGCATATGTACCTGCTATTTACTGCTCACTCTACTTTTTCTATATTTGTTGGTCATTTCAGATGCATGACATGAATTCTGCTTTCTACACTTTTTTAACTATTACAGTTTTTTTTATTTGTCGTTAGGAAGAGCCACTTTTTAATTTTGTTTTGTTAGTGTTTGGGCTCCGGATTGTGGGAATGCATCTGCATAATTATTTTGTTGCACTATGTTGGATGTTTGTGATGCTGGGGAGTTCTTTAAGTTCCTCGCCTATTTAGTGTTGCTCTTGCTGCCCTTTCGTGCCAGGTTATGATGATATGGACAACTCTACTGAATCTGTTCGTAATGGCATGGCATAACGAACGGCCCTGGGGCAATCGCTACAGCCTACGAATATTATTGTAGAGAAACACACAATAGTTATCATACACTTTTGCTTTAGGGGATCCACAAATCTGAACCTTGCTGTCGGCTATCTTGGTTATCTGCTTTCTTTTCCTCCGCCCCCTGATATTTGTGATGTATTGTTTCATTTGATTCTTTGTTACATTGTTTGCTTTTGGCTATCTTGGTTATTCATTACTGCCACTTTGCTTTCCTTTGTTTTTGTTTTGGGTTTTAGTCTTTTTCCTCGCCCTGTGATATAAGGCTGTGATGATGAGAAGAACTCCCTGACGGGCCTGCTTCCGCTACAGCAACATTTGCCTGAGTTAATAGTTAGTTTCTCCATACATTCTTCTTCCACTCCCAATGGCATGGCAGGTTGGCTGGTCATATGTCAGTTGCTGCAGCCTTGGGGGTATCGAAATGAAAACACTAAAAAGAAAATGGAAATATGGTGGTAACCAAAGACCTACTCGCTGGAGATCAAAAAATTTTGAACCTGACTTCGTGGCTCTGTCCTTTTCCAAAGGATTGCAAATTGCAAGAAGGTTTATCGTTTTGAATGCACCAAGTTTGTACGAATGCTGATTACTTCATTTGTTGTCTGCTTTTGTTTTAGAATTATAAAGTGAAGAACAGAAAAAGCTTTTCAAAGATTGACTACTTTTTCTGTAATTTTTTATCTTAAGCATCGAAATATAGTGCGCTCGATGGTTACTACTCTTTATGATAACTAACTTTTATTTACTATTCTTTACTCATATGTTGACTAACCTGTTTTTATTTTATTGTTCTTTAGTTGCAGATTGTTTGTCCCAAGCTATTATTATTAACTAGGATTCGAACTTGGGTCTCTGGTACCAACCACCAAGCCCTTTGCCACTTGCTCTAGGGACGGTCGGTGTCCCAAGCTGTTGTTGATTGGCATAAAATTCTGATTAGAAGCAACTAATGGAAGCTTTTTGTTGATGAATCAAGTTGAAGGTGAATGTTGATTTGATATTTGCAAATTAATGTATATGTAATTTACAAATTCGGCTTGGTAGAGGCAGATGGCTGATAGTAATGTCATACAAAAACCGACCTCGCAATAGGGAGATCCAACAACTGATTGCAGCTCTCTCCACCTTCACTTCTCTCAATCACTTGCTTTTCCTTTTATGTTCCTTATGTATTACAAAATATTTGATTCAAATTGATAATCAAATAAAAAAAGCTATCTGCAGCGAAGCGCGGGTGTTTAACTAG
>TE_00000026#DNA/DTC
CACTACAGGAAAAAGCGCTCGTAGAGGCGGTTGTTATTAATTGTAGAGGCGGTTTAAATCGCCTCTACAAATCGTAGAGGCGGTTTCCGCAACCGCCTCTAGACCGCCGGCGTAGACGCCGCCTCTACAACGTAGAGGCGGTTTGAGCGACCGCCGGGGGAGCGTAGAGGCGGTTTTGTAGAGGCGGTTCCGACCGCCTCAATAGTATTATTTAATTATTTTTTAATATCAATGTTGTAAGATCTGTAAAGGCGGTTCCAACCGTCTCTACAAATATTGATATCCAGAGACAATATGTAGAGTCGGTTTCAACCGCCTCTATCACAATAACAATAGTAAAATATTATATTAATATTTATTTTAATTTGTATACATAAAAAGAAAATTATGTTTCTCATCAACAAACAACCAAAAATGTAATTTAACATTTAATCAAAAGATCATATACTAATAACATAAGAATTAACACAATTCTCAATAAGAAACATACCAATTTTTTATCATAAGATCCAAAACACAATCTCATACATTCAATATATATCGAATAGTATATAACATGACATTAAGTAACAAAAAGTTTAAATAGTTTTAAAGATGGTCAACAGTTGAGTTTTCTAGTTTGTAGGTTCATGACTTGCATTCGATGATCGATGGTTGCCTTCACTTGTAGGTTCATGACTTGCATCCAACTCTTATCCATTGTAGAAAAACAACTGAAAAAAACAACAAAAGTTTTATTTAATCCCAATGCATAGTTATGAAGCTAACGATTAACTTAGTGATAATAACTAACTAAATGATAATAAAACTAAAATATTAACAAAAGCTAAGAACAAAAAGGGGATATAGTATAACTTACCTAATAATCCCTGTAAATAAGAAGATCAATTTGCTTGATCTAATTAATGGGCATGTGTCATTTTGGTATTATCAGTAGCAAATGGGTTCCTTTGCTACCGATTTATTTTTGATAATACAGTCTTCAAATCGACAATAGACACTAAGCCATAATTTTAACTGCTTAGCACTAGTACTGTAACTTCACCTATACCAAATAAAACATTGTCCCACAATCAAACCCTTTATCAAGATGCGTTTACTTACTAATTGTCAAAGTTAGTCTTTCTTTTATTTCCTCAAATTTATTGTCCTTCTTTTACTATTCGATTCCCATAACAATCAGCATTTGATCAAATGAAACAACAGCAAAAAGATGGAGAAAAATTGGCAATCACAATAATAGCAGCAGCAGAACATTTTTACAAGAAAATTGTAAGTATGTTGAGGGAAGTGTACAAAAATTTTCACCAAAATTCGTTACCTTGGGAGCTATTTGGAGTAACAGCATCTTTACCCAAATCTATCCAGCTTACATACTATTGAGTCTCCTAGAATGAAAACTAACTCATCTCTGAATTTTCTAACTGCATTGAACAATTTTCATCCAATTCTGAAGTTTCAATCAAACTAAATCCTAAATTGTAAGACAAAGTTTCAATCAAGCTGAAAACTAAATTGTAAGATAAATGAATAGATTCTGAACTTTCATCGATTCTTCAATATTTTTCATTGAGTATTATAGTCACCAATTATATAACGAAGTTTACTATTTTTTTCTGAAATGTTTTTGCAAGAATTACAGGAATAGGTTTAACCACATAGTATGAGAAAAATTATGTGGAAAGAACTCAATCTCGTTGAGAGGGGCGGTGGGCGCGGGAGAGGGTAGCGGCGAGTAGAGGGTGGGGAGGGTCTGAGCGTCGTGGGTTGGGGGCGTGGTGGTTGGCGGCGGAGGGTGGTGAGAGGGGCGCGGGATGGGGGGGGCATGGGCCAGAGAGTGGGAGGGCGATTCAGGTGAGGGTTAGCTAGAGCTCACCTGAGCTTTGGGGGGACGCCGAAGGGGGAGGAGCGCGGCAACCGGCGAAGAGGGAGCAGTCGTGCCCGCCGCCGCGCAGTCGTGCCCGCCGCCGCGCTGGGGAGGAGGAGGAGCCTCAGGTGTGGTGTCGTTTTTTTGGGAGATGGGGTTTGAGGGGATCGGCAGTGTTAGGGTTTTTTTGGGGGGAAATTAAAAGGGAGGGGAAAATTTGGGGGGAAAGAATAAAAAAAGATATAGAGGCGGTTGCGGTAAACCGCCTCTCATGTGCCCCTAACGTATAGCGTAGAGGCGGTTGCAACAACCGCCTCTTAACAACCGCCTCTACAGACGTTTTTTCTTGTAGTG
>TE_00000027#DNA/DTM
GTACAAAATCTTAAGTTATGCAAATATGTCCCTGCCGTTAGGGTCTGTTAGAAAAATTTCGTCAACCACAGTTAAAATGTTTAACCATAGTTAATTAACAAGTAAATGACACTTTTACCCCCTTCTTCTTCCTCACCCTTTTCCTCTTCCCTCTTCTTCGTGGCCGCTCTTCCGTCGCCGCCGCTGCCGCAGCGCGATGCTTCTAGTGCCGCTCCCCCACCCCCCTTCCCCGGCGGGGAAGCTCCGCACGACAAGTGACCTCACCGCCGCCTCCGACGCCCTCAAGCAGCTCGCTGCCGACGACATCCCCAGCGCCGCCGGCCGACAATGGCCTCTGCCGCCTCCTTCTTCTTCTTCGTATCCTTCTCTTCTCCCCATTCTTCTTCTTTATCGTCGTCGTCGATGATCCGCCGCCGCCGCCGTCGCCGTCCGCTCCGGTGGCCTGCTGCTGGGGGTGGCGCTGGAATGCGAGACCGGCGAAGTTCATCCCGGAGATAGGGGCGTCGGGGTAATTAAACTAATTAATTAATTAAGAACCCTACCTAATTATCAATTTTCAAATGTATTTTTGGAAGGATATATTTGTGAGGGTAAAAGGCCATTTCACGAATCAACTGTTAAAAAATAAACAGTTCATTAACGGATGTTAACCAGAGGGACATATCGCATAACTTAGGACTTTTGCAGGC
>TE_00000028#DNA/Helitron
CTATATATATATATGCCCCTAAAAAGTGAAATTTTTTCTATATGCCCTTCAAAACTAAATTTCTTACCATGTATCCTTGCAAGTACAAAGATGTTTGAATCGAAGTACCAAACTTAAGATAAAGGTCCTTTGAAATGAAATGGTACTTTTGAAGGGTATACAGTAAGAGCAATGTATTACAGGGTACGTCTGTAAAAGGATGACTTTTAAGGGGCTTACACATAATGTTATTGAGCTAAAGCTGTGATAAGAGTAAATTATGAGTTAAAGGAGACGTCGTCAGTTAATATTTTCAACTATAAATTTTTTTTTCTCATGACTAGGGAAAAAAGCTGTCAAAAGATCAATTTAAATATGAAAAGTAATAAAATGAAGGATTGAAATCAAATGACAGGATAACTTGACATTGTGTAAGAAAATTGAATGACCAAAATATAAATTTTAAAAAATAAAAAAGGTAACAATATTGCGGCAGTAGCTACCACTTATGAGGTCAGATTATACTGACTTTGAAGTTAAGTACGAGTCCAACATCTAACAATTATTCATACGGCTCGCAAGAAATAACTTCTTAGAACCGCACCTATTTATCACTTTCGACTCCAAGGAAAATATGTCAAAAAATGAGATAATTTCAATGTGTTAACCACAATATCAAAATGCGTGGACTAAAGATGGCTCATACCAGATAAAATGTTGTGCACAAGTTTCAGTTTCTGACCCACGTTCTACCAAACAATAGGCGAAAAAACCAACTGAAAGATAAGCGGTCATAAAATGTAAAGGAATAGAAGTTTCCACAATCAACTTTAATATAGTTAGTACTATATTTCCTCAGCTTACAGTTTCTCCCACATATAGAGATAGCAGTTGTCCAGGTACTGTGTACCGAGTCCAATTATGGCCCACCTTCGCTACTCCTGATGATGCCCTCTCGGATAATCATTATACTATCCAAATGAGAAAAATGAGTGAAAGCATAATGAAACGTAACAGTGACTGCTCCTTGAGGTCAGAAAAACTCACTGAGTGCCAAAAATAAGCGTTTACTCTCTAAGGCCAAAAGTGAAACATTATAACCGGCACCTGATAAACATGTCGACAGTTTGCACTTCAAAGAAATTTTGTGGTGGAAAGACAAATGCAAACAAAAATAAGGAAGCAACCATTGAGAAACTTTAGGATGCAGCTTATTAATTATTAAATACGCAAGAAGCACTAAATTAGGCATGAGAATAAGTGGAACAAGCATACGGAAAGAAGCACAGCAATAACGAAAAAATCTAGTCAAAACATACCGATACATATATACAATCAAGAAAGAGCACATGATCATGTGGCAAATTGTTCTTCCTATAAATGGTGGTAGCAGATATGATACAGTAGTAAGCAGTAAAAAGTACAAAGGGGCTGAAAACGTGTTAGATAATATCCATCAATCAAGATTCCAAATCAGAATTTTACTGAATATGGGCTTCGATTTCCTTATCCGGCTTGAATCCTGATTTTTATTTCAGATACACTTGATATGGGTTGTAGTCTCTTTGAATATATATCAGCATATCCATATGCTAAAGTTTTAAGTATATAAGGTGGATGCTAAATCATGTGTCTATTTACCACGCATAATAATGTAAAAAAAATGTATATTTCAATATAGTGATACATTTGAAATAAGTAAGATACACCGATATACAACTTGTATACATATTAGTACAAAGCACTATCCATTTTAGTATCCTTATATGCATTTTTTTACTTTGAAGAAAAACATGGATAATGATATGTTTAACCACTCTCTGATCTGTTTTAACCCCAAGAAGCACACAAAAATCTAGATAAAAAAATGTATATTCCATTATAATGATGCATTCGAAATAAATAAGATACACCAGTATACAACTCGTTATACGAAGCACTATCCATTTTAATATGCTTATATGCATTTTTACTTAGGAAAAGAACATGTATAAGGATATGTTTAACCACTATCTGATATGTTTTAACCTCAAGAAGTGCACAGAAATCTAGATACCAATATTTTATGTAATCAGAATCTCATAAGCAGAATACATGACTACATGGTATAACAAAATTTCATCATGAGTACTATTGTACTTCAACAGTGCTGAGTTTCATTATGTTAAATAATAGAATCAATAGACTCAATCTAATCATTTCCTGGAAGAAGAAATTTTAAAAGCATGCTAGTTACACAAAACTAACAAACAGCCAACAATAGAAAGTAGATCCAGTAAACAACGTATGAGAACTTCATCAAGCACAAACAGTTAACCCGTAGAGTTCCCAGAGAATGCAGTAGTTGTGACTTTGATGGGAAATTCTGGATATATAAAAACTGAAATTTCTGATGATACCACATCTTAAGGAATCAAGTGTTGAAAATCATGAAAACAGAAAGGAGTAACTTAGCAGTTAGCCTACCATGAACTAAATGTTATACTAAACTGTAATTCTGTTAAGCCCATTTATATTTTTGGCCCCAGTTAAGAGTCATTGCAGAGTCCAAGGAACTGTAAATTGAGACAAAGCCCAACTAGAATGTTCATTATCTTTTGTAGCTAGACATGAATATCAATACGGTTATAAAGGGGAAGGAAGAAATTAAGCAAATGGAGTCCAAAAATGTATATCTCAACGAAGAGCCGAACTCACAAATAACAAAGCGAAGAAAAATTGTAAGTATTATTCATGGTTGATTGTTGAAGAGAAAGAATAATGTACTTCAAAGGTTATTTTAACATGCAAAATCAGCTTATCATCAGAAAATTAACAATAAGCTGATTACAAAAGCAAAGTAAATAGTCTTAAGTCAGAAAAGGAGAAACTACCAATTCCACGTGGAGCACAAAAACAATGAGAGCATTTCCCATATTCCAAGACAAAATTAGCGTGTGAATTGTGCTTCAGGTTAAGCAAATATCATCAATTTCAGCAGAAAGTGTTCTATTACTATAGGTTACTCTTAAGTCTTAACTCTGATAAGGATAATACCCACAACAAGTTATTTACGTCCTTCAAGAAGTTCAAAGCATAGAAAAAGCTTAATATCACATAGCATACAATCGAGGATCTGATAATGCAAAAGAACATAAAGAATAACTAGGAGCACAATGGTTAGAATTGATTTCCTTTTACAAAGTAATGCTGTGACATATGCAATACGGGTATCCATTACTAATTTACCACGAGAAAATGATTGTTGAGAAAATGAATTATTATAGTGAAACGAGGCAATAGTAGTAAACATTTGGTAATACATAAAAGAAAAAAGCACAAAAATCAGGAAAAACGAAGAGACGATCTAGACTAACTAAATCAGTGATGAATCTTGTAATAGGCAACTTGCAAAATCTGGAGAATCTAACTTTTAGAAAATATGTCATTTCTCAACTAAAAGATACAGATTTTATGGCCGTCAATCATATTCATCATTAGAACTCACTAGAAAATGTACAAACAGAAAACTTATGGTGATTCTGTGTCCCATAAAAGTTGGATTTTCTCATAATTAAACAATTATGGGCATATCCACAAGCAAAGTTTAGTTAATTTAGTAGGAGCTGAGCAATTTGATTTATTTACAAAGGTGCAATTGACATAAGTCCAACCTCAGCACAAATGAAAGGGAAAAAAGTTCAAGAAAAGACAGCATATGGAGCCTGTGAAGCTAAATTTACCTATTAAAGAATCAAAGAAACTTCAAGATAGCAAAATAACTACAAACATCTATTCAATTCAACAAAATCTGACACGAAGAGTCAAGCAAGTTATGGTTCAGCGGCTCTGTGCAATCCACTCTGCAATCCTATGTGTTGTAATAGTTTTGGCTTTCTTCCAAGGAGTTGATGTCAAACCCTTTACCCATTAATTATGAGCTCCTAACACAATAAGTGCTGTGTATTAAGATTTATTACTTCAAGAAGTAAATGGTCACATTACCGTTCAAGATAAAACTTGTGTTTGTTGAATTAAAGGGTTCACGAAGTGCTCTTCCAGGTAAACACGCTTACTTGCACGCTCAACTAGAAGTGCAATGGCACATAATTTCAATCACTCATAATGTATATGTGCATCATCACAGCCTTTAGCATATATGTAAATGATGGTTCAAAATAAAAAATTTGCTCCACAATCTGATTTCCATTTTATCAAGAAAATCATTTTTTTCCAGTGGCTTTGCTCCCAGATGGGAGGCTGACCAAGTCCAGAAACGGTTCATCCTATATATTCCTCAATTGCTTGATAGTTTTCCTCCATTTTATCTTAGTAGGGCATCAGTGAGCCACTTTTATAGTCACACAAAATCATGATCATTCAGAGGTACCATAAAATTTTCATCTTCAGTTTCAAAGACAGTGAGGAATAATTTTGCATGTAATTATAGGCAATTTGTAAGAATTGTCGAATAATTTAAAATACCATCATCAGGTTTTGCTCAAAGAATCCATCACAAATATGTAAAAGAAAAAGGCATTGTGAAAGAGAAAAATAAATAATTTCAAACTTGAGATACCGCTTCAAATATATAGGACATCAAATAAGTCTTTAATATGAAGAAAGAAGTTTAATATAATGGGAATTTTAAGTCTTTCCTACATTCAATAGATATGTAGATGAAAAAGGCAGCAGTCAATCAGGAAAGTATTTAACTAAATTCATTTACATCATCCAAAAATGCAGGTTCAAAGAATAAGTTATTACAATGAGTAATAAGCTTTCCACATCTCTCCATGTCTATTCACAGAACTATCTTTCAGCTACCCTTCTAATCATTAAATCGCAGAGGAGGATTGAACAATTTGGATAAGGTTGTAAAATAAAAACCACAGAAAATCTCAGAAGTGAGGAATATCCCATGTCAGCATGATAAAGTATAAATGAGGAAATAGGAGCAGCTAGAAAACCACTATACAACAGCTAAGAAGATAGTCAAATATTAACACAAGACAGCGCCAGAGCAAGACCTTATGGAACACAACAATAATAAAAATATACTTTTTTGAATTTCGGAATTTCGGAATAGCCTTCAACTTTTCTAATATTACATTGCTAGCATGGAAGTAAAGAAATTAAACAAAACACTTTTCTACTCCAGAGAGTAATCATTTCACATCCCACGTACACACAAAAAACAGGCAGTAAGATGAGTTAAGGATGGCATAAAGTTGAGCAGTTGCATTAGCATAATAATCCAAAGAAAAGAAAACGGCTTGAAAAATCATTATTCCAACTAATATTACACGCATACATACAAAAGAACCAAACCAATGTTCTCTGATGCTTAACTTGCTTTTACCAACATTCTTTAGTGTTTATACTTCTCTTACGTGGCCACCGAACAATTATCAGTCCAACATTATAATTATTGCTAATTTAGAGGGTTGAAATAGACCCTGCAAATATTTTTCTTTTGATCGAGAGCCCTAAACTTCAAATTATTATTATTATTATTTTCTTAAATTGGATTATCATAGTTAGTAAAGTTAATTTGTTTTCTTGAATTTTAATGACTCTATTAGCTATTGGCTGTTAATCAATCCAATTTTATTTATAAAAAAAAAGGTGATTAAAATCATTACATTTGACGAACTATGAACGAATTCAATAGCGATAAAATCCTCACTTCTTGACCAAAATAAATATGAACGGCCAAATATGAAATATATCTCAACCCAAATAACCTAGCGATCAAGCAGCATCAAGTACACTATTTAAATACTGGGTAAATAATGTCAAAAGGCCACAAAATTTTGGTCCCTGGGAAGCGCGCGAGCCGTAGATCATGTTTAACGACCAAGGGTTGAATGGGAGGGTTAGGGTTTGGATTTGGAGTTACAGTTCTCGACACCTCCTCCGGTGGCTGTAGGGTGGGGAGGAGGAGATACACTAATAAACGTGTTTGGCCCAGCATTTAAATATGATTTGAAATTTTAAAATTTTAAGCTTGGGCCAGCATTTAAATATGATTTGAAAATTTAAAATTTTGCTTAAAACCTATTATTGGTTAAAATAGTATTTTAATTAATAATAGTATAAATTTCATTGACAGTCTCTAGCGCAAGTGACAAAGGGCTTAGTGGTGAGTACCCGAGGTCTCCCAAATTCGAATCATAATTGATTCACATTTCAAAACAAGATAAGTTTATTTCTAAATGAAATAGCATTAACCTGCTACCTATCTCTATACATATAATACATGAAAAAATAATCTATTAATATATACTAAAGTAGAACCCTTTATGAACCCACGTGGCTTTCTATATGCTTGCCACGTGTCAAGTACATGAAAAAATAATCTATCTATTACTTTACTATATACTAAAGTAGAACCCTTTATGAACCCTATGTGAGAAGCTGACACGTGGCTTTCTATATGCTTGCCACGTGTCAAGCTCAAATATAGATTTTCTACTTTAGGGAAAACAAAATTACATTTTTTAAGAAAATAATATCTTTTACTATATTATTAAAAGAAAATATTTATCTTTCTTTTTATTTCAAAATCACTTATAATTATGTTAAGATATTTGAGAAATTCACGGATATTATGTTGCGAAAGAATTGGCGGTTGCAGATATTACGCGTTAGCAGGAAAATATTTATCTTTATTTCGGAATAAATTATTACAAGCTCAAATATGGATTTTCTACTTTAGGAAAAATAAAATTAGATTTTTTAAGAAAATAATATCTAATTCATGGATATTACATTGCGAAAGAAATTAGATTTTTTAAGAAAATAATATCTAATTCATGGATATTACATTGCGAAAGAATTGGCGGGTGCAGATATTACGCGTGAGAAGGAAAATATTTATCTTTATTTGGGAATAAATTATTACTTAGTTAATTATTCGAAATAATTGGTTGAAAATTAATGGATATAATATTAGTAAAATAGGATACAGGCATTTTTGAAAAGAGAAAAAAATTCAAAACTCACGTAGTATAGATATAGATATTGCATGTCACTTCCCTAATATCACTTCTTCTGTAATTTTTATTTCGTAATTTTTTTTCCCTACTGTCACTCCTGTAATTTTCTTAGTTCTTAAATGTTGATGCTTTAAAATAGAACATATTATTTTTATTTTATTATTTAAATACGAAGCAAGTATTAATTTTGTTTCTTGGATGTCTTATTGTTCTCAGGATATGGCACTTGGGTATGATTCTATACGTGACATCACTCTTCTTGGAGACAAATGGAAGATCAAAGTCAGAGTGATTTGTCTGTATACTATGCCTGAATTTAATCGTCCAGAGGTGGTGAATAGCCTAGAGTTAGTTCTTTCTGATCAAAATGTAAGATACGACTTTCATTTTCAAATTGAACATACGTTTGCTTTGTTTTTACTAAAAGATACTACATAATTTGTTTATTTTCTATTATAGGGAGATAGAATATATGCAACGGTAAGAAAAACTTTCCTGAACAAATTTAAATACTTTTTTACGGAAGAAAAAGTTTATGTGATCAACCGGTTTGGAGTGGGGTAGAGCAGCGCTCCTATAGGACCACTATACATCCTTACAAAATCAATTTTCAATATTCTACGGTTGTACGTGAGATGGAATATGTTTTGACAATATCAAAGTATGGATTTATATTTATCTCTTTTGATGAAATACTTGCTAATGTTGCTGATGACAAATATTTAGTAGGTAAGAGTTGTTACATGCATCAAATATTTAATTTTTAAAATTTAATTTTTAATATGTGTACCTACTATATTGATTCTTACATTTTATTTTTCTAATTTATCAGATGTCATTGGGAAGCTTTCGGGAATTAGTAGAATGGAAGAAAACTGCAAGGACGGTAAAGAAACAAAAAAGATTACGATGCTACTTGAGGATGACAAGTTGGTGCTCATAATTATAAATATATCTTTTGAATGTTTATATGTTTTTTTCAGTTAGCTGCTTATTATTATAAATAAATGACTAGATTGATAGTTATATCCAAAACAAATTATATTGTATTTATCAATCTGATAACTTTATATTACGACACTCATGTCTACATCTTAAATAACGGTACTTTACGTTCTTTGAGTTTTCTTGCTAATATAAATATAAATATAAAAATTATCTATAAGTAGCATTTGTAGTATAATGGTCATTTTAATTTGTATTTTAGTCATTTAGTAATTTTTTCTGTAAAACGTATAGTAACAAGAAGCTGGGTTGCACATTGTGGGGAAGGTTTGCTGAAGAATTTCATACTTATAGACAAGTAGGAGATGAAAGCTCTGTCATAATTATAATGCAATGATGCAAGATAAAAGACTTTATAGGTATCTCATTTATTCAAACTTTGGATATTATTTATATTCTTACTAATTATACTAATTATTGTATATCTATGGGCAACATAGGTTTACGTAGTATATCAAACTCTCTTTATGCAACCAAGATGATGATCAACACTGATATATCAGAAATATTGGAGTTAAAAAATAAGTAAGTTAACCAATAACCTTATTATTTTTTTATATATATATTGTTCACTTACATTAAAATATAAAATTTAGGATTGTAAGCGGAGAACTAAACCAATCTATGGTGCTTAGTGAAATTTCAACCAAATCCACTATTTCTCTAACGGATGACTTCCTAAAAGTATTTCAAAAGAAAACTCTGGCTGAAATTCAAGAATGCCAACAGGTAAACAAGTGTAAATATCTTATTTATATTTATCGTTTTAATACATTTTATTTCCTTATTCTTAATACTGAATATATATCATTTTTTCAGCCTTATGTATGTGTCACTCTAGCAATTGTTCTAAGTGTTGAGACTGAGCGTGGCTGGTACTATAATTCTTATAAAAAGTGTAGCAAAAAGGTGATTCCTGATGGAACTGGATTCTATTGTGAATTTTGTGAGAGAATGGTAACTTGTGTTGGACTAAGGTGAGAATTTTTACTTCTGTAATTGATGTGTATGATTTAATGTGATATTTTTCTAACAACAACCTACAATATGCATGCTATGACAATAAACAAGAGTCAAGGTCAATCTTTATCACATGTTGGCTTTATATCTACCTAGACCGATATTCAGTCATGGTCAGTTAGATGTTGCAATATCTCAAGTTCGAAGCAACGACAGATTGAATATTCTAATTTGTGATAAAGATGGTTTGTTATCTAAACCACAAGCAATATGGTTTTTAAAAAAGTATTTCAGAATTTAAAATAGGTGAACGGTTTATTTTTCTTCATGTTATTTCAAAATTTATAATTTTTCAACAATTCAACTCTGTCATTTTATTTTTTAAATAAATTTAGATATTTTTCTGAAAAAATTCACTAATATTATGATATTTATCATTTCACTTATCTAACAATTTATCTATATTGTTATTGGAGCAAATACTTTCCATTTTCATACAACAAAATTTTTTTTCTTTATATTTTCTTGAAGACCAACATCTATATATTTTTGAATCTTAAAAGTTTGTATTTCTCTCATATACGTGTGCTTACTCTAATTTGTGTCAAATATGAAAGTTTAGTTGATCTCATTA
>TE_00000029#DNA/Helitron
TCTATAATATATATGTTGAATCATCTTCTCTAAATTCTCCTGAGTCACAACCTAGTTCATCAGTAATCTCTTTATTATGGAAAACAACAACCGGAATTATGGCCGACTAAGAGCTTCAGTATTATGTGCATGTTTCCTGCGAGTCAATTTTGTCACACTCGTGAACTCGCAAGCTTGAGCATGCGCTCATCGCCAACTTGCCTTGAATCTATTTTACTCATACTAACACTACCTCCCCCTCAGCTCCTCTAGCCATAACTTTCGGGCTACAAGCGACACCAAAGCACACCTTGTCCTGGTTGTCGCTGCGAGTCCTACGCTTTAGGCCAAGCTATATTACTCTGATGTACCAAAATCGGTTTGCGTCTCAAATCCATGTTTGCATGCAGATATTATTTGTGCTACTCTTTTTAGATCATTGTTGAAATAACTGAGTAGGTATAACAAATAAAAAGTAGAAAATAAAAACAAGAGTACAAGCAACAGAAGAAGGCAAAGACTAATAGACAGACAAGTTTTCCGTATCAAGAGATTAGCATTTTATCAAAACCTAATATGCTCCATAAGAAACTAAATGTAGATAATGTCAAATATGCTACATTAACAAAGTACTTGCTAAAGTAACAGAGGAAGTCTGAAATAAGTCAACAATACGTTGTTACTCTTTTGCTCTTGCAGGTTTAGAGAGAAAGAAACAACAGCGGAATGAAGCAAAAAGATGCAAATAATGTGAGAATAATAAAGTTTTCAAATGAAGAGATGTAGCAAGGTAGGTTACATTAGGTGGCTGTCAACAACTGAAGTCAGCTCGACAAGTTGGGACGATAAGAAAAGTTCAAATTATTATATAGGAATTCTGAAAGTGTCTAGCAGCCTTTTTGATATCCATGGAAATGGTATGATAAAAGTTCCCTTATATATGCTCTTTTTGGAGGGCATCATGATAATTACAATTGGCGCTTATGATATACATCAGGACATATATGGTATTTTCATTTTTAGGAGAATGATAAGGATATTATAGGCAGATGGGAGGGGTGCATATGCAACTTTGCCAAATATTTTGACATATGCTCCACTTAGATCACAACAAACTACAAAATGAATGACTACCTATGGAAAGGCATCAAAAACACAATATAACATGGGATCCAAAGAAAAGAAATCAAATGGTGATCCGGGGAGAAAAGATGGATTTAGGTTTTTTGTCATTACCACAACTGCATGGTAAAGTAGCAAGTAGAATTGAAAGAACAAAATGAATCTGTTTCATGTCATCAGTAGTGGCTAATCAATAAGGTTCTTTCACATTGATATAACTTGATGATAGACAATTAGGCAATCACAAGATCTAACTCTTAGTTGTTTGCAAGAACATATCTAAGGACAATGAAATTAAATTGCTCCCAAATATTACATGCAATGATGCTTTAACTTCTAAGCATGGAAGTCTAAATGGAAGTAGGCAAACTCAGATATCACATAGTACTATTGTCGACAAAAGCAGATTCCTGAGATTAATCAATACCTGCTCATAAATGTTCCTTTATTAGGACTTAGGAGTAAGTAAAATAGCCAATGAAAAATACAAGAGCTATTATGTTCTAGAATTTAAATATATGGTTGGAGTTCGATGTGAACTCCGCGAAACCCCTGCAACAATAAAAAAGAACGAAATCAAACTTACAGAAATTTTTTGTCTTACCAATGTTGAAATGATTCTCAACATGGCCTTCACTATGTAATGACAGAAATAAAGCTCAAGATTTAGGCAGCAGAATTCGACGTAGAGTTTACGACAAATAAGATTAAATTGACTTGCCAAAACACACCAGAGAAAAGAAGAACAAGGATAGAAAACAATGCACTATAATAATGCAAACAAATTAAAGACAAAACAACTTAAAACCAATGCAGTTCTAGGCAGAACATAAAAGAAAGATCTTGATAACTAAGCCAAAATGTTACGGCAATTAGTAATGTCACAACAAATATAAATATACTCTTTCTGTAAAATTGTACAGACCTTAGCTGAAATAGATAACCCACTTTGAAATAGGAACAGCACTTTAAAACTTCGAGTTTACTACCTAGCTTTTCAATTTAATCAATTTCAGACGGTTCCATCAAATTATATCAGAACTAAACAGTTGTTTTTTAAGTCATAGTATATTCTGTTAAGTAGGCAGAATATTCTATTAGGTAGCATAACATTTTGCCAAAAAAAGATATACGGAGAGGTAACGAAATCATACTAAAAGGTAAAAGGCTAGATAGTAACACCAAAATTTTTACAGTTCGGTACCCATTTCAAAATGCACTATAGTTCAGATGCAATTACCAGCTCCGCTTTTATTTAAGACAGATATTATTTATTGAATCAGGTCAACATTAGTAAGTGAATAATGACAAGATGCAATGAATTCAGTAGTAAGTCGTAATTCCGTAAACTGTGTTGTGTTGACATCATCATTCTTCGAGTAAGGTCAAATTTCTTAGTTTCAGAAAGAAAAGATGTTTCTTTGAAGGTAAAAAGTTATGAAGAACCCCTCAACTTTAGGCTATTTTTATATCGGGGCATCCCAAATTGAATTATTCTAATAAGTTAAAAATTCGCGAATAGCTATTAATGATTCCAGTTTAATTTGCTAAAAAACAAAAATTAAGACCATTAATTTTGAAGGAATTATCAATCAGTTAGATAAAAATTTTAATATATTCAATTAGAGTTGAACTTAAGAGGTATCAACTAAAAAAGTAAAAGTTCAGGAGGGCTTTAGTTGAGATGGTCTCCCTATATTTTTACCTTTTTTCTTGGGTAATCAATATATATGTAGTTCCAATTCCAATGATTTCTTAGGGTTAAATGCATAAGTATCCCAAAAAAACAATAAAATCGCATATCTATCCGTACAAAGTTTTCGTAATCAAATATTTTCCTCCTAAATTGCATAGTTTGCAAATATATCCCGTTCCTTTAGTTGACCGGTTAATGTTGACTTTTCTTCTACAAAGTGATTCTACCTTTGAATATATATATTTTTTAATTATGTTTACCATCATTTATCCTTTCTAATATTTTTATTATAACTTTCATGTCATTCTATATGAATCATACAAGGGCATAACAGTGCAAACAGTAAAAATTTAACAGTCAACTGACAGTAATAAATTTTGGAAATAGAGAGATACATATTTGATGATTAAAACTTTATAGAGACGAATCCGTAATTTGAAAACTTTACAACAATACGTATCAAACTATCCCATTTCATTATATCAGAAAATGAGAGTCACGTGCTTATGGCTTTTACTTTAGAGAAAATCTAATTGTACATTCCAAAAAAAGTGTACATCTACATTCCTCGTTCTAGAGTTCACAAAAATTCACAAAAATTCAAATAATTTTTAATAAAAACAAAAAGGTTGATGTGACAAGTAAAAATTTATGGTTCTTAAATAGAGTGGGCGTAAGATGTATAGCATTGCTCGTTACTTTTAAGGCGTAAACTTTACACTCATAAGCTTCTAATGGCCTACATTTTTTTCACTTGTCATGTTATTATTATTGTTTTTATCAACCCTTGGATTTAGAGGTTTAACATTAGCAGCATTTATACCTAAACTCTTCATAATTCGCAGGGGCATAATCGTAAAAAATGCAACCGACCCCGAGGGCGGGTAGGAATAATGATGCCCTAATAGTGGAGGTTTTGTGCGCTCGCTAGGTAGGAGGAGGCCGCGGAGAGAAGAGCGCGAGCGGTCAACTGA
>TE_00000030#DNA/Helitron
TCGAGTGGTACTATAAAAATGGAGGTATAACCAACCTGCAGCTGAAGACCAATCACATATGTCACAAATGCCATATGCATAGAAATCTAGTTGCAGCTATGTGAACAAATCCATTACATTTCCATTAGTAAGGAATGAAGGATACGCCAGTTATCTTAAGGTTATACTTATACCTCATCTGGTAACATGAGCAAGACAACAACAATGTGTACCTGCTGTAGGATTTGTATCACTAGCCCAATATTTCATCATAGAATTTCGTTTTCTTAGATCTTTATTATATCATTAAATTATCGTGAAAAATTTAGTCCCTGCAAATCTCACCATTGTCATATCTACCCTCTTGTTTTGTGCTCAGATGGCATTTTCTTGTGATGCAAATCTGGTTCTTTTGGGCTTTATGTGCTCAGTTAGCTAGGTAAGGTAAAAATGTATGGAGAGCCCCTCAACTAAGGACCATTTAGAAATGGCCCCTCCAACATTAATTTGGAGATTTCGTTGAGCTGATTTCGTTAAATTTAACAGCTCTAGCCGCTTTTTCAGCAAATGAAACTGTTGCTGAAATTGTATGTTTTTGTAATCGTTGCGACCAACTGGTAGCAAAGGAACAGCAAGATCTCCAATTTAATTGGCTGAAAAGTTTAATTCAAAATAATCAGAAGTTGAGGGGCGTCAATGAAAAAAATTAAAAAGTTGGAAGGTCTATTTCATTAAGCGCTGTAGTTGAGGGGTTACTAGTACAATTTCGCTATTTTGTAGCTCTTATTTATTTCTTACGCTGCTGGAGCTTGTTATATTTTTTAATTTTTGTAGTGATGCTGAAATTTACATATACAACTATTGTTGGATGAAATTACAAGCACTTCTTGGTAAAAACAAAGTTACAAAATTCTCCAGTTTATTGAAAAATTTGCTGATTCCTCACGACTTTTTGGTTTCACGAATATCCTGTTGAATTATTTGCTAGCATAGAGATAACAAGAAAATATTATCAGAATATATGAAAAAAATTACAGATCAATCAACAAATTTAAATTTTTTATGCACTATTTATTATATATTTCTTTTACTTTATTAAATTAAAAAGTGATGAAAAAAGATTATTGCATACAAATTTTAAGGATATTTATTTTTAGTGTGATATGTTTATAATTTACCAAACAATGAATTTATCAATCAAACTATTGTCGAATATTCTTTTGGTTTCACGAATATTTCGTCGAATGTTACGTAAAGAAAAAAAAACTATTTTATATACTCCAATTTGAATGTACATGCTTACTCACTACTTATAGGACGTACAAAATGTTTTTTTCTATTAAATTAGTTAAAATATCAATGTCGCGTTCGGGGGAAACGTAATTAACGCTGCATCAACGCATCAACAATAAGCATATAATGATCAACAATGGTACCTGCGAAAGTACATTAATAGCTGCCGAGGCTGATGCGGTTATTCCGGTTGCTTGCCGTGCAACGTCCGCAACCACCTCTCGAGTTACTCCACGTGTCCACATCAAGATGTCGGCAACTGATCCTCTACAACTTGGATGTACCACAAAATTACACGCCCACCAATAAAATGCTCAGAATGTCTAACCAAAGTCAATTTTCTGCTACAGTAAAGACTTATTTAATATTATTAAATTTTTATAATAGTGCAACCCATATGTGCCCCTTGAGTTGGGCAACTCATGTCATTCACAAGATTGGATACTTTCTCGTAGACCGCGCGAAGATTTTATATATAGATTTTCTATGCTGCGTGTTTTGGAAGCAAAAGTTTTTGTTTTTCGTTCGATTTGAGCGAGCGACAAACGAAAAAACCAATTTTTTCAAAAATTTGTAAAAATATTTTACAAAAAAGCTCGTTTACAGTTGGAAAAAAGAATTTCAAATTGAAAATAGTTTTCAGGCCGACCAAACACCCCTAAACTAATAATTTTACGCCGTATGTGCGGCGGACGAATTTGTTACAAAATAAGTTGTAGAGAATCGACACCCACGCACCGCCAAAATCAGCCAAAAACACGTCGACAGATGTGCGCTTAGGGATGTGTTGTTCTGGAATTGGTTCACCACGTCACGTGGTGAACCCTCTACTTTTACGGTGGAGATGCATATGAACGTTAGATGCTATTGTAGGTCCACAGATGACGTGGTGGACATGGTCTATAGAAGGTTTCAAATTCTCCCGCCCCTCTTTCCACGTCTCTTTTTCCAATTAAATGAGGAGTGCATGTATCTGCGGATCATCCTTCCAGTAACAAATTGTTGATTACAGCTGTTTCAAGTGATCGAGTGCAAATTTTGGAAGGAGAATTGTGATATTGTAGTGATAGTGGATAGTTAGCAGGGATGAACGCTACTTCTGGTTCAGTATAATCTTTTCTTTCTATTTATAAATTGACAATAGTGCCTGATCTTTTGAGTTGTTTAGGGTATAATCTATGCATCTGCTTTTCCATTAGTGCTGTGGATCGAATTTGGTTGCTATTATGTTAGATGACTTGTTTATCTGCAGTATGATTGCAAAATTTAGGAATAATTGTAAAATTCATCATAGTTGAATGCCAGTTGAAAGGTTGAGAAATAGTTTTACTTGCTTGTAAGCGGCTATTGTTGGGTGTGCTGTTGAAATGCTTTTTATTTAACTGAACTTGGATTATTCTTACAAGCCTGTGGTGATTGCTTTGTATGTGTTGATTCATGATGTTCTGTTGGACACTCCAATTTGGTTTTTGTCACCTTTATCAAGATGAGTTTTCCAATTGAAGAGAAGAGGGTGTTGTGCCTTAATGATTTGTTCCTTTATGGTATGCAGTACATCTTTTTTTGTTTGATTTATTATCATAAATTCAAAGTGGGATTAGAATAGCAGTAACATCTTTGTTCAACTAGGTTAAATAGTTTGCATCATCAGGGGTGCATCGGTGCTTTATGCTGTTTAATTAACCAAAGCTTTGATGGGTGGGAAACTATATACTTCGTACCTATTAAGCAAATGTTCAAGGAAGATAATATTTAAGGGCTTGTTCAGATGCTTGAATAATTTATCTTGGAATCTCCTTTTGCTGACTCGACGACCAATTGTTAGTTGTAAAATGATCTCTAAAAGTGTGTACGATAGAACAAATAATACGGAATTAGTATAATCCCAGCGTTTTATGGAGAGAACAAATCACCCTGCATAAGAAATTATTATTACGACCTTGCAACGATTGAGTCAAACATTTATGTTACAACCTTGCAATTTTCTGATAGTAATGGAATATAGTAAGGAAATGAGTTATACTTGATATCTTGTATACAACAGTCTCTCATCTTGAATGCTTTTCTAAATCAATAAGAATGTGGGTCAAAAGTTGTTTTTTCCCCCTTAAACTGAAATTCATTGTTCATTTTCATCTGCCGTAAATATTTTCTTCTTGTTGGGGTAAGGTTATTGGATAATTCTTAAACTTTCTTCTTGACATTGGCAGGGTAATGTACTCTCCCCAGTTTTTGCATGTTTCGTTTGAACATATTGATTGGGTTGGAATGACTGTAATAAGTCTTTTTGCGCATGTTACCCTTCACTATTTTCTGTTTGGCTTTCTCTAGGTAGCACCTGAAAAATTTGCAGTTGATAAAAACTAGGGAATTTTAAGCAATTTCGTGAAGCAATATCATCATCCTTACAAGATACTCCCTATCAATCACTCCAACTTTCAATCTATAAGATATAAATAGTCTAGTATAAGATATATAAATCGATGGTTCGGTCACATCACCAAAAAAGGCTTCTCAATGAGCCACATCTCCATTCGCTTCAACAACCACTAAGAGCTTGCCATATAGCTCATAGGTGTTTTGGATGGACCCGGTGCATCATAAACCGGCTATAAAAAATACATCAAATATAAACTTATGTAATTACTAATACTAATATATTTTTTGCGGTGTATAAAATATTAGTATACATCAGATGCAAACAAAGATTACTCTCTTGAAATTATAAGTTCAGTCTATTAAGCATTCTATACATCGGGTGTGTATAAGTATATACACCACATACTTAAAACTTTCAATAGAAATTTTAAAATTTAATTCAGTAAACATATTTAAATTATTATATTTTGTAGATCAGATATATTTAATTAAGTTTTGCTATTGAAAATTAGTGTTTTAATAAAAGTTGTGGCGAATGATGTGTTAATATACACTAAGTGCATATAATAATTTCTTCTTTTTCCAATCAATTTTATGTTTGATTAGTATTATTTATAGAATAGCTATTAAAATTATTAAGTTTAATTTTTAAGTGAGTTATTAGAAAACTTTAATTCTATAAATACTGAAAGTTAAAAAATATTAATAAAAAAGATTAGTTTTTATAATGTATAAAATGCTATATGAGCTTCTTGTATATTTTTTTATTATAATTTTTTCATCTTAAAATTTTAATAATTATATATGTTGATTGACTAAAATATCTGAAATACTACCAACCCGCCGCGAAGCGCGGGTCCTGCACTAG
>TE_00000031#DNA/DTM
GAAGAAAAGAAGAAACCTCTAGCTTTACTATTTGAAGAAGCCCTAATAAGAGATTTTATGTACAAAAGGTGTACAATACTCAGTCAATCATCTTGACCTCAAACCGGATTGATTTAGATAAACTACCTGTAATTGATTAATGACATCTTGATCTTATGTTGCGTGAAGCACAACCAAGATCGCCACCAGTGACCGCCGAAGAGGAGATTTGATCAGAAGAAGACATCAAGAACAAGAAACAGCTGACAACTGCTCAGAACGAAGTGCTTCCACAATGCGCTAAGCAAATTTATTAAAAAGCCAAACCACGCGTAAAGGATAGTAACTTTACACAATACTTCAGGTGGAGAAAAAAAAAGGAACTTAAAAGAGGAACGGTTATAGAAGGTTGAAATGCTTCACCCAATGGTAATAAACCATTAGTTAGTCCGAGATATACACTACCAATGCTGAGTAGTCATCTTACAACTACAAAAGCTAGTTATCAAAATTCATAATAAAATGGATAACACTAAGAATCAAGATCATATTTATGCTCCTTCAGACTATGTGCAACATATATGCATGATAAGAAATTTCCAATATATTCATAATTAGTAGATTAAAACTGACCCAGATCCTGTATAACACTAATTGCCATGTATCCAATGATTGTGTCAGAGAAGACACATATGCATATTAAACACTTCTACATTGAAAATGAAAAATTTCAAGTTACACTTGAATGTGTGTGGTTCTGTGTATTATTTAAAAAAGTACCAATTGTATCATGCAGAACTTTTCATTAACTTGGTTTCTGATTTAGAAAATTAAGAGTGGTTTAAAAACTAGATATATATTTAAGGTAATAAACAAATGCAAAAATACAAAAACAAAGAGAGTCTTGAATAAAGACTAATCAAAAGACATCCTGATCATGAATAAAAACAGTGCACATACAGATGGTCTCAGAATCACATTTTTATGACCTCCTTTTTAACTTAATTTCATGCCTTGCTTTTTCCAAACTATTTGATATATTCATCATACTATTCGAATGGTCAGCAATTTGGGATCAATATTGTATTGTATTCACATCCCCACACATGGATACGCACTTTCATTTGCACGTTCAGGAAGCATCTTGCATATAGTGTTTATTACTGCCATACAATGTCTCAGAAAGGCAGGGACGATGAGGATATGCATATTTATTTGCATAGCAATGTAAAAATATGCATGTATATATATTAAATAAGGAAAAATGTATAACAACCCCCAGAACGTTAGCTCTTTCGTAAATAGGTGCCTGAACTTTCAATTTTGGCAATTTGACCCTGTAATCTTTATCAAATAGTTCAATAGACCCCTATCTTCAATTAAAATTATTAATTACTTAATCACTTTGGTCATATGTATTGCATATAGGCATATAGTTTTATTAAGCTTCAAAAGACAAAAGATTTTATATTTTTGTATAATTAATAAGTTCACTTGAGGAGAGAACTATATTGATAAATGATTAGGGAATGTGATAACCAAATTGAAAGGTTAGGCACCTATTCACAAAAGGGCTAAAGTTCAGAGCCTCTCTATACATTTTACCCTATTAATATTCTTCTAATTAAGATGGAAGCTGGAATTTAAATTAAAAAAAAAGGAAACAAAAACTAGAAGGGGTGACCTTTTCTAAATCAACTTTGTACATAGGAAGAAAAAGAAAATCGTCAATAGAAATCTAATACTCAAACACCAAGATCTAAAGAAAGAAAAGAATTCATAAGGATTGACAGATCTGACTGACCATGTTTCGCATGACACGATAGCTCTTGATAGTGATATAAAGTATGAGAAACCATTGAATACAGAACAAGTTGAAGATAAGGAACCACCTCACTCCTTCAAATTAACTTAGGACATAATTTTCTAACTATACATCTAAACAAAAACTATAAGACGTATTAGAAAGAGGAAGGCTCAGGAAGAGTATAGTGTACTAAGCAATCTTTTTGGGAAATGTTCTAAAATGCACAACTGTTATGTGCTCAGATGTGTATGCAGTCCTCAATTACAATTCGTTGGCCTAAGCACATCCCCTGTGTAATCAAGCTTTCATAGAGGGATAATTGGAGAACTAATATGCGACCAAGCACAACATAAAGAAGCCTGTGAAACATCTTTATACAAGAATGATGTTCTTTTCAAACTACAGATAGTTAAAGAGGAAACAAGGGGCTATAAACTCATAGCAAGGAAAGTCTGTCAAATTTTCCATTAAAATTACATAATTCTCATATCTTTTGCCATATGAATATGGAACAATTAGATGGCTCCCAAAAGTAAGTCCTATCATATTGAAACTCTGTCAACCTTTGGAAGGTACTTAATGCTTCGACATCTCAACTTCTAAAACTCTTAAAGCTTTTAGAGTGAGATGAATTACAAACTAACCTAACCAGTAATCGTGCAAATCAACTAACAAGTAAATCATTGAATTAGTTCTCGACAACTGTACCTCCACTTTTCTTCTCAAAAGCCCTATTCTACCTTAAAATCTCATCTTCTTCAGGATCAATCTCTTCCTGAGGTTCAATTCCTACAGAGGTTTTTCCGTCAGCGGATCAAACATAGCTACCCCTTCATAGACCTCAAAATGATCTAAACATAAACATAATCTATTGTAACCTAATAATCTGTAGAACTAGCTTAAACTACCAATGAGTCATAAATACTTTCTTTTCCTC
>TE_00000032#DNA/Helitron
TCTATATATATAGCATAGGTATCTAAGAATTTTCAGAACTATATAAAACTCAAATGTATTTTCAAATGTCATTTTTAAAATTTTAAACTTTGCATAGTATCTAAGAATTTTCAGAACTTTTGACCAGCGATATAAAATTACCATTTCACAATTTTCTTATACGGAAATGTCATTTGCGTAAAAACAACCTTTTCTTATAAATTAGTTGATTCTATAACTGAAGAATGCTTTCATAATAAATTGTATTTTTGAAAATCTTATATGTATGGAGAGTATTTTCCTTTCCAAATTGTATATGTAAAAGCCTTCAACCAAATATCAAATAAAAGTCAAAATATAAATTTAGACATAATTTATATATATTCTCTCTTCTTTCTCTCTCATTCTATTAATTCTCCTCCATCTGTCTCCCTCCTCGCCGTCCCTTTCTATCTCGTTTGCTCTCCCTCATTCTCCTCCCTTGCCCCGTGTCAATGCCATGCTCCTCCCTCTACCTCGCACACATCTAAACAGACATCGGTTTACTAAAAATTCAGACATAACCTGTAAATTTTAAAAAATAACTTATTTTGTAAAAATGCAAAATTGGTGAATTTTTTAGTTTCATATGATCGTTGTTGGGCAATAACAATTCACTATACGAATCTCTCGATTTACAGTATTACAAAATGACTATTCATTAAATCACCGCAGGGAGCATAAATCAAACTAATCATCTAAATTTCCCAATCTTAAAATGATTTGAAGATTGCGCATAAAAAAGAAGTGCAAAAATACAACATCATATAGAAACATCAACATTGCTCATTTTAACATGAACTTGTCCTCACGAGAAAAACACATAATAACATTCTTTAACTTGATTATATTTACGGAATTTTTTTAGCGAATCTTTAACACTTATTTAGAAAATAACTCTTACTACAAAAATACAAAAACAAAAGAAAATTTTCAAATATACAGTTTATTATTTCAACTGTGGGAGAACCATGTGCTTAAGTTGTAAGTTGCCACCTTTTATTTTTAAATTTGAGAACTTTAGATAGATTCAAGAGTCATATGTTTGTTATTCTTATATAGACTACAGAAACTAAAGATCATGCATAAATACATACATACCAAATAAATTATAATTAGTTTCATCAGCTATACAATATATAGGAATTATCAAGATTAATAAATTGACACAACTTAATTGAAAATTTTATTGTAACATTGTAATGGTCGATATTAATAATTCTTGATTTGTTCAAAGCTCTTTTTAAATTACTTAAATGACCTCCATATTACCTTCAATGCAACCAACCAAACTCTTTTTAATGTGAACTTTTATATTAAAAAAAAGAAAGTTTAACTTATTGGATGATTAATTACTTGAGTGAATAGATTTCATTTGCCATTGTGCTAATAAAGAAAGATATATGTGACTCTTTTTACCACAATAGACTAATAAATTTTGTATTGAGTTGATAAAAATGATTCTTACCACTAGAATGCTAAATATAAAAGCATCACTATGCTTTAATCAACTTTGAAATGGTAGTAAAATAAAGAATTAATTGAACTAATAAAAATAAATTTTAGGAAATGGCACGAAAACATGCATTCCATTCCATCCATAGCCATTTGCCCATTCATAAGTATTAAGCCATGCTAACAGTTAGAGAAACACATAGAGCAAATAAGCAGAGGTAAAACTATTTTTGTTAAAATCTTAATTCTTCTTCATCATGTGTACACTCTTGCCTAACCATAACTTGGATAGATATATAGATCTGTAATACATATCTTGGAGCTTAAGAGAGCTCCAAAAGAAGAACATACAACAAACACTTGTTTTCTTGGTTTTCTTTTTCTTGAGAGAAATGAGGAGAAAGGAATAGTCATAGGTGAAGTTCTACTCTAAACAATATGACAGGTGGAGGATAGAGCTGGGTTTTCGCTTGTTTGAATAGTTCCTGAAGGGGAATTTATTGGAGGAGGATTGGATAAAATTAAGGGTAAGAAAATGACTATATTTAAAAAGAAAAAACAATAGCTGAATTTAGAAAGAAGGTATTGTCTACGCTAATAAGTTTGCATGAAAGCCTTCTTATGATCCGTTAGAAATACAATTTTTAATAGATCTCATGGTTTTTTAACTCAAACGATTTGTTTTCAATTGCTTGAACTTTTATTTTTCTTCAATCTTACTAATCCTCAATTTAAACATTCAAATTCAATTCCTTCCAACGTTCACTAGGCTAAGCATGTCACCATTAGGACAACTTTGGATATATTTGTAGGATGAAATTTCCAAACGAGGTGTTATTTATAGGAAATGGATAATTACCTATATATCCTTCAAAAATTTTGAAATACCTTTTATATTCTAATTTTGTTTTCCTAGAAACTATAGAAAAGTTATAGGAGCTTGTAAATCACAATTAAATATTAAATAATTAAGCATAATAACATGTACGCATGAAGTCAGACCGTAAAATAAAGAAAAATGCAGCCTATGCTTTTGTAACTTTACTGTTTTATCTTTACAAAATGTTAAAAATCAACGATCTAAAAAATTAGAGAAAGATTGGGGACCAATGATATAATAACAAAAAAGTAAATTGCATCTCCAGTTCTTGAGCTTTTAATTAAGTTTAATTTTGATTCTTGAACTTTAAATTTAGAAACCTTAATCTCTTAAAAGAATTTTATTTTACTCTCTATAAATATTTTTACTATTGAATGTAAACTATTACCTACACTGGGAGTGTGTTTGATTGTATGTAGTTGCAATTGTACTATAGTTATAACTGTATATAGAAGCAAATTAGGTATTTGGCTTAATGTATCAGAATTAAAATACTGTAATTGGAACTACAGTAGGAGTGTAGCTGTAACAGTTGGAATATACCCAAATTGGCTGTAGTTCCAACTGCAACATCGAACCATCCGATTGATCTATAATAAGTGATAATTCATAGCACTCCAATTAAAGTAGAGTCGGTTCACTGATTTACAAGTTGAACCGCCAATTCAAATGGGTCAATAGGGGTTGTAAAGTTTTCACATTTTTATGGGTCGAACCAAACTGGTATAGAGACTCAGTCACAGTTCGACTGGTTCATATCGGCCAGTTCGACCTGATTTTTAAAACTCTAAAAAATTGCAGTGCTAGTCCCAAAACTCTCACTCAGTCTTTCATTTTATGCTTAGATAAGCTGCTAAAAATATTTATTTTATACTTCAAAAAGTTTAAAAATCTTAAAGCTCTTTTAATCTTTTCTTTTAAATTATCCTTACAAATACATAATTTGACAGTTCTTTAAGGTGTACGTGGCAATTTTTCAGACTTCCACGTCTATCTGCACTTTTTTACTTTCAAATAGAAGATCTTAGTCTAAATAGAGGATCTTGATCAAGTTATAGTTCCTTCCTAAGATTGTCCTTCCCAAGATATAGTTCCTTCTCAAAGTTGTCCTTCCCAAGGTTTGACTAAGAAATTTTCAAAGTTGCATCAATATCCCATTCTCTCTCTTTCCAAACAGCAAAATAAAAATAAAATATATATACATAAAGAGAGAGAGAATGAAAGGGAGAGAGATCCAAGATCTCTTTTAACAGAGAGAAAAAAAGAGAGGTAAAGAAAGAGGGGTCATCCACATCTTCGATTTGCTAGAGAGGATCAAACACAGAATCGGCGAACAACGCTGCAGGAGGAGATACCTGGCAATTTTTCAGGCTTCCACGTCTATCTGCACTTGTTTACTTTGAAATAGAAGATCTTAGTCTAAATGGAGGATCTTGATCAAGATATAGTGTTTGACTAAGAAATTTTCAAAGTTGCATCAATATCTCATTCTCTCTCTTTCCAAACAGCAAAATAAAAATAAAATATATATACATAAAGAGAGAGAGAATGAAAGGGAGAGAGATCCAAGATCTCTTTTAACAGAGAGAAAAAAAGAAAGGTAAAGAAAGAAGGGTCATCCACATCTTCGATAAATAGAGAGGATCAAACAGAGAATCGGCGAACAACGCTGCAGGAGGAGATACGTGGCAATTTTTCAGGCTTCCACGTCTATCTGCACTTTTTTACTTTCAAATGGAAGATCTTAGTCTAAATGGAGGATCTTGATCAAGATATAGTCGTTTGACTAAGAAATTTTCAAAGTTGCATCAATGTCTCATTCTCTCTCTTTCCAAACAGCAAAATAAAAATAAAATATATATACATAAAGAGAGAGAGAATGAAAGGGAGAGAGATCCAAGATCTCTTTTAACAGAGAGAAAAAAAGAAAGGTAAAGAAAGAGGGGTCATCCACATCTTCGATTTGTAGAAGAAAGAAAGTTAAAAATAAATAGAGAGGATCAAACAGAGAATCGGCGAACAACGCTGCAGGAGGAGATACGTGGCAATTTTTCAGGCTTCCACGTCTATCTGCACTTTTTTACTTTCAAATGAAAGATCTTAGTCTAAATGGAGGATCTTGATCAAAATATAGTCATTTGACTAAGAAATTTTCAAAGTTGCATCAATATCCTATTCTCTCTCTTTCCAAACAGCAAAATAAAAATAAAATATATATATACATAAAGAGAGAGAGAATGAAAGGGAGAGGATCCAAGATCTCTTTTAACAGAGAGAAAAAAAGAGAGGTAAAGAAAGAGGGGTCATCCACATCTTCGATTTGCTTAAAAATAAATAGAGAGGATCAAACAGAGAATCGGCCAACAACGCTGCAGGAGGAGATACGTGGCAATTTTTCAGGCTTCCACGTCTATCTGCACTTTTTTACTTTCAAATGGAAGATCTTAGTCTAAATGGAGGATCTTGATCAAGATATAGTGTTTGACTAAGAAATTTTCAAAGTTGCATCAATATCCCATTCTCTCCCTTTCCAAACAGCAAAATAAAAATAAAATATATATACATAAAGAGAGAGAGAATGAAAGGGAAAGAGATCCAAGATCTCTTTTAACAGAGAGAAAAAAAGAGAGGTAAAGAAAGAGAGGTCATCCACGAGAGCAAAAGAGAAGGTAGAAGAAAGAAAGTTAAAAATAAAAAGAGAGGATCAAACAGAGAATCGGCCAACAACGCTGCAGGAGGAGAGTTAAAAATAAATAGGGAGGATCGCACAGAGAATCCACGAACAACGCTGCAGGAGGGGAGGTCTTCCATATTGCAAGGGAGGATCGTACAGAGAATCGGCGAACAATGCTGCAGGAGGGGAGGTCTTCCATATCGCACACAATCCACAGTTTGCTTACTTTAAAAAAAAACAGAGATAGAGAATAAAGAGAACGTAGAAGAAAGGTAGAGGGTACCAGAGAAACAAAGTAGATACAGAGAGAAGAAGAACTGTGCTCCTCCTCCTCCCTTCCCTGTCCATTAACGTACTCGCTGCATCCACCGCGTCCGCCGCCACGTCTACCAAACCCGTCATTGCCCATCGCTGTCGCTGCCCGAGGCCGCGTCCATCGCGTCTGCCGCCGCCGCTGCCGCGTCTACGGTCGACGACGCCCAACGCCGCCTGCTGCCGCATCCACCACGTCCGCTGCCGCGTCCACCGTCGACGACGCCCAACGCCGCCCAGAGTCAGCCCAACCCGGCGCTGTCCGCTGCCGTACCCGCCGACGTCGCCCAACGCTGTTGAAGCCGCCGTTGACACAACATCCACCGCCCAAGTTGCCCGACGCCGCCTGAGCCGCATCCGCTGCCATCGCCGCCCGAGCTGCTAAGCCCGAGCCCAACGCCAATCGAACCGCCGCCGCGTGCACCATCAACACCATCTTGCCTGTTGCCATTGCCGCTGAAGCCGAGGTCGCAACCTCTCAAGTGATTTGGTTGCTTCGGGAGCAAGAAAAAGGCATTAAAGGAAAAGGGATTAAAGGAAAACGGATGGAGTGTTGTTTTCTTTGCTTACTCTAAAGTGTACCCTATAAATTTTTTCATGACATTTTGAGTTAGATTAAAAAAATGATGAGACATACCTGTAGTTAAAAGAGGAAAAAAGAGAGGGGTCATCCGCAAAGAGAAGGTAGACTCTTCTTTTCTGTTCGCCGCGTTTTCATCTTACCAAAAAATAATTTATTAAAAAAATAAATTTTTTCACCTTTTTAAGAGAAAATTTATCTCTTTGCATCTTCCCAAAAAATAATATATTAAAAAATAATTTTTTTACCTTTTCAAGAGATAATCAAAGCTTCAAAAGCTAAGCTTCTATCTCCAATTCTTAGTTTTGATCTCATATAATTTTGAAGTTAGTTTTCATGAACAAAAGAGTAATGTTTTGAGTTTTGAATTTTGAGTTAGCAACTATTTTAATATTGAGAAAGTAATTATATATTAATTTATTAAAGTTTTATTTATCCGCAGCAAAGCGCGGATTTTATGCTAG
>TE_00000033#DNA/DTM
GACCAATTTGCATAAAAAATCCACAAGTTTTGCGTTTTTGCAAAAGTGGGCCACTTTTTTCGATTTTGCAGATTCGGGCTTGAATTTCAGCAAACTGACCAAAATCTCGCTGTAGGCACCGGCGACGACGTTGAGCACGCTGAGCCCGCCCACCGTGAACGTCACCGTGCACGCCCCCACCCCGCCCCTCCTTCACCTTCTCCCCTACCTTCCCCCTAACCCCGCCGGACATCGCTCGCGCCGCTCCGCCGGACATTCTTCTTTTTCTTCTTGCGGGAGTGACTCCCCTTCGTCCATCTCCTGCAGTGGTGCAAAATTTTCTAAATGGTGCAACCTTAATCTAAAGAGTGTAAAATCTATTTCAAAATAGTGTAATTTTTATATCAAATAGTGTAATTTTTATTAAAATAGTGCAAATTTTTTTTAAAACAGTGTAATCTTATTTTAAGAGTACAATTTCATCATCTTCTTTCTTCTCCTATATTTTTTTATCTTTTCTGTAGGAAAAAAATAGTCACCATCTCTCCCTTGCTTTCTATAGCAACCACCGCGACGTTGTCAGAGGCGGTCTCGCCACCTCCGACAATGTCTCGGCACTTCTGTTTCCGCCTCTACCTCCGCTGCCTTCTTCGGAGAGAGGAGAGAGAAAAAGTAATAAGGGTATTTTGATCAATTTGCTGAAAATTCGGCCCGAATCTGCAAAATTGAAAAAAATGGCCTATTTTTGCAAAAACGTAAAACTTGTGGATTTTTTATGCAAATTGGCC
>TE_00000034#DNA/DTH
GGCATATATGGATAGCATTGCTCCTCAAATGCAAAATTTAATTTTAAACAGGTACCTGCAATTTGGTTTGTTAGTTTTAATCGAGACCCGTGAGCGCTGTATCTGCACGTTTTAAGTGAATTGGTTGCGTATTTCTAACAGCTCGAGTTTTTAAGATTAATGATTAGCGTTAACGATCCGACGAGTGGTATCAGAGCCAGAGGTCACGGATTCAATTCCTGCATGCTACAAATATGTCCATGTACTGGAGGGAGGGTTGGCTTAAATAGATCAACATTCTATCCTGTGGCGGGAGGCCATGTGTGGGCTGAGACATGTTCGAAATGGCATGAGGCTAGTTGGACCGAATCACAATTGAGACCCGTGGGCGCTGTATCTGTACGCTTGAAGTGAATTGGTTGCGTATTTCTAACAACTCAAACTTTTGGGATTAATGGTTAACGTCAAAGATCCAACATGGTTAACCTCTTAATTTGTACGCTTTTGATCGCTAAAACCTTATTAAGTTTTGATTATAAATGTTTATCGAACTTTTGATTCAAATTACTCAAAGAGGTTTTTAACTACAAATAATGCAAAATATGTTTGAAGCCCAGGCATTTCACAGTTACATAACTAATTAACTTTATCATTCTTACCAACTGTACTAACAGAATCAACCACAACTGCTGTCTCGAGTAAGCTTTATTAATCAAATAAGAGAACTCAATCCCAGTAATCGACTCAACACCACCACATCATTTGCACGATCACAAGCTCGAACCTATCATGCTTATTCACTGACACAATTATTCCGTAACTATCGGTACAAATGGCCTTAGACCTGAATCAATCAGTTTGGTTCGGCACTAAAAGTTAAAAATTAGAAAAACCAAAATAATCGAAGGTTTAGAAATTCAATATATAATATTAGTCTTAATATAAAAAAATTGAGTATTATTTTTGAATAATAGTTAAATAATTAGAAATATTAATTGCTATTATTTTAGATTACTGATTTTTGACACGCAATGAAATTAATCATGATTATATCTTAGTTTTAGCACTTTAAAAAGATTTAATTTAAATAAAAAATATAAACCGAACCAAACCGACCAAATTATTTTGGTTTAATTCATGCCTCTAATTCGGTTTGATTTTTGAAATATAGATTTTTGAAAGTCAGAGAAGAAAAAGTGAAAAAGTAGATCTTTCGTCCATTTGGTTTGAAATGTAGAGGAAAACGAAGATGCTAGTTTTCTATAAAATTTGAAAAGAAGCTTTCTGTGCTTTTTCGAGAAACCAAACCGCCCCTAAAGAAACATAATAAGCAAGCAATAATAAATAAAGGCTAAAATATATATAATGCCACTTTATAAATATCCGTTTTTTATTTTTTCTTCCTGATTTTTAAAAATCTATATTTTGCCCCCTTAAAATTTCGGCAGGAGGGTACGATGTTAATGGAGAAAGCAAAATGACCAAACTATTCTTACTTTTTCTATAAAAAGATAATTTTTTAATATATTTTTGCCATTTTGAGGGGCATTTTAGTATAAATTATAAAAAATTGACGGAATAGCGACGAAACCCTGACTGAGTGGAGCAAAATGCAACAACTTGAAATATTGAGAAAGTAAAATATAAATTTTTAAAAATTAGAAAGGAAAAGTGTGGAACAACCGTTGTAAAAGCTTAAGCGGATGCGGACTCACAAGGCACTTGACGTGGACTTGAATTAAATAGAAGAAAATTAATAATGCTAGGAGTCTGGGATGACTTGAAATAAATAATAATATACTAAGAGCCTAGTATGACTCGAACTCAAAACTTTCTGTTCTGATATCATATGAAACAACCGTTTTGCTATAAAAATTTAAACCGTTAGAAAACAGTATTTATATATTTTTATATTTAACAAAAATTAAAGAAAATGAATATTTATTTAGTAATTTAGCCATGTACAGCAAGGAGTTAGCAACAAATAATTATGATCACTAGCTACAAATTCATCTGAATTTTTTAACCTTTCGGAACAAGTATCTGACCATTTATAGTTCTTGAATTAATATTATTTTTCTAGAAAAACCACTAAATTCTAGAGGATCACTAAACTTTTGAAAATTACCATCATTCCAACTCTATATTTTCTGATCCAAAGGTTAAAAAGTCGAAAACATCAAGTATTTTATGCTTCCGAAAGTATAGTAGCTCCACACTAATCCGGCTGGTATATTATCGATAACACGAAAGCCTCTGTACTACCAAATTATTTTTGATGATGCGGCTTCTAAATCAACAATCAGCTCCGTTAGAGTTGATCTACACTATTAAGAGTATAGTAGTCGAACTCTCTCTATATATATATATGAGTCTAGCTACTATATATGCTC
>TE_00000035#DNA/DTM
GGCCAATTTGCATAAAAAATCTACTAATTTTGATAGGTTATTTTTTTAACCATGGGTATACAATTCGAAGTTTTCAAGAGACTTATTCTCTTCCAAGAAGTAAATCACCTTTTGTCGTTTTTGCATATTCGGTCCGAATTTTCAGCAAACTAACCAAAATATTCTTATTACTTTTTTTCTCTCTTCTTCCTCTCTCGCCGAAGAGGTAGCGAAAGCAGAGGTGGAAGCGGAAACGGCCCGCCTCGCCTCTCGCCCTCATGCTCTCGCCCTCGCCCTTACCCGCGCACCCCCCACCTTTCTCGCCTCCGCTATCCGACTCTCCTCCACCGTTTCCGACAACGACGCCTCTCTTGCTCTTTCCCGCCCTTCTCGTCCTCTCCCTCTCCCTCCTCCTCTACCGCCTTCGACGACGACGCATCTTCGCCGACGCCGACACCGTGGAGGTCGCTGCGGCGCTGCAACCTCGGAGCGGGGGGTGCTTAGCGACGTTGTCGCCGGCGCTGGCAGAGAGAGGTGGCTTATAGATAAAGAAAGATGAAGATAAAATTACACTGTTAAAATAAAATTATACTGTTTTAAAAGAACGTTGCACTATTAAGATGTAAACTGCAGCTTTAAGATAAAAATTACGCTATTTCACTCTTTGGGAGATATTTACACTGTTTCTCCTCTTATTGTATTCTTTCAGATGTAAACTGCATTCATTGAAATGAAAGTTACATTCTTTAAACGAAATTTACACTTTTTTAGAGATATTTACACTGTTTCTCCTCTTGTTGCACCCTTTGAGATATAAAGGGCACCCCTTTAAGAGATATTTATACTGTGTTTCTCCTCTTAAAGGGTGCAGTTTAAGAGAAAAAATAGTATAACAAGAAAATAAATAGTGCAATAAGAGAAGAAACAATGCAACAAGAGGAGATACAGTATAAATATCTCTTAAAGGGATGCAGTTTACATCTCAAAGAGTGCAATAAGAAGAAAACAATGTAAATATCTCTCAAAAAGTACAATTTTCGTTTAAAGAATGTAACTTTTATCTTAATGGATGCAGTTTACATCCGAAAGAGTGCAATAAGAGAAAAAACAGTGTAAATATTTTTCAAAGAGTGCAATTTTCGTTTAAAGAATATAACTTTCATTTTAATGGGTACAGTTTACATCCGAAAAAGTACAATAAAAAGAAAACAGTGTAAATATCTTTCAAATAATACAATTTTCGTTTAAAGAGTATAATTTTTATTTTAAAACTGCAGTTTACATCTTAAGTAGTACAACTTATGTCCATAATAGTGCAATATTTTTTTAAAATAGTACAATTTTATTTAACGGTGCAATTTCATCTTCAGGTCACCTCTTTCTACCAATGGCCACGGCTCCGGCGACGCCGCCACTAAGGACACCCCGCTCCAAGGCTGTAGCTCCGCAGCGACCTCCACGATGTCGACGTCGGCGAAGATGCGTCGTCGTTGGAGACGGCAGAGGAGGAGGGAGAGGAAGAGGACAAGAAGGGAGGGAAAGGGTGAGAGAGACATCGTTGTCGGAGACGGTGGAGGAAAGTCGTGAGTCGCGGCGCGGCCTCGGTGGGGTCGGAGGCGAGGAAGGTGGGGGTGCGCGGGTGAGGGCTAGGGCTGGCAAACGAGCGAGCCGGCTCGCGTTCGACTCGTGTTCGGCTCGATATTCGGCTCGCTCGAGCTCGACTCGAAATTAAATGAGCCGAGCTTGAACAAAATAAAAGGCTTGAAATTCATTTCAAGCCGAGCTTGAGTATTACTCGGCTCGTTCGAATTAGGCTCGAAAAGGGGTTTAGGGTTTAGATATTTATAAATATAAAATATTTATAAATATAATGTATTTTAATTATATATAGGCTTTAATTTAATTTGGGCCATTATTGTTGGCCCATAAAATAAATCCAATAAGTACAATCGTGCAATTGAGCCAAACTCTAAATTTAATCCTAAAACATGATAGCATTCAAATTCTCAAATCCCTAATTTTTTTCTCCCAGACCCTCACCCAGTCAGGCAGTCACCCTAGCTCACATTTCTTGCAATTATTTTGTATTTTGAACTATTGGACATGTTGCATCAAATTATAGGTAATGTTCTATAAAAATTAAACTATTGATTATATAATGTCGAGAATTTCAATCGGCTCGTTTAGAGCTCGAGCTCGGCTCGACTCGAAATTAGGCTCGCTCGAGCTCGGCTCGAATTAATTTCAAGCCGAGCTTGAGCCTAGATTTAGGCTCAAAATTAATTTCAAGCCGAATTTGAGCTGACGTAAGCTCGCTCGAGCTCGGCTCGTTTCCACCCCTAGTGAGGGCAAGGGCGAGGGCGAGAGCATAAGGGTGAGAGGCGAGGCGGACCGTTTTCGCCTCCGCCTCTCCTTTCGCTGCTTTCTTCGGTGTAATAAGGGTATTTTGGTCAGTTTGCTGAAAATTCGGACCGAATCTGCAAAAACGAAAAAAGGTGGCCCACTTTTGCAAATGCCCAATATTAGTGAATTGTTTATGCAAATTGGCC
>TE_00000036#DNA/DTM
CTGAAGACTACCTTTTTATGTTCTCACAAGCTTGTGGTGATAAATGAGGGAGTCTATCCACTTAAATAATGGATTTGAGATTCTTATCCTAGATTTGAAATTTGGTGAACTTTTTCTTAGATTTTTATCCCAAAACCATTTATATTTCATTTGATAGTGGTTATATATCTTCTCCAGTAGGACTTCACTTCTCAACTGCTAATTTAATGAGTCTGTATTCATTTCTCAGGGTGCCCAGAAAACATGAGAATCAGAGGGAGCATCGACAATCGCTGGTATCAAATATAGGGGCATGTGATGCATCGTTTCCGATTCTAACTGTAAGCAACGGTTGTCATATTTATTCTTTGAGATGCCTCTGCTACTTGCTTTAGCTTTCCGTCGGTCTTCATGCTGTGTATATTTCCTTCTAGCGTGTAAATCTTGAAAGTGGCAAGAATCTTGTAAATTGTACTTAATCAAAGAATCATGTTACTTTTAATATCTGCAGGCCTTTTACACAATTCATCAGAAAAATAAGGATATTACAATGTTTCGAAGTTTACTTTGATGTTGAAAAATATCCCAGAGACTGGGTGAATGCTCACCGAACCCAATTCCTATACTTCGGCTGCTACAAAGTAGATCACTCAGCTCTTATTATACACGACTATGCTATTCCTTCTGAAAGAGTGTTCTGAGTATGGAAGTGGTGTTTCATAGCTGTTTCTTCGACAACTATTCCAGTGAATGTGTAATTGTGTTTACTTTAATTTCTATTTGCCTGTATTGCGTGAGAATCAATTAGAGCCGAGAATAACATGAAATGTATGATGAGCCCATGCCGCTGCCGCTTCCATCAATAGAAACCCGTGAGCACTCAGAATATGAGTGTAGTAATTGGTCATTTAACAAGTCTTTTAAACCTAGCTGGCTATATAATTGACAGAAATTAGTTCACTGGATCTTGACAGAAGATGGGATGATTGCAATCTAAGATAAAGAACCCTACAGGAGAAAACAGAAAAAAGTATATGCTTTGTATGTTTAATATCGCGCTGTTTGTTACTAACCACAAGCTCTTTTTCAAGAAAAAAAGATCTTTCAATTACAGGATATGATTACAGTCTCTCTATTCATCGAGACAAAACAAATACAACAACAGCCGTGATGTTACACATTTCCTAACAAAGTATTGTTATTTCGTTTTAATTTGGGTCGAGCCACTCAGAATAACATCTACCGCCTTGGTGTATGAAAAGAATCAGTATCGTCTATGTTGCTTCCATGTTTGTACTTGGCTGTTCCACTGAAAAACCCATGGAACAAACAAAAATCAATAGTGTTGTGACAAGAAAGCAGTGCTCGACTGACTAGGAACAATAATTATTCTACTACCTCCTTCTCATGTGAATTCCAGAGAACATAATAGCATCATGTAAAAGTTTCAGATGTTGAATAAGGGAAGACATACCTCTGCAACTCTACCACTATCCATGACTATAATTCTATCAGCAGATTGGATTGTTGATAGCCTGCAATATTCATTGTACTCTTTTATATGATGCCAAGTTATCTGAAGGAAAGGATCTCAATGCGGGTATTTGAAACTACCTATGTGCTATGATGATCACAGTTCTCCCAGTCTTCGATCCATTTTGAGCGGCTCGAATGACCCCCTAAATAAAGTCAATAGTCTGATTAGCCTGGTTCTGGAACAGCTTCTCCACTTCAAAAGAGCAAAAGCTTCCACAAGCCAAGCGTTTTTGCACTAACAAATATTCATCGAACTTTTGTAGTGGCCTATTGATCCCCCAAAGCAAAAGCTTCGGTTTGGATCTTGCATTTGCTGTCACGAAAAGCTGTTAAGTCGGTTTCCATGAAACAACCTATTAGAGCTTCTTCAAATAGCTCTACTCAAACAAAACTTTTATGAAAGCTCCAAGCATGCCAAACAGGCCGCAAGCCAAATCCTGTACTCAAGTGGCAATCTGTGCTCGAAAAAAGAACCTACCAACATAAACCAAGAAAAAGCAAAATGCACTTTGATGTCCTGTACTCGATCAAATTGTGGGCAAAAGAAAAACTCAAGTCATTGACATTAATAGTTCGTTTCATCAGGTGCATATTCTTCAG
>TE_00000037#DNA/Helitron
TCTTTACTACTATTTATTTGCTTATTATTTTTGCTTCTTAGTTGTTGCTCTTTGTTCCTTAATCTCAAAATTTTGAAAGAATGAACAGTGAGAAAGTGAAATTTCAAAATGAAGAAATAGTGTAATCTCATTTGGAACAACAATCTAAGAGCAAAAGGGTGAGTCAGTTTTGTTTGACTAGCTAGAGTTTTTGTCAAAGTGCTATTTGTGTGAATCTATTTAAAGAAACACTAACAATACTTCCGTAGGAATTCTTTTAACAAAATCGTATTGTTGAAGTAAAATTTTCAAGTTAGAACTTTTATTTACATTTGAAGACCTCAGACTAGAAGCTTAGCTCACCTTTCCTTTCTAAACTTCTTATTTTCAATTTTTTTTGTTAGTTTTACAAGTAAAAAAAATGTTCTGGAAAAATTTAAGTTATTTGGTTTGAATTGGATTAATCCAATCGATTTGTCGTGTCAATTCAATTTGTACTAAAGTATATATTCAACACTAGTCCTTCACAAACGAATTCCTTTGAGCACAAGCATAAGATACCTAGGAGTTAATTTACAAGTACATGGTGGACACTCAGTCAGCACACAGCTAAGGGCTCAAGTAGTATTCAACACTAGTCCTTCACAAACGAATTCCTTTGAACACAAGCATAAGACACCGAGGATTTATTTACAAGTACACAGTTAACACTTAGTCACCGCACAATTGTGATTCTTTAGGATCGGTTGTTTTATGAAGAGCTTTGAATAAGCATTAATTCCTAGGTCTGTATGAGTTGTAATTCTATAACTACTCAATACAGAGCTCACCTTTTTATTTTGCTACACAAAACCAAAAATGAAAAAGGAGTTAGTAAATCTTAAAGTTTTTGGATGGAGATTGTAGACATTACAACGTTATAGACTTAGTATTTTTCTTTTCAAAATTGTGTCCTTTGTCATGATTAAGTTTTTTCTTTAGTAACTGTAACCTTAAAACCCCTCATGAGAAGTCCAATCGCTGTGGAATAGTGTCTTATCATGTATTTTGTACCAACCTAGTAACTTCGGGCTGTCTAGTAATAGATTTTCACCACTGTAAACTGATTCTCTCCTGCTACGTACCCTTTGTTGTACGTCAAAAAAGGTTGCATCTGATGACTTCAGTGAGACCTTTCGCTTTGTCTCTTGGCTTTTAGGCCTTGTGGATCACTGTTTGCACCTGTACCTTTCTGTCTCCCAATGGGATGTGAGACAAAAATAAAAAAAACCACTCTAGAACGTTTTTATTGTTTTAGATAATTATATATCAAGATAGTTCTTTGTTAGTATAGTAAAAAAGTTTCAAAACTTTGGCTTTCCCTGTGAATCGAGACTATATATGTTCTTCAGGGATCTTTACTTATATCACATGTGCAGTGCGCACGCGCGCACACATGGAGGCATCTAACATCAAATAACTTAGACAAAGGTCTAGTTTGAAATTGAAGTGTGGCTCCCTTTCATAGTTTGGAAAGCCAGGTGTTTCCTTCCACCAATAATATCACTTTCTTCTCTAGTAGGGGTTCTATCACCACATTGCATATTGGTGTATAACGCCCCAATAGTCCCACATTGGATGAGATACTGATTCCAATCAGTTTATATAAGGCCTACACGCTAATAATAATAACTGGGCTTAAGCATTTTGGTCCGATGGTTTTGGGCGCAACGAGTTATTGTTGTTGGTGGGTAGGGTTGTTACATTTGGTATCAGAGCCGAATATCAACCAGAAGTGTGAGAGCTAAGTGCTATGCGTAACAAAGTGCTACACCAACGGGTTTGGTGGGAGCTACCTCTTGAACCCGTGTTCCCACCTGTATAATAATAACTAGGCTTAACCATTTTGGGCCGGTGTTTTCGGCCCAATGAGTTATTATTGCTAGCGGGTTGGGTCATTACATTTGGTATCAGAACCGAATACTAGCCGGAAGTGTGAGAGTTAAGTGCTATACAGGCATGATCTGGTTTGGACCCTACGAGGACATTAGGGTTTTAAACGGGGGAGTTCATAACGTTCCAATAGTCCTACATCGGATGGGATACTGATTCCGATCAGTTTATATGAGGCCTACATGCTAGTAATAATAACCGAGCTTAAATATTTTAGGCCGGTGGTTTGGGCCCAACGAGCTATTATTATTAGCGTGTCGGATCGTTACATGTGGGAGGGAATAAAGCTGCAAAATACTTTTAGCTTTCCAAATTATGAATGCGCATGCTTTTGAGTTTTGACAGGACGATGCTGCTTCAATGTTGATTTGCATAGATATATAATATTGCTCAAAATTACAATTTAGAAGTCCCATACTTGTACATCTGACTGTTATAAATAAACATTAAATCATGAGTTAGTTTTACTAAAACATATTATCAGACTTCTAATTCTAAAACTTGCAAAGATCATCACAATGTTCAATGGTTTTGGTTTTGATTTTAGGTCTCTCTATTTGGCTTTCACATTTGTATACTAAATGTGCGAGATGTGCTCAGTTAGATGTAATGAAGGTAGAAAAGTTAAGTTCTGAGAACTCGACTTGATACTGTTGAGGGGAAAGTTATAAAACTACAAGGAGGGTTCTTCTATTAATCTGAAACATTACTTTATAAAATTTTACTTTCTATTCATTCCAGCCAAAAAATTATTTGAAGTACTCGCACAAATTTGAAACTGTACTACTGCCTACTGCTTAACTCTAACCAAACTAAATGTCCCTTAAGCATTATATATGAATGTCAATGAGGCTTCTACCAATTTATCTTCATCAAATCAAAATTCATATCCGTCTACTTAGTATCCTCATATTAATGATAGCATTGAGTTCAGTGAAGTCCATCCTTATAACATTTCTCGCCAACTCATAATTTCTCTAGCATATCTAAAAGATTTCTATTCTCTTCCTTTGCGTAAGACTCTCTTGATCTTTTAACCATGTTACTGGGTATCGCTGTTGTCAATCTATATCTTCGTATCTTTGTTACCAGAATTTCCAACTATAGTTATATAATTTTTTTAACTTATTTACTTGGTGAAAAATAAATGTAAACTGTAGTTGTAAATTTTTGAATTTTATACACAATTTAGAACAATGTGCAGTGCTTATTTATCTAGCATTCTATAATCAAGTCATGATACACCATAATATCCTTAGTTTAGTCGCATAAAAACTCCCAATAATGAACGACAATTGCTTCCTGAACCTGCTTGTTTATTTGTTTTTCTCCTTGAACTTAGTTTATTTATGTGTGGCTCATAGAGCCAGGAACATTATAATGAGGTATCTTATCTTTTTTCCCCTAAATAATACTTTGTATTAGAGTATTATATGAATTATCTATAATACAAAGAACAAAAAGCTAAAGCGTAAAATTTCAGCTACTCTCCTATATATGATAATTGATGTTCTATGCCATCTCTACTTGAAATTTCTAGTTGATTCAAACATTACTAAACATTTGGCACTCTAATCTTTTAGCATCCCTGTAGTGATTATTAGTACAAAAATAATTCAAAATTGAAATTTTCTATCTGACTTCTCAATTTTTTGTCTTTCACAAATGCTTATCAAAATTATCAATGGAATTATTATTCTTTGACACTATTTGTCCCCATGAAAGAGAAGATCTAAGCTTATGCATCATATATAAAACTAAATCTATAATATGAATATTAACTCCTGATTAGAGAGTATTTCTCTTGGCTCTTCAAGTAGAAGATAACATAAGTATGCAGGTATATACATATTTGAAATTACAGGGTAGCATTAACTTAGTGAGGTGTCCTAAGTAGTATTTTCAGCTACATATGACTATTGGCATCACCATGTTTTATTAGCATGTGTAGCTAGGTTTTAGGAGTACTCCTGCAGTAAAGAGGCCATTCTGGAAGCCAAGCAACAAAAAGAACTTAGAAATTTAGCATTATTTTGAAATTTTGATCTGATGGGGCTGTGATATTCTTGCATCTGCTCATACCTTACACCACGTTACCGTATTAAATCACCATATTAATTCTATTTATGATTTTCATTTGTAAATTTTTCTCTACTCTCATGTTCACTTCGCACTGTCCTTCCCTATATTTTTCTTAATTTCTTCTTTACATGTTAAGATGATTCCAAGATTCTATATATTAATCGATGCCAAACCACTGGGAACCCTAATCCTAACGCATGGGAGGAAAAGGATGAGAGGTCACTATCTAAAGCATTGGTAACAATGGCGATACAGAAATGAGGAACCCTAGGACGACCAGTTCATAACCCACAAAGTCACGTCTTTTATAATTCTAGAGAGGAAGATTGGAGCTGTGACTAGCGAGGATACTGGATTCAATTTAATTAGATGTTCACAAAGTGTGGAATCAGCTAGCATTAAAACCTGAAATTTATTGGAGAGTATGAGCCGAAGAAAAAGTAGTAGTGTATGACATGAAAACACCAGTTTAAAATTCAGTTTAACAAACTGTAATTAAGAAGGATAATATTCCAATCTAAGATTTGCAAAAGGATTTCAAAGAAGCACCAATTAATGTTGCAAAATACGAAAGAAAGATCATGGTTCTTGTGCGAAAATGCCTTTAATATATCTTTTGTTTTTCATGTTTACTCAAACTTGAACACTTCACCTCTTTAAGAAGAAGTGTATGAATGAAGAAGCAAATTCAGAACTAAAAAGCAAATATTTATATGTATTTTGGTGTGGCCAAACAAACTTTTTTTATTTTTAGTTTTCCTAGGTAAGCTTCATCTTGTTGTACTTGCTAGAGCCTGTTAATTGGTGCTTAATTATATATTTCTCAGTATAAAACTGCGGTAGCTTAATTTATGGCTACTATATATGTAAGTTTATGTAGTATGAACCTCAGCATCAAAAGGCTATTAGATTATGAACAACTCTCTTTGTGATGTGTAAGGTTATATCATGTGGAGTAATCAACAACTCTTGTAATATTATAACTCTATCGCATCGAACACTTTATATTTTGATACCGAGCAATACCATTGGATATGATCTGTATTATTTTAAATATTTCTTCAGCACACGAAATAAAACATGTGTTCAGTGAAATATGTCCAATATTTTTTAAAAAATTCATTATCAACATTCTTCTATTCATCTACCCTCATTTAGGTAATTAACTTGTTAACTCTTGCCACTTGAATGTATCTTTTCTGAGAAAACAAAATTCTCGCGGTAATGTAAAGGCTGTAGAAAAATAGAAAATAAATGACATCCATGTTGCCTGTAGTCCACTCACAAATTTATTATTGATTTTATTGACTAATACGAAGCAAATATTTCATAGGTTTCTTGAAGCGAATATTGATCAGCTGAATGATAATGAAGTAGGGCAAGAGAAATGTTAGATTTGTTATTTCTATTCCAAGCGCGGCACTAGCACAAGGTATGTTAGCGTCTTCGCCGTGCAATTCTCACTAGGCCTATTTCACCGACTTAAATGAGTGGCTTCGGCCAGGACTCACAATGTTGCTACATGATTATGCAGCAATTTTTCAATCATCCCTATTTGTTGCTCTGTTCGGCTTTTTAGTCTTTCGTGCGCATGCTTGGAAGATAGAATACAAATCCCTCAACTAAAAACTGTCATCACTCTCCCTTTTCTGGACTTTTCTTCTTTAAATAAGAAGATGCAATTAAACTGTCTCATAATCTCTTCTAGATCACATTATCTGAACCTGCAACAAAAGGGAGAATATTACGTGACAGTTATCTAATATCGCAGGAGCAGGGTATACATATTAGCTAGTGACAACGAACAACCTGAAATATAAAGCCTCAGAACAAGCAACAGCTAGCTAAATCCTGTTTGAGTACAGGTTTAGAAAGGAAAAAGAGTTCTCTGGCATTGTAATGACTAATGAGTAAATAATAATTCTTTTGACTGCTTTTTAATTATTATTATTATTAGAAGTTAAGAAAGATGTCGTTTCGCGTCTGACTAGGTTGCATTGCAGGATAACTGACGTACATAGCCCAGTTGACTCTGCTGATGCGTTCAAAATCTGAATTTCTATTTTCTTTTCCTCTTTCCGTACGTAATATTGCGTTCCGCATATTGCGGTTAATCGGTTACGATATATTTTCTACTGTCCCATCGGAGAGCGCAGAAACATATCCCTACATACTTCTTCTCAACTCCATCCTATTTAATAACGTCAGATAGATCTCAATACCAAACTAAGCCTTATTGTTTGCATAATAAGCAATGCATATATGATCATCTTGCTGTTGAAACAGGGAAAACAGCGGCGCGAAGATAGGGAGAAACTGTTGCAGTGCAATAGGGAAACACTGATTGTCTGTATAAACCTGCAGCAGAGCAAGGAGAAGAATCAGTGAAGAGTTACTGAAATGACTGAATCCTCAGCAAGATTTTTCTTTTTTAATATCTCTTCTTTCTTGGAAACTTCACTTCAGCAGCATTTGGATGGCCAAATTAAGAAAGTGTATATCCTGGGCAAGCTTTTGATAAATATATACATTCAGGAGAAAAATACTAACATTCCCAAATGTTTGTGAGTTGTAGTCCAAGATTCAACTTTGTAACTGTAATAAGATTACCTACCTATTCCAAGCATATTTCTCTATGCCGGTGAACTCGAACTACGATTCACTACAGCTAAAATCATAGAACTTATCTAAACTATGAATCATTCTGAATTGGCTACATAATTTTTCAAAACTTTGACGTCAGTTAATGACATATTGACTTCGAAATTTAAGCTAATCTTACTTGAATAAATTTGTAGTTGCAAGAACTGCGTGCATGAAGTTATACGATGCATTCAAATTTTAAAGTCAAAATATCGTTTTTTAACTCAAATGAAACAAACTAAAAGATTAGATACTAAAATCAAAATTTTAAAAAGTTAAATATTCAACTCAAAATGGTTCATAATTCATGCAAGTTCTGTGCGTTTGATGATTTTAGACCGATAATTTGTGCTACACCAGCACAGCACACAGTGGCTTAGGCAGGAAATCATGGGACAAGCATGATTCAACGGGCTGTATGAGTTACTTTGCAGAGACATGTAGCAAATAGTACATCTTTACATGCGCTTAAGCGAATTCGGAGTTACATAAACGCATGGTTAATTCTGGAGGAATATGTATTAATTACTTCGACGCAGATTCAGATCTTCGTGGCGTTAGAACTTTTTTATGGTAAAATTAAACACGAAAACAAATACATGCGTTAGAGATTCAAAAAAACTACAATCTCGTTTCGGGCCTGGTAGAATTTCTAACCAGGCCTTACTTAACTCAGCACGAAAAAGCGAGAGGAAAACAATTGGGCCCAAGTCCTGTAAAGCCCAAATGAAACTTTAGGGTACAAAAATATCTAATTGTAAGCTTTTATTTCTGAAATTAAATACACTTGCCGTTGTGGCACGACTAAGTAAAGGTGGTAAATTATTTACTGCTTTTAGAAATGTAGTGAATCACTAATAATGATAAACAATTCACAACATTCACGTAAAATATATATTCACAGCACCTTAATATTTTGAAACAAATGGTGAATAATTTGTCGTATGCAGAAAATGGTGATTCTAATTTTATAAGTAATAGAAAAAGGTTTGCAAATATTTAGAATCCAGGGACTCATTTGGATATGTATTTTTTGGACAAACTAGCCTAAAAATAAGCTAATTACAAATTTTCCTTTTTTCTTCAGAAAATATTGAAAGTTTACCGAACACCAAGAATTTAAATAAAAACTATCAAATACCTAAAGATAAAATCTGTAATAAAATTTTATATTGTGAAATGAGATGTTGATACAAATATATATTTATTAATGTATATATTTAATAGAATACTATATTTTATAATATAATTAACGATATACCTATTGTATCCGCGGCAAAGCGCCGGTACATCGCTAG
>TE_00000038#DNA/DTH
GGCCTGAAAACTAATTGTTAGGATATCTCGAAGGTGGTTCGAAAGTCTTCTGTTGCTTGGGCTTTCTTTTTTCGTACGCCATAAGTTTGACTTATCATCTTGCAGCCGTTTTCTTCTTTGAGTCAAAGAACACGTCACCGCGTAATTACAAGGTTTAAAAGAATTTAAGAAAGTTAAATTCATTAGTGATTACCCTAAATATGGAATTATGGATGACCATTTGCAAATAGTTTCTTCGAATCTAGCTGAGTCTACGACAGATAGCATTGTCTTCCCTTATTCGGAGTTTGAATATGAACTTCATGCCAACAAGATTATGTGCTTGCTCATTTTAAAATTTGCTATTTTCTTTTTCAGTTTAGCATGTTAACACTTTTACGTTGAAGTTTCAACTTGCTGCATCTTTTCTACAAAATGATGGAATACTATGTCATTTTGGAATAATCTTGTCTTCATATCTAACTCGATTCTTCTATGTACTGCCACTGGCATATACTTCTTTTGATTTCCTTTTCACTTTTTCCCCCTGATTGTAGAATTAATTCACTTATTTTGCACCTATTTTTCATGGGTAATCTCTTATTCTTTGAACTTTATGTGTAGAATATTTCTGAAATAATAGCAAAAGAGTGCCAGGTCAAACGTGAATTTACTAAATGGCTTTGATTTTTCAGGAC
>TE_00000039#MITE/DTM
CGAGATCGGGCTTCACGGCGATCGGACGGACGGTTCCGGAACCTTCCAGAGCCTTCGACCAAGATCGAGGCGAGAGAGATGGTTCCAAATGGGGGCTACGAAGGAGGAGAGGAAAAAGGGCGGGATTTATAGAGACAGCTCGGACTCGGGCTCG
>TE_00000040#DNA/Helitron
TCAGTCTATACTATAAAAATATAATCGATAGACAAATAATGTGCACTTGATATTTTGTTTATTCTGCTAAATTGGAAGTGTTATTCTTTTGTGCTCGATAGAATCATGTCGCTGGCATTATAATAGCAGATCTTGTGGATGTGTCGAATTTCTTAGTGTTTGGTTCACTGGAAAATTATGTGATAACCTGTTTCTTGCATATATGTCCTCATGTGTAGGTAATAATTGTTATTTTATTTGATGTTGACATTGATATTGGAGCTGGAGCTCCTATTTAAACTATAATAACAGATGCGCATATTCTTTCTTGTATTGCTTAAGCTCTGTAGTCTGGAAGTACAGTAGTTTCTTCGGTGCTTTCGCCAATTTATTATGCAATTATGATGCACATAATATTGACAGATATATTCTGAAAGCAGGTTGTATCTTCGGCTTATTCAATAAGAGGTGATGCAACTGAAGCTTTATGTTGTTCACATTGCAATTCGAATTGTTTGTACTCTTCTTTTCAAAGATCTTGCACCTTCACTGGTGTTGCGAATTTGTTGCTTTGTGGATTTGCGATTTTCTGTTGGCATCCAAGAAGGGTTTGATTATTTTTTAAATAAATGTTTTAAATAATTGGAATGACTATATGAATAGTGTCGGTAGTAAAATAACCGCTTTTCGTTTGGGCTTGTGTGTGAAAGTCTAGGTCCTAATTTATGCCACAGGCTAGAAGATCAAAGATTGTGCTGGAAGAATTTGTAAAAAAAATGTGCGTGCACTCTGCTGTAAGATGCACATCTTATATCTTAATTTTTATTCCAGAATTTAATCAATCCTCTTGAATTCTAAGTGTAAAAAACATTTGTAGTATAAGTGAGTAAATCCTAGTCGTGGAGAAAGTGGGGTGTAAATCTAATACCTTTAGCATGCAGGTAGCATTACTCATTTCTTTAATATTGACTCTTACTAAAGTTGTAATTTTACAATTCATCCAACATAAGAAAGAAACAATCTAGTGGGTTGTTTCTTTGCATGCAGTTCCTACCGCATGTCTAATTGCTCGTGAAGCTAATTTTGTTATTTGAATTGATGTATTGGAAACTGTAAGAAAAGATCTATATCAATATATAGCAGGTAAAATTACATCCAAATTAGCTGCAAGTTTAGTTGCAATAATTGTAACAAGTAATTTCAAATAAGAAATAAAGATATATATCAGCCTAATCAATTTTCAAACTAAACAAATATAGTTTCTTCTATGATGGATATAATCTCTTCACTATATATATATATATGTGTGTGTGTGTAGGGGGATACAATTTCTCAATACAGTTACTAGTTAAATGCATCCAAATTTATAGAATTTTTTACTATATTCAATTAAACAAAAATTTATAATTGGGACTCTTATATTTTTAACTATCTTAGATATTTTGAATTAAACCGAATCAAACAACCTTCAAGCGTAGCGGGGTCGTCATCATCATTCTAGAAGAACCAAAGATTGCGGAGAACAACAATCCTCGGTGCCGTATGTTTGAGAGATAGGTAGTACGCTATCCGCTTTGTTTATTTTATTTAGAAATAAACTTAGCTTGAAATGTGAATCAACTAGGATTCGAACTTCGATCTCGGATACCAACCACGAAACCCTTTACCACTTGCTCTAGGGACAGTTGGTGTTTCATATTTTTATTGTTCTCAGTTTTTGTTAGTTTTTTTTATTTGAACATAAATTACAGTTTATATATATAGGATTAGGTGACACTGGGGGGAGGGACTTAATTATGCTTCCAGTTGCTACTTAGCTTGTTAATTAGGCATGTTGAAAACATCGATCTCTTTGCAGAAATGACGGAGAAGTAGGTGAGATTTACGTTTTATTTATTTGGCCGGAGAAATCCTTGGACGTTCGAGTTTAAACTTTAAACAATGTGAGTGCATACGATTTGTCCAATACATACAAAATGACAACAATAGAAAATAGGCCCTAATTTGAATATTCCCAGGGAGGTCCCTATCCATCATACGTGCTAAAATATATAGAAGAAATTTATGCTATACGTATTAGTAAGGCTTCGTTTGAGATTGCGGGGAGATATCTTCCGAGATAAATTTCCCAACCCCTCTCGGGCGGTTGAGCGCGTTAATCTACTGTTGGCCTCTTGGAATGATTTTCTTTGACCACCTGACCACCTGACCTCCCTCGCTTTTTATTTATTATTATTATTTTTTTTCCTTTCTCTACTTGTCTCTTTTCGATGTATCCTTTTTTGTAAGGAAGCCCCGGCTGCTTTCATCCTGTATGCTTAGTTCATTTTGCCTAATGAATGAAGCATGTAGCTTGCTACCTTTTTCTCAAAAAAAGATTCCGTACGTAATATTGCGTTCCGCATATCGCGATGAGTCGGTTACGATATATTTTCTGCGGTCCCACCGGAGAACGCAGAAGCACATTCCTATATACTTTTTCCTCAACTCCATTTTATCTAATAGGGTTGGATAGACCTCAATACCAAACTAAGCCTAAGTCCTATACGGCGTCAGCAGTCGCCCAACGGCATTAAGTCAATTGGATAGAAGCTCAATTTTATATATATAGGAGCTATATATATTAATTTTTTTGTTTAAAATTTAACCACTTTTATCTTTGCGGTAATCCCAATGGGGGCCTCCAGAGTCTTAGAATGAGGTTGATATTTATTTTTTATGCACAGAAATTTCAGGCATGCGCTATCGGATGGACTGGAGTAGATTTTCCTAATGCACGAGGTTGGACCGAGAAAACCTGCCAAAAATCACGCGGATTACCACTCTCTAGTGCGCATTTACGTTTCCAACCCGGAATCCGTGATTACAACAGCACAATAATTTACTATATATCAGCCTCTAGTGCGCACTTAATAGCAGGAATTGAATCAGTACTAAAGATATAACAGCATAATATTTAACCACTATATTAGACCTTCTGAATAAACATGGTACGTAATTATTATTATTCAAAGCAAAAGTATACAAAATAAATAAAATAAAACAAAATTTATGTCACATAAGGATTGCTCATCTCATGCACGGGGCTAATAATAGAAAACTCCAAATCTGAATTTTTGAGTACGGGTGCCATTTTTTCTGGCCCTACAAGATTAATTTCTTCTCAATCTGCACCAACTCGTGTCGTCTCCGTATCGCCAACGTTAGCCATCTTCTGCATTAATTGCTGAGAAAAAAGTTTGACTTCTTATGGATGGACACGCAGGTACCGACATGGAACTCCACGTCGACTAACATCCATCTTACACCGCCTTGAACAGGTTTTTGTTTTTATTTTTGTTTTCGTGTAAGTATCACAATCACTTCTATAAGTCTCACGTGTTCATGTCGGACATGCGTGTGTCCGATATAAATACTCCTAAAACACTCGTTTAATACTTTGTTTATCAATATATACAATTTTTTTTGACAATATAAATAAATTATGTATAATGAAAAAAAAATTTTCTTAAAACATATGAACTATTAATAAAAATTTTACTAACTTTTATTTGTATGAGAAATATAACATTTTATTAGCAATATTCATGTCGTGTCTGTATTCTAATTTTTTAAAAGTTGCCAAGTCATAGTGTCCGAGTCGTGTTGTATCCCGCGTCCAATGTCATTGTCCGTGACGTCTAGATTTTCGTTTAAGGGTGGCTGGAGTGTCCGCATGCGCACTGATCATCTTTCCAGTTTCTGCTGTATTCCGATAATACAACATCTTTTATATTTGAAGTTGCCGAAGTGTGTGACCGTTTATCTCATTCTCGCTGCTATCGTCCCAATGGGCTAAAGCTGTTTGTCTCATCAAAATGTTTTCAAGGATTAAGAGTTCAAATTAACGATCGATATAGTTAAACTTAATATAAAAAATTTAAATGCCTGAAAAGTAAATTTGTGGTTTTGAAAGTTTTTTATATCCTGATGGAAAGATGTTGGGTTTGATTTTTTATTATTTTTTATTCTAATAAGTTATTTGCTCAGTTAACTAACGGTGTAAAACAATTCTAATATATTATTTTGTGATAGAACACCATTTCTATTTTGTTTGACAATCTCGATCTTTAATTGAAAAGCTTTAATCTCCATTTACATAACATTATTTGTTAGCAATTGTTCATTTTGTGGTCTTCAAAAGATAAGAATTTTTTTTAAAAAAAAATCACACAATTCAATTCCTGAACACTTTATTTGTTTTAGGTCATGCTTGACGGTCTGATTACTAATTCAAAATTTTTATCTTTAAAAATGGCGTAGGGGCCATTTGGAACTGAGGCTTGTCCAGTACTAACCAGAAAGATAGAGTTGGAAGAAAATCACTTAAGGATATATTTTTTTATTTTTCAATGAGAAGGTAAAAAATATATTGTAATCGATTTTTTATGATACTAATATTTCATATAAAAGTAAATAAAATATATTTTTATCGTTCTTTTATAATATAATTTTTTTGTAATTTCAAATGTCGAGACAATTGTCCTATTATAACAGGATAATAATAGCTATAAAAATTTGTCCTATTATAATAGGATAATGATAGCTAGATTCCACGTATCTTTTCCCCACCGCCTTCAAATGCTTCAGTGCAGTCATCAATTAATTAATAACAAAATATAAAAAATGCTATAGGCACCTCAAAATATATTTTGAAATATTATTAACATGTAAATTTTACTTAAAATTTTGGAAATGAAACTAGGATGCTATTAATTATATTTTTTAGGTTAAAATCGTGGAAATTTTATCAAAAAAAGTACTTGATTACATCATATATAATTTTGGAAATAACATAAGCGCATTTACATACAAAGGAAGAGTAAAAACATAAATATCTTCAAAACTAGATAAAAGATGAGAGTGAACATTAACAATTCCCAAACCTAAGAAAGAAAGAAAAAAGAAATAAATAAATAATGAGCCGTCTTTGAATCTGAAACAAATAAGTCAAGCTCGTGACAATGAAGTTCGTGACAGAAAATAAAATATGATAGATAAAAGTAATCATTTAATCTGTACGTACGCCCATTCAAACTCATGTCCCTCTAATTATACCAGAGCGTCTCTGTATATTTTCGAATCTGTCAATCTCTAGTATGAAAAATACTCATGAGGTTTATTGGGCCTGACAGAGGAGATTTAAGTGTATAAATCATGCATCCGTACATACAAGATTTGATAAAAGTCCCTCCTGAGCTTCAGTAATCATATAAAATAAAATTTTAAAAAAAAGACAAAAGTAGAAATATGACCAACATGAAACCTAGCTAGAGTGTGCTTAATGAATAAAGCAGATAGCTTGCTATCTCTTTCCTAGCTAGAGTGCATATTTTACACCTATCCTATAAGGTATGTACATGTACATAGCATTGCTCGTTTATATTGGTCTGTGCAAAGTGTAGTTTTGTGTAATAAATGTGGGTTGAATAACATCAGTAACTCATCAATCTACGTAATAAAATTTTTACACCATCTAAATAACTATTTTGTGCCGCCAACAATACTCCTCCATAATAAATAAATGAAAGGAGAAGCTAAAATGAGGCATGCGGATACTGCAAATAAATAGCATATGCATGAACTCCTTTTGAGTCCGTATATTGTTCTACACGAGTGAGTTTACTCTTTAGCGGCATCTATAGCTAGTTAGCTACTATACTATAGATAATATAAAATTAGTATTTACAATAAATATTTTAGCCCTTGGATGTCTAGAGTTGTCTATTTGGGAGTTCTATTAGTATGGATCTAAGAGCCAAAAGATTTGTAAGAATAACTATTTCTCTACTATATATCTAAAATATAGTAGCTTAACCGAGTGTGTGTATATATATAATGCCTCTCACTGAGATGTAGTCTTATTTATCTATCATTGTACATCTATCTATCATTTTTCTATCTACCTATATCAATTACGTATCTTACTAGCTATCTTAATTGTACAATATGCAAATCATATGTATGTACAAGCTTGATCTCACACCTTCTCAGGCGTACAAAAATTAATTTATCAATATTTACAAATAGGGTAGAATCACATATTCTACGTTCTTATGTTAAGACAATTTGCTACAGCAGTGTTTAAGAAAAATCGAGGAAGTATTTGGCTGTTGATACCTCCGATTGAATATTAGTATACTAATTAAATAAAGATTCCTTCAATTATCAAGGGTTTAAAATGTTTGGAGCATTTAAACGTGAGGCCGTTGTTTTGATGCATTCATCTAGGATTTACTGGCTCAAATAAAAAAAGACGGGCCGAGCTGGAGCACGGCCACGGACAGGCTTAGTCCGTCCATTATTACACTACCTATTGTTGGGCTGCGGCCGTTGAGCCCGTCGGCCCGAGGCTCGACACGGCACGAACTCAAGGCCTTTGCCTCAGACCTTGGGGTATTAGTTCCTCCCTAGACGCTCTCCTTCCGAAGTCTGCCAATAAAGACCTTGGGAAGAATGGGTTGGTCCCTATTGGATCAAAACCTCGCAATTGGTCAATTGCTTTGATCAAAATATAAATTTAAATAGGAGAGACCGGTCAGCCTGATTTGACATGGCCAGTGACTTTCAGACCAGAGGGCCGTGCTAGGCCAGAGGCTTGGAAGATCGACCCTGCACGGCTTGGCCAGGATTTGAAAGTCGAACCAACTCCTAGCTAGCTTATTTTGATCTGAATAAGGAGGTGTTCGGCTTAGCTTTTAAAAAGCTCTTTTGGGTTGAAAAGTGATTTTCGGCCCAATAGAGCGTTTGGCAAATTTATTTTTAAAATCTGATTCTGTTTCTCAGAATCAGAAAACTGATTTTGAAGGCCCAGAATCAGAAGCTGAAAAAAGCTGCTTCTTGAAAACTGATTCTGATTTTGGACTCTGTGCATAAACGTTATATAGTTTTTGCATTGATTTTAATATCAAACTTTAGTACTATATTTATAATTCGATAAGCGATCAATTTTATATTTAAAAATATTCAAAATATGATGGTGGACTTTTAATTCTAACAAATAAGTATTCTAGAATTTATTAAATAGTTTAATATATTCTTTCTTGAAATGAAATTATTAATTGAATAAAATCGATGGACGCTCAATTCTATCTTTGTCTGGCCACGTGGCACCAAGAGTGGGTAGGTGCGGGTGGGGCCCAGTGGGCCCTGCTAGGTGGGGTTGATGGTCGGCCATTCTCCCCCCTGATGTAGATATATGAATCCCATCTAATTCTTCTCGTTTATTATAAAAAATTTAAATATATATTTTTTATGAATAATTTTGAAATAATTTTAACTATATGTATTAAATATAAATTTTAATTTTATAATATTGATCACTTAGATATTGATAGAGTTTAAATTATTTTTTTATTTTAACAAATTTAGTTGTGAGAATCATATGAATTATATTAACTAAATTTATAAAGCTAAACGACGCATTTAAATTTTAAAGTCAAAGTATTATTGACTGGCTCATATTTAATATATAAAAAAGTTGGATAGTAAAAATAAAATTTTGAAAGCTTGAATAGCTAATTTAAAATAATTCATAGTTCAGAAATACTTTGTATATTTTAATATCAATCTTCGATGCCATATTTATAGTTTAATGAGTGATTAATTTCACATTTAAAATTTTTTGAAATATTCAAAATATGATTGATCGACTTTTAATTTTAACAATTCGGCATTCTAAAATTTATTCGATAATTTAACATTCTTTCCTCATATGACTTCGTTTGGAATAAAAATAAAACATAAAAAGATAAATTACACTTTTGGTCATCAAACTAATGCGTGAAACTTTAGGCCTCAAAGTTTCATGTATTACACAATTTCTTGCACAAACTATAAGGCACGTAATGTTTTAGTCCTTAAACTTTAATTAGTTGTAATTCTTGGTTCTAATTATGAGGCATATAATATTTTAATTCTCTACTCTTACTGTTGCTATAAATAGTTTTACTATAACAGCTGTTGTGTCTTCTTCAAGTGGAATCGATTCGCTGCAACGCGCGGACACCTTCACTAG
>TE_00000041#DNA/DTM
GTTTTTTGAGGTAGAAAGTTTTACAAAAGTTGTTTTCATACTTAAAATATATAAATCTTGTAAATCTACTAACATTTGGACCAAGTAGTAAATTCCGTCACATTATAAGACCAACTTCTAGTGGAAAAAATACAAATATAAGATTCTCTTTTATCATTTTAGATCTAATTATTTTATAGATATTAGTCTTTTCCTATAAATTTTTATTCAATTATGACTTTGGTTTTGGTTACGTGCATAGACTTTAATAATAATATAAAATAATTTCTTTGCTTATTTTGATGATTATGACTTTATTCTTACTTATTGTGCAAGATATAATATAGTATAGTATGTAAACCATTTTTATAGCCTATCTTTCATCCAGAAAGCCTGGAACTTTTCTTACTGGGCCAGATTGGGGCATTTGGCAAAGCCTGGGCAATCAAAGCTGTGGTACTCCTTACAAGAAGGAAAAAACATGATGTTTCCTTTAGTACAGCAATGCTGCTAACCTGTATCATATGCTACTCCACGTTTGTGCATTGTTTTGTGTCTTTCTGTGGAATTTTTAGTTAACTTCACATATGAATATTAGAAAGAGAGAAATGCCTATGTTATCATAGTTCATTGTGCTTAGCTTAATAAACATTTAGTCGATTGTTGTTTCTCTGGGGACTGCTTAGAATGTTTAAGAATCTGTCAAAACACATTCTAAGTAAGGTTGTAAATATGATATCTAATTATGTTTAAGAGGATTAACGTTGCGTAAATTTCTTTTTAGACAAGAGAATCTTCTCAGGCAAGTGCTAGAATTTGTACAAGGAACAAGATTAGCTTTTTGTGTGTAAAACCTGATGTGCCTTTATGTAGTATAAGTCATTGCCTGAGTTCTGATCAGAAAAGAAAGATTCTTTATCTCCTAAGGAAATTAGCCCTTTAATTAGAGCTGTTAAATTTCCATTTTATTTCTATTATTGTGCACCAATCAGATTCTATGCTGCTAAAGTACTGCTTAAATTTTGGTAAAATTTTACGGTGAATTCTGTTGTTTTCTACTGGCTTGGTAGTCAAGTTATTCTCTGCCATAAGATGCTATTGGACTATGTGAACAATTTCCCTCAGGTTGTGAAGTTATGGGTCTTCATTGTGCATGCGACAGCTAGTGGTGTGCTGGCCTTATATTACGTGGTGTGCAAGTCCTTATTGAAGTAGGATGTATCGATAACAGCACAAGAGGGGTTAGGGAGGAATATGTAGTATGGTGTTGTTGGAAGTAACACAATTACCAATGAGGATTTGCTATCTTAGTTTCAAATTTTGCTGATATATGATTTTGTTATGCTTACTCTTCTCAAGACTGTTATTGC
>TE_00000042#DNA/DTH
GGTCCAAATCATGTAAAGTGATTAATATAGAATCAATGGTTTAATGGTCCTTTAAAACAAATATATTTTGTCATGTCTTAAATAGCTGATTGCTTCTTTTTCACTTTCTATTTTAAGCCTAAAAGCCTTGATGTATTGTTTATAGTATCATTTTGTATGATTGCATTATGCCATATATATGTAAACATCATATTAAGAAATTTTGTACAGTGCAGTGATTCTTATTTTGGAAAGATTTCTATATAATGGGAATTCAATATTTACGAGATTTGATCTCTGAGCCTTCTCAAATATTAAAAGTAGATTAGTTTGAATAGTTTATGTTATGAAGCTTATGGTAATAATGCAAAGAATTCATTTATTATGAATACAACATTGCTATGAATACAACACACAAGGCAAAATTTTTCGATAAATTAATTAACATTTCTGTTCTGTTCACTTGTTTCCACATGGTTATTATGGTATTGCATGTCTATATCATGCATATATGTAATCTTGAATATTTTTCAATTTTTCAATAGCCAATTGTATATGCATATATATTATTTTGTGGAGAATAAGTAGCATTTTCCAACATTAAGTTACATCCTTTAGAAAATTTCCTTATCATTGGTAAGAAAGAAATGAGTAGAGGTGGGTTGTTTTATTATTAATTGGATGCGGGCCCCATGGAATCTCCTAGTCATTTTACTAAAGCAAAACATATTTTGGGAGAAAATAGTGTTAAAAAAATGATATTCAAATGAGATTGTTAAGATAAAACTCTCATACAGATACTTGATTAATTAATTAATTAGAATCTAATAGTATAGGTACTTTTTTATGATTCGTCAATAATTGTGTTGTTCCATCGAGACGGTTCCTTCCTATTCATCATCAAATTACTTGGTGGTGAGCACGTAATTACTTGACCTCTTATGTTTTAAAAATATAGAAGCTCAACATATTTGTAATTTTTTAGTCATAGAATAATTTTGAAATTCGTACAATATTAATAAAAAAAACTTAAAAACGATGCATTATTAATAGTACAGTACAGATTTTGAAACAATTCAACAAATAAAAAGTCGTAAAAATAAGTACTCCTGTGCTTTTAAAACTCTGTACTCTGTGTGTCTAAGTCACAACTTTGCACTGTAATGCTCTAAATTAAATAATGATCGTTCAATTTGATCCTTTGTATACATGTTGTATTCATTCCCCCAAAACTACCAAAATAGAAAAAAGAATACACGTATTTAGGATTTAGAGTTTAGGGTTTAAAAAACTGCTCGATTGATTAATTTATCCTGCATTATTATAAATCCTTTTCTTTTTTTAGGTTACATGTTGCTTATGGCCCGCAGGAGCCGTAACTGTTAAAGGAATCATAAAAAGGAGTCACTTTTGAATTAACAAGTTCGAAAAGATAATACGTGTCCTAGCTTGTTAACTAGCTTTTATCTGAAATAGCTCTTCAAACACGCGTAAGTTCTTTTCGTTCCTCCTCAAATTAACTATGGATGTTTTATCTAAATTCTTCTTCTTATTATTATTTATTTTAATTTGACTATCTAATATCTTAAAATTTAAATTTTACTACCCAATTTTTCGGTTTGTTTAATTTAAATCAGTCAACAGTATATTGACTTTAATTTTGAATGCGTTGTTTATTTATACGTACTTAGTATATTTTTGTGCAATTTTTGCAGCTATAAATTTATCAAAGATAAGTAATTAACTTAAATTTGGAAGTTAAAGTATCACTCAAATGAAATAAATTAAAAGATTGGATAGAAAAATCAAAATTTTGAAAGAATGGATAGCCATTTCGAAATTGTTCATAGTTCAAGTTTTGTACATTTTTATTTTATTTTTTCACTTATTGATTGTAAAGCACGTTGTACTTTTAAGCGATTTTAATTCTTTATTGAGAATATCCTTTTACAAAAATACACCATCTGGAATAAACCTCAGATGGTGTAAAATTTTTCAGTAGTCACACCAATGATATTACTAGACAAATCCTGTTCATTTAATAAATAAGGTGTATGCATGATTTGCACC
>TE_00000043#DNA/DTC
CACTGAAGAAGAAGGTAAGGTTCCCTCTCTTCATCTTCGCTCTTCTCTTCGTTTTTGTTCTGAGGCCCTAACCCTAGTTGCGATCGATTTAGTTGTTGTATTCTAAGCTAGAATTGCTGTGATGCTAAACATTTATTAGGAACCAAAAATTCTTATTATACTTAGTGCTATTGACCATATATCCGCCCTGTTTGCTGCACGGAACTGTATTTTTTTATTAGTTTATATTTTACCCTTCTACAAAAGTGACATTTTGAGAAAAGTGCTCTGTTTCTACAGCCTGATTACTTTTAAGTATGTCCTTTCTTCCTCTGAGGGTCATTAGGATAATGTATAGAAAGAATTTATCACATGTTGGTTATTATTAAGATATAATTTCATGTTTTTTGTTTATCTGTCAGTCGATCAACATCGTAGAGGATCATTCTAGAAAACATCATTTAATGCTTTATTATCAACTAAAACCACCGTGAGGTCATTCTAATGCAACAATGGATAAGTGTCCATAGACCCAGCTGTGCATTAGATGTTGATTTCCAATTTTGTTTTGCTGTCCTTGTTAAATGATCACTTTACTTTTATTTTTGTATGCTTTTTCGCACATTTGAACTCAAATATGTTTGATAAAATTAGGATGATAATATTTAGTCTATTTGTCCCATGTCCTTTTGTAAACTGTTATGTAATGGTTGTATGGAAACATAGCAGATTCTTACAAAATTGTTACTCAAAACTCCTAAATATTGATGGTCAATATTTATAGTGAACGACATTTGTATAGAGTGAGGAGTCTTTGCCTGTAATGATTTGGCATAATATCTGTTGGATGTTTCCTAGTTTCAACTATTTCTTTCTTGTTCTCTGGTTATCTTTGTGATGTGACCAACTCTAATAGGCTGGCTCAGTGGCTACCTGCTCATTAGTAATAATGTGATTTAGGGGAAACAGTTGGTAGGTTACCTGTTAGTTTTAGTTATTTAGAACTAATAAAGCGTTTTACTTTGGAGACTAATAGAATAACTCGGTATTTCTATAAAGTTTGGACCAAGGTATTAATTTTTCTTATAAGCACTAGCAGATGTTTACCTTGTAGTGTGTTATTTCGTGAGTTTTTTTTTCTTAGGACATTGAGTTTCTTACGTCACTTATGCTTTTTTGCATTGTGGTTAAGTTACCAAGTTAAATTATCTCATATGTTGTTATAGTTGAATATTGAAACCTATTCTTTCTTAAACTATGTCTAAAGTGCCTATTCTCCTGCATCCTTTTGAAGCTGTTTACTCTAATTACTGTTACAGCTATTCTAGCATTTTGACATCTTTTGTTTGTAGGACTGAAAACCAGGTGTGAAATACTGGTAAGTCCTTAGATGTCTGAGTCTATTCATGCCACACCCTCCAATGTTGCTAGTCTTGTCCAGTGTTTAATATGGATGAAACATCTGATTTTTTAATGAAAATCCTTTAGCCGACTGGCTTAGTTTTCTGCCTTTCACAAACCTTGCAAAGTTTCGGAGGGGAGGGTGGTTGCAGGGTGGAAGGAATCACATTACTGAAACGAACCTTCCTGTGTCACCATATCCCTGTCATTGAGATTACTAATCTATATTTATCTCTTGAGAGAAAGATAACGTTCTTGACATTTATGTTTCTATAACAAATGCTATATTGAATTACTATTTCTGGTTGATCATTTTGTGTTGTGAATCTCGTGTGTACTAGCTTGGTAATTGCAAATCTGATGTAAGTTTTTGGTGATGGCTGTTGCATGTATGTGATCCATCGTAAGGTAGTACATGCTTACATACGTAGATGTAATATAAAATAAATTTCATAGTATTTGGCCTATGCGATGCGCTTAAATGCATATAAAGCATGACTTTTGCTTCACTGTCTTTCTCCTACTGATGGTTTATCCTTGTTTCTAATGATGATTCTGAAACTTTTGAACACCAAATTTTGTGTATTAAACAGCAATAAAATGACATGATATTTGCCTTCGGTGGTCTAGTCTCTACATGCATGAAGTTGAATAATAACTGATCGTGTTATTTGTACTGTATGAAATATTACAGGTGACAATTTGTAAAACTGTGAATATCAAAAAGTTGCACTAACTAGAATGAAATAGTGATAAGGAAAATTGTTCTGACTATACATGAGGAAAGGTGTTGCTAGAAGATGAATAGATCTAGTCGGAGATATTTGGGGTACCACTATGTAACGAGGCACACTAGTGACTACATTTCTAGATTGGATTGCCGTCAGTGTTTCTGTACTGGATACAGTCAAATTTTCTTCACTG
>TE_00000044#DNA/Helitron
CAATTACAAGTAAAATTCTCAAACGTTGACCTAGTCTTAAAACTGTTGAATCTTTGCTCCAACTTGATTAAAAAATGTAGTTAGTTTGTTCAGAACCGAACCAATTCACCGGCTCATTAGTTCAACCGTCCATTCGAACGAGTCAAAGCGGTTTTTCAATTATCCGATAATAGTTAAATCGAACCATTCCCATGAACCGGGTCACGGTCAAACCGGTTGAACCGGTGTCGATCCGGGTTTTGAAACATTGCTTTTAAAAGTTGGGATCTAACAAATGGGCCGCTTTTGGGCCCACATGTGGCCGAGCAAACTGGGCCACGAAGCATCCAACATCTGACATAAGCCACTGTCCACGTGTCAGCATATAAACGCAGCAGCACCGTGTCTCGTACGGACCTCCGAACAGCGAATCCGCAAGGAACACGTGAAAGGCGAAAAACTCGTGCTTTTTGGAGCGGGAGAGGAGCACCCGCCGCCCCTAGACAACAACATCCACCACTGCGGTGCAAGCACCGCCCGGTCAAATAATTCACCTTCTTTCATCTTTTTATTACTGTAAATTTTTAACCACCGTAATTCGGTCCTTGCAATAATTCCGTAAAATTTAAAAACCTCAAATTATAAAAAAACAGAGCTATTTTGAAATGCTCAATTTGGCAATCTAACCCCCAAATTGATGAATCATTTAAAATTCTTTTAAACTATTCGGATTGAGTAGTAAGACTATAGTCCGAGATAGAATTTGTACTTTATAACTAACTAATATCTTATAATTTTATGCACGGGCCGAATCGATCTAACTTATTCAAACTTGTGCGCCGTCCATTTAAGTTTTATCTATTTTACCTTTTGCGAAGTATCTGACTCTACTAGCGGAAGGGATGTACTGCTGACATTTTTCTTAAATGAGTGGGGGGTTAAGAAAAGGCGAGTGACGGTACGCGCTTCTCCTTCCACGCGCCATCGCTGGTCCTTTTTATTCATTCCCCTCCCCTCGTGACGGTACGCGCTTCTCCTTCCACGCGCCATCGCTGGTCCTTTTTATTCATTCCCCTCCCCTCTTTTTTTTCTCGTATTCTTCTTTTTCTTCCATTCAATTTAATTGGCCTCCCCTGAATTAACATACCAACCCCTCTCTCCTTCTCTTTCCTCCAGTTCAATTCATCGCTTCCCGGATCACCGTCCATCCCTCTTCTCCCCCTATCAGATGGGCCGATTCCGCCTCTCCCACCGGTGAAAGGGATTAATTGTGGTTTTCCGAAAATACCCTCGTTCTTGTGGGTTAACTAGTGCTGCTGCAATCTCGTATTCGCTCTCGTTGCTTCAGGAAGTTTCTACAAGCACCTCGAAATCCTTTTCTGATATAAAACTTTTAAAATACAGTATTTATTAACGGTATATTGTTAGGAAGTTTCGGCCCAGCTCAAGAAGGCCTAGGCCCATGGATATTTCACAAATTTTGGGCATTTATTTCAGAAGCGAAAACTTTTCCTTCTCAAGGAGTATGATTAGGGATTGCAATGGCTAGGAGAACTATAGAATCAAAGAATTTTTGTTTCATATTGGTGGAAACCGTACAGAACCTATCTGAACTATGGACCATTTTGATTCTACTATCTAATTTTTAAATTTGCTTGATTTGAATCAACTGACGATACTTTTAGCTTTCGTTATTATTCTTCGTGTAATTCTCGCAACTATAAATTCATTAAAGTAAGTAATATTAACTTAAATTTTGAAGTTAAAGTACCATTGACCGACTGAAATTAAACAAATGAAAAGATTGGATAGCCGACTCAAAATGGTATATAGCTCGGGTGAGTTCTTTGCATCTTTACCTTGCATATTTGATACACATGGCTTGTGATAACGGCATTGGTAAACATGTACATGTTATCTTATTGCAAGTGGGGAAATAAATTATGCTTCTCATCTCATTGTTAATGCGAATCTAATGGTGGCCTCCTATGGCATGTGCTAACGGATTTACAAATAGATTCCCGTTGAATTTGAAATTTCGAGAACTTGGTCGGGTCAAAGTTTTATTATGATTCTCTCTTTCTCTCCGGTGCGTGACTCCATTTTCGCACGATCTTTTCTACTTCCTAGTACTCGTGCATTGCGTGCGAGCGGAACTCGGAAATGAATACATGATCCAAGCTCTTCAGATCTCCATCTGGCTAATTTGAACTTTACATTCACTGTGACCTACATGTATGTTGTGATTAAATCCAATAACATTAGGGTAGTAAACCAATGCGGATTACCAGCGACCAATCAAATATATATGTAGTGACTAATGTAGCAGTTACCTAGAATAGCTGGTTTCAAGGGACCAAATGTCGTTATTATTATTATTATTATTATTTTTTAAATCGGTATGAACTTGGAGCTCTTTAGTTATTCTGAAATACAAATTGAACATAATGCCTCAATGAAAGTGAGTTTGATAATTTTGTTGCCAAAACTTTCTCCAATTTTTGAAGCTTATTCTCTAAAGTATGTTCAATTGGATTTTTTATTTTTCATTTTTGAAGTTCCATTAATGTGATTAGTCGGAGAAATCAAATTGAGATGCTTATGCGAGCTCTTCTGCTTCATGAAGGTAGTTTCATTATAATGTCTCTATCAAAGTTCAATAAGGGGGCTCAACTTAGGCTTAAGCTTATTGATGAATTAACCTTCATTATTACAGTAGCCGAACTCATCCAACCCACCCGGCAGGTGGGACGAATGAGTCAGTCGCATCAGTTCCACCCATTCGATGAATGGAAATATATGATATACACTTTGCGAAATATACTAGTAGTATATTTTTTATGTTGGATTGACAAAGTTACGAGGGCTCAGACCTATAAGTTTCATTAAGCAAAGAAGCTTATAAGAACTTACTGAGATGGCTAATAACTCAAACCTATGGGTTGAGATGTATAATATACGCTCTTAACTGCAGTGTATTGGTAGGCATCTGAGTCCGTCCCGATCCGCCAAGTAAGTGGAGTCCGGCTAGAATGATAGTACTTGGGCATGGTTTCGTTATTATACTTTTTAACTTAAGAGATCTTTATTTGCCAAAATCCTTTCAATTTAGGGATACAATATCTGTTTTATGTTGCTTAGAAGTTTGTCACAATGAGATGAATTCATTTAAATACGATACCGCAAAGTACAAATAGTTACACAAAGTTACACGCTCAATGATAGCATTTGTGTTTGCCGAACTCATTTTGACTTACGTAAGTAGAAATTTTACACCGTAAGTTCTCCATCTTCTGATTTACCTCAAAACTTTGGTTGGTGAACATTGTCATGGAAAGTGAGATTTACAATAAAAAACAGAAAATCATCATTTAATCAAGTGCACATACAAAACTAACTAAATTCGCCCATTCACATTTCAACAACGAGAGTTACCTCCCCAGTTCTAATTTCGTGGATTAAATGCTCGCATAATGCTATTCTTGCGTTACGATATTATTTTTACAATTCGTGTAATATACTGGTTATAGATTTCGTATCTAGATTTAGGTGATTCACGCCTCCCAGCTAGTGTTACTTTACACGCTTTAAAATGTGTGTTTACACTAGGCGAAAGTCGCCCAAATGCTATGCCCACTTCTAAAAGTAGATATGAGTGCAATTTGAATTGTGAGAAATATATCACATCAGGAATGGTTAGTTCCTCATACTGTTTAAATCGACCAATCTTATCGATTCAAATTCTACTCTTATTTACTTCGGAAAGTAGGCACAGTATTATATCCATATTATTATAGGCCATTTTGAAACGCACCAATAAATTATATTTATTTATTTTTCATCGGCATCCCTCAACTTATAATTATTTAGATTGCTTTTGATTTATTTCGCCAAATTGATTTAGAGTACTAGCTACCAATTATAATCAGTTACCTCGCAGTTTCATACAAAATTAGTGGCAACAGCTTAAAAAGTATTATAAAAAAATATATATATACGCATTTGAGGTGCTTTCTTAAAATATCTTATAGTCGGGGGTATTTCATGCATAAATTTTCGCTCTAATTTTGTGGGGTTTAGTTTTATGGAATAAATTTGTTCTAGTAAGGCATGTTATTGTAACGGTTATTATAAACATTAGTGTGATATTGGATGTAATTTTTTAAAATTATGACGTGTGCAAGTTATGTAATGTGACTATGTGAGAGGCTTTTCATTTTATGAACTTATTAAAATTTTTATGATGGGCATTTTTCCTGCAATCCAATGTCATGGTTGTGTTCGATTTGTGCTTGATCAATCAATTAACTCTCATCTCAACTTTCCTTGTTGGGTTTTAGCACGTGTTAACGGGATAAGAAAGTGCGATGAAAATAATTTACTTGCTTGTATATAAAATATCATATTTTATGTTATCGTAATGTATGGATTACACATCGGAATGACTCATTATCTAATTCTATTTGGTTCATCACCTGAATCGGAATCGGAATAAATCATTACCATTGTCGATGTTTGGTTTAGACAGATATAAAAAACATAATTAAATTAATGTACTAACATTATTTTTATAATATATTAAACTTTGAAGTTGGATGGATAATTCAAAATATGAAACTAAATTTTGATTTATTTAAATTCAAACTTAAAATTACAATTTAAATTTTAATTTGAATCCATAAATTTAATTTAAATTTGAAATAAAATTTGAATAAAACTTTATATAAATTAAAATTTAATTATATTTTTGCGGCCCTGTACAAGAACAGAAAATTATATTTTTGTCTCCATTTCGTTTTGACTAGTAATGTTAGATTGATTTCAATAATAAATGGGTTCTTAACATCGAAAATGTCTAGAACAATTTATATTATCGTTGTTATGCACTTATGACCTCATTAGATTGGTGTACACAAGGCCTTTTGAAATATCATCTTATTTTTCGAAAACCAAAACCAATGATCATCAGCATCACTAAAGTATACTTAAAAACAGGCATTTTATCATTTTTTGATATTTTTCGTGCATATTATATTGAAATTGATAATTTTTTAGCGGTAAAAAGAGGACAAATTTGACACGAGTGGGCCTTTTAGGCCCAATAGGCCTACACGATGGTCGTCAATTGAAGCCCATCAGAAACGGCTCTTCGTGGACTAAAACCCTCTCTCTCTCCTCTCACTACTCTTCTTCCAAGAAGGAGACTCGGTAACGTTCGAAAGAGAAAACGAAGAAGGGGGGCGAGAGAAAAACGATCCCCTCCTCTCAGGGTTTCTTTCGATCTCCCTCGATCATGGCGTTCTCTGGGCTGTCTTAGGGTTTTTAGCGTGTTGAAAAGTTTCTCGACCTCGTTGCTTTTTGGCGATTGTTGTTTTTCCTTGATTCATGATTCTTTGATTCGGGCAAATATATAGCTTTCAACGGGCTGTTGCAATTCATCAGCTACACGAAGGAGAAGAATGCGATCCTTTTCACTTACCCTCCTCCCGTGAGTTTTTCTTCTCCGTTTTTATTGTTAATGAGTTATAAAAGTCTACGATTGGATTGTGTAATCTTTTGTAGTGCGACTCCCAAGAGCCTTGCGGGAGAGAGCCTTGTGCATTGAGTTGCTAGTCCACTTTAGTTGCCATGTTGTATGCTCTTTTATATAGTGGACTGATCTATCAGTTGCCTTGTTGGGTGTTTATGGACTCATTTCGAAGATCTTGGGAAGGTCTCATTCTGAAAAAAGATTATTTTTTCTTCAAAAATAGTTTTTTAATGTATTCTGAAGAAGCCAGAGCTGTTTGGATTAAAGATCTTGAACGCTTACTCTTTTTTATAAGTTATGAATAATTGGGCCCATGTGTTTATTGTACATATTACTAGGTTATTGAATAGCCTAAGCGAGTTGTTAACTGTTTGGCAGACTAGTGCTTTTTAGTTCATTAACTACAAATGGAACTTATGCCTTCTTAATGAAGATAGGGTGTCAACCAGGAAACTAGTCTTGTTCCTATGTAGAATTTGTGATGGGCAGATGCATGTAGGATAGTTCCTATAAAAGGGGAGTATGGCTCTCTGACCCATCAAGGTTAAACTGTAACAGACCTCGATGTGATAATGAGTGGCTCATGAATGCTTATTAAGCTATTTGCTGAAAATTTTGCCTGTTGGTGATGGTGCATAATGCAGTACTTAGTGATGCAGGAGGATACTTTAGACGATGTCGATATATTTAACGACTGATGAAAATTTTATAGTAGGCCTTCCGATTTATCATTTTTTTGGATTGCATATTTTATGGTGGGTTGTTTGAAGTTTTGTTTTGAGGTGATGCAGTACTTGTGTCATAACTGGAGTTGGATATTATTAGACAAATTTCCTGGATTAGTTAGAATTTTGTTTCCTCACCTCTTTTTTCTCTCTCTTTTCATGTTGATGCGCATTAGGCCATTAATACTTACGCGCGAGTTAATTGTAATCTCCCTTATTTTCCATTTGTTACTATGTCATGCAGGTATGTTATGTCGGAAGAACTCTATTAGTGGTGAATTTTGAGGGATTATAATAGGAACCTATCTGACCTAATGCTTTACTAATTAGGAGAGATACAAGCTAGAGATTATAAGATAATGGATCAAAAAGTATGCTGAAGTAAGCTTTTAATTTGAGTCTAAGGAAAAAAATTAGTTTCGGCTTACTGATACCTTTGAAATTTATTTTTATGAAAGCAATATTTTGTAGCCAATGGTTTATGATAAATGTCAGTCATTACATGGTTGGTTGTACATGTGCTTGTATGGAAAGTTTGAACGGTTGTATAACTTTTATTTGGATTGTTTCTTTCTCAAGCTAATGAAAGTACTTATCGTCCGCTGTGTTTGCTACCATATTTTTTTGTCTGATGATTCATTTTTAGTTGATTTCTTTTTGATCATGTGCTATGTCTATGCTTTATTAGCTAGTAATCTGTTGTAACATAACTTAGGTAAGGCCATGCCAAAATCTCAAGCAAGATATTATCTATCTGTGCATATCCACCTAAATGCATACGAGTTGGTTGGCATAGATTTGTGAGGCCAACACTGGCTAAAGAATGGACCCAACAACCCACATGCATTTCAGCTAATTAGATGACAAAGAAAATTTAAATGATGAAGTGCCAGTCAAAATTTGTTTTACAAAATAAGTTGTAATCTTGCTACAGTGGCTTAGAACTTGTATATCATATCTGTTTTGTGAAATTTTCTACTTTGTTGTGTTTTTTCGTCAGTGTGAGGAATGTGAGGTACCAAATGGCTTTTCTTTTGTACACCTGATGGTTTAATTATATTGCGAAGCTTATTTGTCCGAGAACAAATGTATGGTGGTTCGACTTGGTTAGATTCTATGTGCAGGATAAGTTTGGCATTTATATTGTGAATGTCGCCAACTGACAATGTTGTATGCTAAGTTAAAGAAAGTCTGCCTATTGTCATATTGCAATTTCAGGATTCTTATTTGCTTTATTTAGTTTTTGAAATTAACGGTGTCCGTTATATTCAATGTCTTTGGCTGAACCGATGTCCATTTGTGGTGTAATTAAACTCGACAGAGATTACTTATGGATGAAAATTATATCTCCTAGATAAACTTCTCCTAATATCAAGATGAACTTAAAAGTGTAGTACAAGATTGAGCGGTTACAAAGTTCTTGCATTTTTAAAAGCTAAATGTTATGAAACACTAGTTGCTGCAGCTTTTCGTATAATCATATTAGAGGAGTTGGGCCTGTTGTAGGTTTAAAATCTCAAGGTTGTAGTACTAATGTCTTGTCTAGAGAGAAAAATATCAAACAACATGTTATCTCAGTCTGTGATGGTCGAAAGAGAGATATATTTGATGCTTAATTAAGGATACTGTTGTAGTTTGAGGATAGATCAACATGATCTATGGCAAGGCCTTCACCTCTCAAACAAAAAATCCCTTGGACGGAAATCTTAGAAGGGTCTTTTAGCCAGGAAACCCTTTCCTCGAAACCAAATTGACAGCAACTAAGCTCTTCCTGGGAAGTGAAATTGGCTTCTCCTCTTTCACATACACCGAGCAATTTATTCATGCATAACCAATAAGATTTCTATTGGCAACTGTATATTATCATATTACATCTTAGTATTGTAGTAAAGCATGATATTTATTGTTCATCTTGTTGTCAAAAGGGCACCTATTGCTTTGATAAAATAAGGGCATATATTTTCTTCTCTCTATTGTCTTTTGTGGACCTGCACTAACATAATTTCTAGTGGTTTATATACCCATGTTTTAAGTACCGCTGATCTGATTGTGTTTCTGAAGCAAATTTCTGAGGATTAAGGTTTCCTTGCTTGCATGTAGGGATCAAGTGTGCGATCCATTTGCTCTTGTAAGAGGAGGCATTACTAGTTTCCTGCAAATGTTTCTTTTTCAAGAACTGTTTCTTCTACACTCATGACATTAGTTTATTTTGTATATAGCTAAATAGCAGTTTGACCTAAGAAGTATATCATATTATTTTTGGTTGGGAATCTGATTCACCTAGCTCAGTCCAGGAAGGGTAGTCCCGGTCTAGCATGATAAAGGATAATTACTCTTTTCGTGCTCAAGGCATTATCTTAGCACTTATAATTAGGAATTTAATTTGGTTTGGAAGAGCTTCTGCATCACTCTTTCAAATTTTATGCTGTCTATGCTACTATTAATTTTCATGATTTGATTGTATGCTATGTTGTCAATTTTAGACGGTGCTTAGGAACGTAGTAGAGATCATCACCGCTAGTGCAAAACTTATTTCTCTCTCATGCTCACCCTATTAGAGATTTACAGCGCAATGTGAAATGGTGTTATCACCATCATTTGGAAGTTTTGGTTGCATAGCTTTCCCGATGCCAAGTGAAAAGATTATGCTTTGTCAACCGATGTTAAATTAAGCGTAAGATTTTTGTAGTTGAATCAAATATGACTTTGAGCTTATCTTGTGCGCTTGGTTTCTTGCTTCCATTTTTTTCATCATTTAGCATCATTCGAACTTGATCCTTGAAAGCATATTGTGCGTGAGGAGTTTCTCGTAGTGTCGGGACACCATTAGTCCAGTATACTCGGCAGTTTGCTACTTTGATTTCGGTAGTAGTTAAATTTCTAATTTAGATTATATTATATATGTTAATGTTAATAGTATTAGTGTATGCCAATTTAATTTTTACTTAGGAATTCTTGTTTTATGATAGCTTAGAAGCAGACTGCTAAAGAGACTGGGAATTGCAGCTCTGAATTTCTATATTGCTCCGCATGAAAACAGCGGCGCGCACTTCCAGGAAGAAATGGGAGCAGAATTTGGGTTCAAGTGGTTAGGTTTTTAAAGTGTATATATAGGGATTTTCGCTTCAATGATGCCCGAAAAATAGCGGTGTTCACTGCCCCAGCTTGCACGCGGTCCACGAGGTGGCCTTCCTCGTGGACCACTGGCTGAGAGGGAGAGAGATTGATTTGATTTTTGGAGACTTTAGGGACCAAAAATAGTTCTTTAGTTTTCTTTTGCATATCAATTTTGGTCTCTAAAATTTACAAATTTTTCACTTTAGTCCCCAAATATAAAAATTCAAAATTTTAAATTTAAATTCAGAATTAATCTTAAAATTAAAATTTTGAACTAATTAGTAATTAGAATTTTGAGCTATAAGTTGAATTCAAAATTTAAATTGAATCTAAATTTTAATTTCAAACTTAAATTTTTTAAATTTTGATTTCAAACTTACGATATTTGAATTTGCATTCAAAATTAAAATTTTAATTTAAAGTAATATTAATAATTATAATAATTTACTATTGTATTATTTTTCCGCCGCATCGAACTTATTAATCGGGAACCCATACATATTTGAACTGCTCTCCGCATCCAGCGGAAGGTCTGCGATAAATAATATTTAAAAATATTAATGCATAATAGAAAAAAAATAATGTTAATAGTTATAATAATTTACTATTGTATTATCTTCCTGCCGCGAAGCGCGGGCCCCTTCACTAG
>TE_00000045#DNA/Helitron
CGCTATTATATTTTAAACTTATTGTATATAAGTTTTAACTATATCATAATAGGTACATGTGTTTTGGACTTATGTTACATGTTATATGAGTAATTACATTATGGGTGTGTTTGGTTCGTTTCTTTTTCATCTTGGAATCGAAATTGGAATAGATAAATCCATTTGTGGGTATTTGGTACGCGGGAGTCCCATTCCGATTCCGATTCCCGAGTGGAATGGAAATCCCCCAATCACCTTTTTTTTCAATCCGGCCTAGCAGGCCGGATCGAAAGTTGAATCCGGATGGAATGAATATTTATTCGGATTAAATTTATTTTTTCAACTTTTTTAATTAAAATATGAGTTAAAATTCAAGTATTTCGAATCTAACTTATGAATTTGAATTTAAATTAAATTTTAATTTATATAAAGTTTTATTCAAATTTTATTTCAAACTTAAATTAAATTTATGGATTCAAATTAAAATTTAAATTGTAATTTTAAGTTTGAATTTGAATAAATTAAAATTTAGTTTCATATTTTGAATTATCCACTCAACTTCAAAGGATGTAACCTATATGTGTTTAGAACTTATCAATATAGTTTTAACTATTATATTGTTGTATGTGTTTGGGGTGGTGGTTTTATTTTTTTTATCTGTAGTAGATTCGGTCATCGGCCATATCTAATTTTTACTAAATAACTCATTCTGTCAGTATCTATACGTGATAGAATATTATGTAAAACTAATTATGTAAGTATCCATTTGTAAAAATGCTATGTATTGTCCGTACAATGCAAATGAACTAACTTTCGGGAAGTCTTGAATTTTAATTTGTGCATAAATTTGGATTGCAAATCATGTAATTTTAGATTGGCGCAATGAATTGAGTGCTTTGGTTCTTCTTTTAACCATAGAACCAGCAAGAGATTCTTTTTTCTAAACCACTCGTACGTTGCTCCCTCCTAATAAAATTGTTAACTCCACCCACCCTAACTAGCGGTCAAGCAAAAACTATTTTTTTCTAAATGCTTTAACTGCGGGATGGAAGTAGACGACATAAAACCTCACGAGATTGATTTGGACCCACAGGATCCTCACTTTAACCATGAGTTGCTCCTCCACTTGATCTTTCATCCAAATCTCCTTTCTCCACCTTTATTAGAAAGTAGTCCAAGATAGATCAAATTCAAATTTAAATCAAAATTTTAAGTTTAGACTATGATTTAAAGCTAATAGAGAATTGAATTGTATTTACTTTATGTCCGACATATCTCATCAATCTTAATTATCAAAAAAGAATATAATACTCATCGGTCAATAGAGGCTAACATCTAGACATTTCATCTGCTCACACCAAAACCTCCCTCTCTGAAAAATCAAAAGCATTTGGCCATCTCAATTTCAACATAAGCACTCGAAGAAGAAACACACAAGATCTCTTATTGAGCTGTTGCAGCGACAAGCTGGGAAGGAACAACCAAGTATGTCTCATCTCCACTCATGCCTCATCTTTCTTTTTCATCAACGACTCTGTCGTTTTTATGTTTTTTCTTTTTCTTGGGAGTGTAGTAACTAAAATTCTTCTTTGGCAGCAAAACATTTGCCAATGAAATTCATGGAATCAACCTTTTGGATCACTAGATATTGTAGTAGAAATATAATTGTGTGTGAGAGATTGAGGTATGTTGAGTTACGCAAATGGAATTGAATACTTAATTGGCGAAATCATTTTTCGAGATTATTTGAGATTGCATGAGAGGAAGAATAGTAGTTGATCTCGACCCAAAATATATTAGAAATATAATATTCGACCAAATTGGAACTATTCCTCTTTACTCATATAGCTGGAGAGAGGCAAGATAATTTCTTTTCATCAAAAAATGAATAGTTTTGGTACAATTTTGTTCGGTGTGAATAAAATTGGTGTTCATAAATGTGGAATGAAGGACCAATTCCTAAAAAAGTCCTTATGACCCTTTGTAACCCGTCATGATCTTTGTACAGCATCATGTAGTACTTTATAGATTTAGCATGATGTTTATATTGGTGGTATATTATACCTTACTGTATTTTGCTCTCAGATCATTTTTCTACAGCAGAAAATTTTCTTTACTTTTGTTTGATAGAAACAGGGCAATATAGAAGGTTTACAATTGAGAAAATAAATGCTAATAGAGATCTTATTTAGATACAGAGCCGACTATAGTAGACTGTAAAATTTGTGCAATATTATTAAGGTACAGCTGATAATTGCGAACAGGTGAAGGCCTGACCATAGTCGTCTTGATATATGCTTAAAAAGAAAAAATATATATATTAATGACAGAATTAGTTCATGGTGTAGAGATATGATATTATGAGTTACTGGTCACTACATACATATTTTTAATTAACATGACACGTTTACATGTAAAATACCAACTAAAGCTTAGATTTCTTGATCATTCCAGGTATGCCGGTTCGTCGAATTGCCGCCGCAATCATTGGTAAGAAAACCCTCAAATCTATTGGCATAAGAAGCTCTTCAAGCTTTTTCTAAGTTTCTTATTGCTTATTTACCTTAGCATTAGTGGTTGTGACTTGTGAGTGGTATACTGCTCTTGGCAGCTTTCGTTATCGCCAAATTTCGCCGAAAGTAAAATATTGCTTTTGACTTTTGAGATTTACATAAACACAAAGGGAAAAACTATTTATTTATAAACTTATGAATTGGGAATCGGAGGTTTCCTGTTCCGCCACGTGGCGGCAGGCGCGAGGGGCACGGGCGCGAGCTGGTGCTGGCGGGCTAAGCCAGCGCGGACGCGAGCCCGAGCGGGCCTGTGGGACCCACTCCTCTCTCTCTCTCCTACCCTTTCATATTTTGGAGTGCTGTGGGCCGCATAGTGAAATTGAAATTGAAATTTTAAATCGTCTCTTCTTATTTTGTTATAAATATATGACTTGAAAATCGAAAGAAGAGCTATCCTTAATTATTCGGGGATTTTGTTGGTCCCGCATTCCTTTTTCCTGCATATTGGTTTCAACCTTAATTTTAATAATAATAATTTGCTATAATAATACATTTCCGCCGCATCGCGCTGCCTTAACTAGTTGTTAGGAGGATATGAACACCGCGCCAAAGGTTTCTCTACATTCATGGTTGGATGATGTGCCACAGCAAAGCAATATGGCAAGTTGTAATTGGCTTTGGCAACTTCGAATCAGACAACCAATCAAATTATGCCATATATAGAAAATTTCTGTCATTAGAGCTATGAAGTGGTTCTATGTTGAAATTTTGCAAATGATGAGCGTGGAGATGACGACTAAATTGATGTGCGACTACATATAAGGTCTCCAACATAAAAAATTCTAAAATGTATCAGTCATATAGGTACATTACATGGCGTGGCCAATCCAATCACACTTATTTTTTAAGATTCACCCATTCAATTATAATTTACTCATTTACTTATCTAACATTTTGGCGTGATTTATTTCTCTCTCCTAAACCTTTTTTGAGCATCAAATTGAGTATCTCACCTTGTTCTCCTCGTTGGAGGGGAGAGTGTCAGGGGCCGAATCCTCAGCACTCGATATGGGCGAAGTAACACGCGTTGTGACCATCCCTAGCACAAGTGGCAAATGGTTTGGTGATTAATGATACCCGAGGCCCCAAGTTTGAATTCTAGTTTAAACCGATCTTGTGGTGAGCTGCGCTCCACCCACAATAGTTAACAATATGAAAGCCTTGCTCTCCCCGCTGTATTATCTCCATGCGTTGTGATGTTATATGTTGTTGGCGTGATGTGACTGTTATATAGAAGAATTCCTCCAAAGTACTTACTTGTTTGTTAGTGCGACAGAAAAATGTCCTCTACCTAATATTATCCTCTCTGCGTTTTTGCACAAGTTGACCCGCAACTGTGTTCGCCATGCAAGTTATTGAATGGTCCCCCCACCCCAGTGAAAGTATTAGAAGACGAACTAATGTGACTCTTCCGATCACTTAAAAGGAATTTATGCCCCATGAAAGATTAGTTGTGCACTTGTATCTAATTAATGGATAACGTCTCTATCTATACAACGAAAGAGTTGGATTGTGTCCTTCAAGGAAAGGTTTACTTGTTTACAGTAGTCTCGTTGCATCCCTAGGGGCTTAGTTGTTGTTAGTTTCAATCAACAATAACAAAATATAGCTAGAAAGCTCACTAATTGGAAGTTTGGAACTCCTAATTTAGTTATTCGAGGGGGAGTTGCTCTGAACTTTTGAGAATAGATATTTTTTGGCCCCGGCCCCTTACAGAAAGAATGAGTAATATTATACATATTGCACACTATGTCTCTAAATAAGTGAACAAGGGATATGTCCTTTCAAGGATGAATTATTAACGTGTACACCTCAATATGAGTGTAGGTCATATAAACTAATTTTGAATGTGCACTTAGCTACGATCGATAGTATGTTTTATGGAAGTTAATTATTTCAGTACGAATATTTAAATCAAGAAAGAAACTGAGCATTTTTGAATTGTATGTACAGAACTAGTGCTTGGATGATTTAATTATTTACATAAGAAACTAAGTTTCGGTATAATTGAGGATCATGCTTTTACGAGATGGAGTGTAGAGATGAAGGCTTGGTATAGGGTGCTTTTAGAAGCATTAAGATCATTGTATTTTTAACTCAGTTGGTTGGTATTCCGGATTGCTGATCAAGAGATCAGAGATTAGATTCCCTACATGCATGTTTAAAAAAATGAATGAGATATCCAATATTTGAAGTTCTAGGAATGAAAAATATATACTAATGTTCTTGATGTTATCTATCCAAAGATCAGGTAATCTCAATGTGATTATTATAATGATTGATACAAGATATTTGTTCATTTAACAGCACAGACAAGCTAATTAATGTCTAGCTAGATCAAAGATCGACAGCTTGATCTAATTACATGCATCGAGGAATTTGATCTTCGATTCGTATGGTTTCTATTTTCATCTTTGGTATTTTGTCCGCATGATAGCTAATGCCCAACTATGAATTCTAAGATGGCAGCACAAAGACCTTGGTGCTTCTAAAAATTCCCAACCTAGCAAATGTTAAAAAAATACAATTGTAGAATGTACGTATATGCATTTTTATTTAGGTTGTCACGCAGAAACATTTGCCTAATAAGCAGGCAATGCGCGAGTAGCTTTTGTTTCGTTCGAAAGTTGATTTACAAGATATTTTTTAGGACAAGCGAACATAGGTCTTCTAATTACATCTGGTCTCGAAATGGCTAAATTAATGACTGGCTTGGACTCGGCTCAAACTGGGAAATACTAAGTTCCACGCTAGCTTGCTGCACATCAAGGGTCGAATCTACTTGTGGTTTAAAATGATCATTTGAAAATTTTCACAATTAGGTAGCCCACGTGGCAGAGGTTAGGTTGGACCAAGTTACTATTGAGACTTTCTGGGCAATGTTTGCATATTGTATAATTAAGGATCGAAATTGGTTTATACTGAAATCATTAACTAGCTAGTTGCTACCAAATACTCTAAAAAATTATCTTAAACCAGATCACAAATTTGATTTCCACCTATGACCTAATGGTTCAGTTTGGTTTTGGTTAAAGGAAAAAAATTTAAACAGAATCGGTTCAATTAATTTAGCAATTTTATTCTCCAATTATTCACTATATCTAGCTAATTTCAAGTGCGGCACATGTCCTATTTTTTTAATTAATTGTTTGAAACAAAAGCGAAGTCAATGCCACATAAACATATATTTTTTTTTCAGAATTAAAATATCTGCTAATGAAACCTAATTATAGAAACTATTTAAATCTCATTTTCAAATTCTAGGTCTTCATCGTTCCAGCAATACAAGTCGAGTCTAAAGCACGATCACATAGTATAACCAAGCTAAAAAAGGAATTGATATATAATTGACCAAAATGTTTAGATGGCCCCTGTACTATCCCCAAATTGCAAATTAGTTCTTCGAAATATTACTTGTTGCGTCTTGATAATTAGGCTACTAGGATTCCCAGTGGCTTTGTGTACCGGAGATTAAGCTCTCAATTTTCCAACAAGTTCGAATCCTAGTTGAGTGTGCCACCTATCTCTCAACAACAACAATAATAATAAAAGTAATATCTTGAACTTTCCTCATATATTGTAATACAATCCTTGCTTGCTGAAATACGTGCCAAAACAAGATTTTTCTAAAAAGATATATATATTTATATCAAAGTAACTGTACCGAAATATGGATGTCCTTTTGCAAAGGGAGAAAAAAGATTGTTGTATACGAAACACTTGAAATTTTGTGGATGTCCTTTTACGAAGGAAGCAAAATGCTTGTTGCAAAGGAAACACTTGAAATTTTTCTACATCTTGCCAAAGGGCGACACGTATACAAATGGGAGAAAGTCTATTTTATCACGGTTATTTTATATAGGAATAACAATATCTAATCAGTTATCTTTATAGTGGATATAAGTATAAGAATGAATTATTTTGGAATGATTGCATGTATGTATCTATTAAACTATATGAATTCTCAATATTTTTTGTCCACGTGTCAAGCTTTTCTTCATCCTCACCGCATGTGATCTTTACCCTTCCCTCTATTAAGTTTTTAATTACTATATCTAATTGATACATATAAATTGTTCTCCTATTAAACCTTCAATTAATATATTTAAATGCTTCCACAGCCAGGTATGATCCTTACCTTTCTATTTCTAATTAATTTATCATGACCCTTCTCCTTCCCCTTTCCTCCACCTCCTATTGCCATTTATAATTCTCGTATTTTTATTTCTAATTAATTCATCATAACCTTCTCCGAGCTATATGTAATCTTCACATTTTTATTTCTAATTAATTCATCATAACTCTTTCCATTTCCTTTACCTTTCACTACCATTTATAATTATCACATTTCTATTTCTAATTAATTCATAATAACCTTCCCGTTTCCTCCATCAAACTTTCAATTAATCTATCTAAACGATCTGTCGTCATCTACAATCCTCACCTCTCCATCCCTCATTTTTTCCTCTAAATCATTGCCTTCCTTCCTTCCTCTCTCTTTCTCACTGATGTGTGCGCGCCTTCCCTCTCCATTGCGCCGAAGGGATCGTCGTCACCATCACTATCATTGTCACCAGAGAAGGTATCGTCGGTTCTATCCCCACCACCAACAACGAAGAACCTTTGACAGGTGTGGCAAATGATATACATAAAAAAAATATTTGATATTCTTTTATTATTAATTATTTCTATTCGCTGCGAAGCGCGAGCCTCTTCACTAG
>TE_00000046#DNA/DTM
GCTTTTTTATAAAATGACCGTCCAAAAAATCGTAATTGGCAAAATGACCCTACCTAAATTTTATTTGTAAAACTAACCCTCCTTTTGCCACGTGGGCGCCACGTCAGGGTTTCCTTACAAAGACAGTGAATCGTTCACCGTCTTTGTAATATTTGCTCTGAAAGTAGTGAATGGTTCACCGCCTTCAGAAGGCGGTGAACCATTCACCGCCTTCATAGCAAAACCCTACAAGCAAGGTTTAAAGTCTCGACCATGCCACACCGTGCCAGTGCGGCACGTACCGTGCCCCCAAGAAAGGGACACGGTACAAGGGGGGTCTCGGACCACCCCTGCGTGCCGCAGCACCCCGCGCGTGCCGCACGAGACAAAGTGGCACGCGTGAGCAATTGTTGGTTTACTTTTGCACTGTAAGATGCTTTTGGGTTGTCTTTTTATTAGAGGGAGGTTTCTCATGATCACAATACCACCAATACTTGTATCAACATTGTCAAATAAACCTTGTATCTGCAGATGACAATATGTCATATGATCTAGCGCGACAATCTATGTGGAATTAAGCAATCATCTCTATGTAAAGATGTAAATTTAAATAATTATTATACTTGTGAATTTCATTATTGTATTTTAATTTTTATTCGACATCACGTATAGTTGTATTTTACTTACAAAAAGCTTACATGCATGTTAATTGATGAGTATAGTAAGGTATATATAGCAAATATTCATAATTATTTATTTAAATCTTTCAAAATAACATTATAAGAATTTATTGGAATCAAAAAAACTGAAATAAATCCGTACCAAAGCGTACTAGTAGGAGGTCGTGCGTATCTGTCAGCATGCAAGCATGCCCCTGCCGTACCGTGCCAGGGACGTAACGGCACGCCCCCGTGCCACGGCACTTTAAACCTTGCCTATAAGTCCGCCTTTCCAACTGCACCCTTACAAGTCCGCCCTTACAAGTCCGCCTTTCCTGTGCCCTTGAGAAGACGGGGAATGGTTCACCGTCCATTCACCATCTTTAGTGTAAAAAAGACGGTTTACACAAACTTTTCAAGTCCTGAGTGTTGTGCCCTAGATAAGACGGTGAATCGTTCATCGTCTTCATAAGACGGTAAACGATTCACCGTCTTTAGTGCCCGTGCCCTAAAGAAGACGGTGACTATTATAAGATTACAGGCCATTTTTGATCAATTACCGATTGCCGGTGATGACCCGATACAAGCGACCTTCATTTATATGTAGTGGCATTGGCAGATCACGAGAAGATGGATTTCTCTCCAGTACAGCTTTGGTACGATCACTTATATGTTAATTATTTTTTTAATCTTATATTTAATATAGATTGGAAAAAGTGAGTTTTTATCTATAATGCAGGTGGACGCATTACGACAGACTCACTATAGCATCAGAGAGCTCGTTGATGATCCACCTGCGATCCATACGATGCTGGAGTCATTGACGGGCATCTGTGCCCATTTTGAGTCGGTACTGGAGCACGTTCCTGCCATACCTATTGTCGCTGATATCGGAGGTCGAGATTTTGGCCATGCCTCGACATCCGGTCATCACAGGAGACAGTCACCGACTCCTACTGGATCATACTCGACATCGAGCCAGCGGGTGTCGCGATCTCCATCTCTTACTGATGCTGCAGATATGCCCGCCGCCCCTTCAACATTTCCTTTCTTGACATTAGACTCGCTTCCGCCGCCAGTCTCTCGAGCGTACTTTAGATCTGTCTATTCTCGACATCATGGCGCGTCATCATCACAGCCCCGCCTAGCATATACACCGGCCATGGGGGCTGTTTGCACTAAAGGCGGTGAACCATTCACCGCCTTTAGTGCAAACCCCAGAGCACAGCGAAGCACTGATAAGATGGTGAACTATTCACCATCTTCATGAAGACGGTGAACCATTCACCATCTTATCTGTGGTTTAGCCCCGAATCCAAGACTTAGCCAAATTTTGCTGGGTCGGGGTTTTACACTAAATACGATGAATGGTTCACCGTCTTACGTCTTAGGTAAGACGGTAAACCATTCCTCGTCTTCTCAAGGGCACAGAAAAGGCGGACTTGTAAGGGTGCAATTGGAAAGGCGGACTTGTAGAGTTTTGCTGTGAAGGCGGTGAATGGTTCACCGTCTTCTGAAGGCGGTGAACCATTCACAGCCTTCACAGCAAATATTACAAAGAGTCACCGTCTTTGTAAGGAAACCCTGACGTGGCGCGCACCTGGCGAAAGGAGGGTTAGTTTTACAAATAAA
>TE_00000047#DNA/Helitron
ATTAATAATATAAATAGTATTTGTTATTAAATATTTTATCTTTACATTTTTACTATTCCACGTAACATACAAAACGAATACCAGCTGGAAGTGTGAGAACTAAGTGCTATGCGGGACAAAGTGCTACACCAACGGGTTTGGTGGGAGCCACTTCTTGAACCCGTAGGAGCCACCTCTAGAATCTCACATCGCCTGGTAATGGTCATGATCTATCTGTTTGTGATCTCGTTTGGACCTGACGATGATGTCAGGGTCTAAACAGGGGGAGTTTGTAATAGTCCCACATCGGATGGGATATTGATTCCAATCAGTTTATATGAGACCTACACGCTAGTAATAATAACTGGACTTAAGTATTTTGGGCCGGTGGTTGGGCCCAACGAGTTAGTATTGCTAGTGGGCTGGGTCGTTACATTTTCTTAATCACCAGTGTAACGACCGAGCTCACTAGCAATAATAACTCGTTGGGCCCAACCACCGGCCGAAAATGCTTACGCCAAGTTATTATTACTAGTGTCTAAGTCTCTTATAAACCAAATGACAACCCCAAGATCACCAGACGATGTGAGACTCGTCTCGCTAGCCCGTCATCCAGACCCTGGCTCAGCCGAGACTCGCCCCACATGTCCAGCTGGTGAACCGGTTCTGATACCAAATGTTATTGTAAAGAGTTAGGGAGGCAATGGAGAAGGATCAGGGAGGCCGCGACACGGCCTCGGAAGGGTTACAGGCCAGAAAGGCGGAGAGAGAATGCGTGGGTGAAGGCGAGAGTGAGGACGAGGACGCGCAGGACAGAGGTGAGACGTACTGTCTCTGCCTCCGCATTTGCCTCCGCCGCATCTTCGGAGAGACAATATAGTTTTGCAAAAACTCAAAACTACTAAATTTTTTTTGCAAATTGTCCATCCTAGTTATAGTCATCGAAGGTTGGCATTAAACATTATTAAGAAAAATATATAAACAATCGTCCTTTTTAATTATTAGGAACAATACCAAAAGAGCCCAACCAAAAGAATACTTTATCCTTTTTTTTACTAAAAGAAAAAACTGTTTCATCTTATAGGTTTCCTGTTGTTATACTTGGATTTATTAATCTTTTAGGCATTTTTTTTGGTCATAGATGAAAACGAAGTCTTAATAGTATCTTATTGGAAAAATATGCATGCAACCTGAAATTTGTAGTTTGTCAAATGACTCCCTAAACTTTCAGGTTTGGCAACTAAACCTCGTAATTTTGGTACCATATATGAAACACAATACCAAACGCGGCCTTATCAAATAGTTCAATTGGTCCTTGTTTTCGAACAAAGTTGCTAATTGAATTGCCGTGTTAGTGGCGTGTCTTATATATGTGATCTTGTATAAGTTTCAAGATATGAAATAACCTGCTTATTCTCTTCTCACAAATGAAATAATGGGACTTTTTGTCGAAATAACCTCATAAAAATTCATATTTGGGTAAATAACCCTATGAATTTTTTTTGGCATAAAAATTTGTGCAAATTTGATGGATTAGTTCTAAAATTTCATTTTTACCCCCCTAATAAGCTAAAACCTTAATAAACTGATCATCAGAAAATGCAATTTTCATAATCTTAACATATTTTTAAAGAAAAAAGTTAATTACATAAGAGTGATAGATCAGACACTTATTAAAAAATTTTAAAAAATCAAGCCATAAGCTATAAAATTAAAAACTATATCCTAAATATATAGAAAAACACGTTTCAATATTTTCCCCTACAATATATAGTTGAGGGTAAAATCGTCATTTACTAACTATACTAGTGTTAAAATTTCTCGAAACTTTACAAGTGTATGCTTGACATTGCTTCATGCTTATGTGCCTTGGTTTTTTTCCTTCTTTTGCTAAAGAAGGTTATGTTCTAAATATTATTAGGATTATGATGTTCTTGTACTGTCCTTTATTTCTTTTACTCATGTCTACTATTTTCTAAGATTTTCTTTTCTTCTTAGATTGTAATTTCCTATTTTATACAGTTGTTTGCAATGCAGCTCTAATATAACCATACATATATATTTTTGATATTATCTCGCCTTGATCCTATCTATCTTACTATTACATTAATCGAGCTAATGAAACGATCTCAGGTTAGCTTGAATCAACTGTAAACTAATCATGAGCTGTTCTTTTCCAGTTGGTCATGATTTTGAGCCGAACACGAACTAGCTTGAAACATTTTCGATTTGATCTAAGGTTGCTTGTGTTTGGCCTGTTTATACCCCTAGCTTTATTTAGTTCTCTACATCTAAATTATGATTCATGTCCTTGTAAGCTGTAGGCAATTCATATAATCTTTTTCAGGGACTGATGGAAAGCCTATTGTGGCAATCAGGTATGATACACTTGACAATCACCTTTGTCCTCTTTAAAAACTATTATCCAACATTTGCCTGATTGATACACTTGACAATCACCTTTGTCCTCTTTAAAAACTATTATCCAACATATGGGGAGTAAAAAGTAGAGGGGAAAAAAATTGTTTATGTCTTATTTCCTTTATGGAGAGAAGGGTAATGGTCATGGGATGTGGCTAGCAAGCGTGTCATACATTGCGACTGTGGTGGTAATTCTGTTGGCTTTAGTCACACTAACAATTGTTAATGTGGATTAAGACCAATTGAACTCCACTCATCCTTTGGCATTATCTAAATAAATCTTTAAAAGGAATTGTGCGGGATCAGTCATAACATACATCTTTGGCAACTTGATCTTATTGTAAACTACTTCATCCCTTGAACAAGTTGTGACTAATCTTCTCTAATCATACCTGACCATGTCATCTTAGGCCTTCCTCTACCTCCTCTTATATCACTTTGTCTTTCTTGCTTTTTGGATTGGAAAATTGGTCATATAAAACCATAACTAATAAATAATCCTTTTTTGCTGTCCTTGATTGAGCCTAACTCATGTTAGAGCTGAAATTTTCATGTCGAACCCCATACTCCTTTCTATGAACACCCATTCAGATTAATATTCTCACTCGCTACACCTATCAAAATTGTGAATATAAAGAATTAATGAGTGAAATATTTAAATATAAAGGATAAGGACTAGATGAAAAATTAGAAAAAGAAAATTCACCTTCAAGTTGTGCACCTTTTTTCTTTTGCAAATACTACAATGCTCCGTGTTGGTTTCGTTGATGGCTCAAATCTTTGGGAGCTTGTTTGGTCGTTCTCGTTTAGCAACTATAATAGCTCTGCTAGTAGAATCTAGACATGCTTGTTGTTTAATTAGTAGAATGTACCGATTCAGACATTTGTAAATCTTTATCTACTATGTGGAATGGGTTGTATCAAACCTAGGTAGATCCCCTAGAGATTTGGCTGACATTGGTGATACTGTGGCATACACTGTGTTGGTAGGTTGTGTCATGCTGCATCTTGATCCTTGAAAGATTTTAATGATCAGCCTTTCGTCCTTACTCCTTTATATTAGTAGTTCCTCAATTGATGCTATATAACAATATCTCGACAATCAAAGGGACATATTTCCTGAAACTAGGAAATATGAATTAAATAGATTGACATGGTAAGCATGCACCATCATATTGGCCATCATTTGCCTAATTACCTATGTGTGACATGGTGATATGCATCGACACAGGAAATGATCTTCATAAAATGCACCATCATATTGGCCATCATTTGCCTAATTGCCTATGTGTGACATGGTGATATGCATCGACACAGGAAATGATCTTCATAAAATGCACCATCATATTGGCCATCATTTGCCTAATTGCCTATGTGTGACATGGTGATATGCATCGACACAGGAAATGATCTTCATAAATAGTCATTCCAAATTGTCGAGCTTCGCTTCGCACTACAGCTATGTTAATGGCTAATTGGCAAGTACATTCATGGATAGCACTACTGAAGATGGGTTTTATCATGTAACATGGTCGAAGGATATTAACTTCATGTTTTCTTGGCTTATACATTAACAACATCTGATTACTGTAGTTGTATGCCATTGTTTGCCATCTTCTAGTATGTGAAAATTGCTATCCTGCCTATCTTTAAGCTTCAGTAATTCTTCGTGGGATCATGGAAACGTCCTATGCTACGCACAGTAGACCTGTTGTTCCTCTCACACATATATCTAACATGCTGCACAGATCTTCTGTAGTCCAAAATTATTTCTCAGACGTATGTGTCGTCCTTGATGCATCTCCTTATCTTTATCAATGTCTTAACAGTATATTGAACTAATTTGTCAAACACACGTCTTTACAATACAAAATTCTTTATTTGCAAAGCTCCAGGTAAGTTCATAATGCAAAAGTTTCAAGATGTTATGCTGCTTCTGCAGTGTCATTTCATTCGTTTGTATTGCTCTCTTTTTCTTTGCATGCAATATATCTCTATGGAACTCTGAGTATGCTCTTCTTATATTTATTTATTTATTTTTCTTGGCGGGGGGATTTACTTTGATCAATATTTTTAATGTCAAAACAGTTTTCAATATGGCTTACCATTTATTTTAGTGCCAAATGATTTAAGTGTTACTTTACTGATTATGTGTTGTTGTAATTGACAGTTGTGGGTTGTTAACAGTTCATCATTAAAAGTGTATCGTTTAGAAGAAACTATACATGATTAATTCATCTATTTTGATGCTTGAAATCCCTTTTATCAAAAGACTACTGATTTCTACTAAAGTTAGCCGCACATTTATCATTGATTTTGTAGTTTGTGTGCAGTAAATTTGTCATTCACAACTATGTACATTTCCCATGTTTGAACACTACTAGAGTATCTCTTTCTCTCTGTTTGTGTATGTCTCGGTACCAATTTATGTAATTTTTCGACATCATTTACATATTGATCAAGCAACCTCGGAAGTGATAAAATTTCTCATCTAATGGTGTAGAGCAATTTAAATAGGTTGATATATGATAGATTTTTTTAAAAAATATTTAGAATAGGAACTTCTGCTTTGATTCATGTTTAAGGGTATCGATTGACACCTTGGGTGCCACATCATTGAAAACAAGTCTATAACACAAAAGGATTGGTGCTATTAATAGCACTGTAGCCCAACTCTCTCTCTTTCTCTCTCTACATATATATATATTATACACAATTTCATACATCCACCTTGTGGTGTTATATTTCTTCTCTGTACCTTGCCTTTTTGATGTTAGTCAATCGTCTTTAACTAAAATGCCAGGTTTCTTATGCCAATGTGTAGAAATATGTAAGAGTCTTTTAATTAAGCTCAATTACTTGCAATGAGGGACCAAAATAGCTCTCACTTTCAACAAGGTTTAGGTTAGAAATTTACAACTTCAACAGCAACTGTGTGAAAGATAATTAAAGTCTATAGAGAAATTCAAAAAGCTTCGTGAGAATATAAGAGTTCAAGCGGGCATTTACCTTACATTGTGGTAGATTAGTTTGTACCTTTTAGTCTGCTGCCTATTGTTACTTGCTCAGAATAGAAAGTTCTTGAAAGAGGGGAGAAAATTATGTTACAGCTTAGTGAATAATTTCTTTTTTGGTTCAAACAATGTTAGTGAGATGCATTCTTTAAGACAGTCAAAATATTTTTGTTGGTTTTGTATCTCTTTGGAACTCAGCATCGAAATGTTTTTCAAAACTAGCAAAATTATAACCCCAAAATGAGATAATGATTTTTTATTCAGGAAACTTAGCAAATGAGTGGAATTTATATAGTAAAAATTTGTGGTTGTCCCTGTATGTAAATTAAATGCAAAATGGTTTGACGGTTGACCGTAGTTTTATTAAAACTGATAGAAAATGAATATTATCCATATTATTTCTATTTCAATTATTATTGCTATTTTCAGAGCAATTATTTTTCTTTAGTCCAACACTCTCCCACATTGTTCTAGGCAATTGGTTCATTAAATAATTATCACTAATACAAAGGATTTCTAGGACATCTTTTTATCTATTTTAATTCATTGTGATTAAGTTGAAGCAAGGTTTAATTTTGGCTAATATCTCCTCTCCTTTTCCTCCATCGATCTTTGTGCATCAGAGCATCAGAGCATCTTATCGATAAGATTAGGGTCAATATCTTGATGTAATACTTGCATTTAGTGGGTAGAAATCCATTATCATCCAACATACAGAAAAATGATTTGTAAAGCTTTGACATTGTACGCTTTTATCTCTATCCATTTACAAGTGAAAATTTGATGCATACTTTTCCTTGTAAAAGTGTGTAGGTTTATATGAGGTTTGTTTCTCAACTCGAGCTATGTCTTATGTTGATAGATGTGATCAGCTGTTCCTTTGCCTAACCATATCTACATTGGTAAAATTTGTATGTTGTTCTTTTTATGTATTTATGATATTTTATAATTTGCAGTTTTTTCTCTTTTTCTCTTACTTTCTAGATTACAAACTGTCTTTTATACTAAGAATCAACTCTTTTGCCTTATTTGAAATTTGAAACTGATCAGCTAAATCACTTCCCTTCTACTTGGTGAATAAGCAACTAGTTTGAAACATTATCTGTTCTTTAGTTACATTTACTGTTAGCTTTAAACATTATTGAATGGTTCCAAAGATTCACGATGACAAAGAATTGTTTTGGAAATTTTATATGTTAGCAACTTTCTCTTGAAGAACGAACATGTAATATTGTTAGATCTATGTGCATGTGTATATGCTTACTTTCTATCTTTTCCCTTTGTAGTTTATTACTAGAAACTTGATTTTCTCAGCCAAAACAGTTCACTATAGAATCCTTCTCCAGTTCTTTTGGAAGCAAAATGTTCTAATGTTAGACAAGTAACTTTTTCCCTTAAAGTTTGACAAGAAACTCAAACTTGGAAGAGGTTGGACTGATTGACTTGAATTTTTCAACGATCCAGATGCAAACTAACTTGTATGTGAGGGATACATTTTGTGCCCCAATTCGCAATTTTCAACATCATTCCCCTTACTCTAGTCATGAATTCGTGGGGGTTGGTGTGCCCCATTTTTAGATGGCGAATGATGGTGTCTCTTTAGGAGTAGCGGAGAATGGTGGCTCTATCCGGGTGATGATGAGTCTCTCACTTTCGCTAGTTGTGATTAGCTTGTGGTCAGTTGGTAGAGGACGACAGCTGTTGAAGACAACTTGTGGTCACGAAGAGCTCGTGAACACAAATGATTTCTCTACATGTCCTCTTTCTCTTGGGATGGATTTGACAACGAGTACCAAAGGTTGGAAAGGGAGGGTGTTCATTGCTGCTCTTGGTTAGTTAATTTGCTTTATATTATTCAACTTTATACATATATATATTACATATTTTTGCAAATTATATTATTATGTATAATCAATATATGTGTCCCATATTCATATGTGTGCTTCATAGCTTTGAAGTGATATGCATATGAACCACATGAAAATTACTGAACCATATAATAAGCAGTGGATCTATCCTAGCAAGCTTATTGTCAATTTAACCACCTCTGGTGACTAGGGTTCTCATAGAAAATCGCTTTCTATCCCTATATATTGTTTTTTAAGTGCACTGATTTTTGACCATTCAACTTATTCTACTACTAGCTCTATTGCTTTATTCTGCTGAGTTTCTTATAGGCATCATTACTAGCGGTAATTATAACGAAATTCTAATATTAGCCTTGCTGTGACCAGTTTTACTTAATATAAACTTAATGATTTGTTTATATTAAGAATTAGCCTTTATGAACTCTCAAGTCTCTGATACTACCATACATAGCGTGGAGATTTACGAGCTTAGTAGTTAAACCAGAGACTTGGATGACATTCTCTAAATGCTGTTTCAGTACTATATTGATAATTTTAGATCAACTCCCTTCCTCCTAAGAGTCCTTTAATATGTATAGCTTTAAATCTGTGTAGCAATCTTCATTTGATTAACCGGTTACTATGCATGAACTGTGGTTTTGGCCCTCTATCATTTTAAAGTACCAAAAAATAAATTTAATTAATTAAATTTTATTTTTAACATTTCGTACACATACACCAAGTGCGAGCAATAATTTTCAATTTTTAGGTGCATCCGGTGCACCATGGATCCAATAAAAAAAAATTATTTTAGTGAATTTGTCTTAAATTTATAAATATTAACATATAAACTTTTTAAATATTATAAAATAAATTGAATTCACTAATATTTAGTTTTGACATCTCCATTGTAAAAATTTACTAGTGTGTATGAGATATATACTAGGTGTAGTCAATTACTACATACTAAAGTTGTTGACATGTGTCCCCCAATATATTTGGTGCACCTGATGCACCGTAATCCTATAAAAAATATTATTTTATTTTAATATATATGTCTACATTTTATATTTTTTAATATATAGACATTTAAAATACAGTAAAATAAATTTAATTAATTAAAATTTATTTTAAAATTTTATTTTTGACATTTCAATCATACAAATTTATTGATGTTTATGAAATGTACACATCCACGAGGTGCAGGCAATAATTTGGACCGGAGTGGAGCCATTGTTTGTGGACATGTTGTGTCCATTCTAAATACTATAAAATAAATTGAATTAACTAAAATTTAGATTTGACATCTCTATTGTGAAAATTTACTGGCGCGCATGAGATATACATATACACTAGGTGTAGTCAATGAGTTCAACTAAAGGCCACTTTGAATTAGACCTCAACCTTTAATTATTTTGATTTGAGCTATTATTCTAAATAAGCAAGTTGGAAGATTTGTTAGATTTAACAACTTTATTGCCTATCAACTATTAAATCAATTAGAGTACTCCCCCACTTTTTGTCAATTATCTATTTTAAGTCCTAAGTTTAGAAAAAATATATCTAATTTCTTCAATGTTTTTATACGTTTGAGAACTATTTGGTACTTAATTTTGCTAAAGTTAGAAATTTCTTACAAAATTAAATAATATGTTTATAAATTTTAGAAAATATTATAAAATAAATCAATTAAAAAACTATAAATCAAGTACCTGCCTTTTTATTTTATCATAATATTTTTAATTCTTGACATTGCATGCATTGATTAACAAAAATTACCTAAATAGAATTAGAAGAATAAAAAGTAAAAAAATACAAAAAGACGATATGCATTTTTGGACAAACCAGCCAAAAAAATAAGCATATTACGAACTTACCTTTTTGCTTAAGAAAATTTTATATTTTGGTATCACATTTTGATGCAAATATGTTTAATACATATATTTAATGGAAATATATACTATATTTTATAAATATAATTAAGAGCATACCTATATACCCGCAGCAAAGCGCGGTTACAATGCTAG
>TE_00000048#DNA/Helitron
TCAGGTTATTATATTTGGGTAGTTGTTCCAGGTAAGAGGATCGCACCGTAGATAGCGAGCGACTCCTACCTGTGTCTATGAGCTATACAGAAGCACTCAGCTAGTTAGTTTTTGGATTATGTACTGTACATTAGGACTGACGAGGTCATGGCATTTTATTTTTATACAAGATTAGAGATGCGGATAGTTGGTGATGGCCGCTGTCTGCTGCAGAGGTGGCTGCAATTGATGCTACATTCTCGGTGTATAGATTCGAGTCTTTGTTCATCCAAAGTCACGCACTGTACAATTAAAGAAACGTGGGCTGTGTAGCGTTGTACGCCTCTTTCAGAGATGATTTCGTTTTGATTAGGTTAAACACGGGATCGCTGCGTATGGAATAAACCAAGTCTTTCTCCCTAAACTGTTGTCCGTAACCTAGAGAGAAGAATTCTGATTTGCTCTGGTATGGAATATCAGCTTCGTTTTGAACAAAAATAGATATTACTCTTTTCTTGTTTCTTTTTTTTCTCCTTTCATCTTGACGCTACAACCCCCTAGTATAATTTCAAATAATCTACTTATTGATTCTTCATGAAAACAAATACATGCGTATGGTGCAAAGCACTGCAGTCACCCCACCATTATCTATTTACAGAATATCATTTCGATTCATATAATACGCCAAAGTACTTAAAAATCAGAAAGTAAATCTAAACAATCTAGTTTCAGGTTGAAACATTTTCAAGAGTGAAAAGGGGGTCGCAGCATCAGATATTGTGATACGGCAGGAAAACACCTATAAAGATGTGCTAGAGTTTTATACAGAAGAGGACTCTGGAAGAATTATCAGCCTTGCAAGAAAATTTTCAAAAACAACTTCGCAGCCCACTGTTTTTGCTGCCTTACGCCACTCTTTGCTAGGGTTGGTATAAGAAAAGCTAACAAAGTTTGTTTTGAAATGCAGAAGAAGCTCCATTCATGTCTACCAAAAGATAATAGCAAGCATAAAGTTTCACTTGGTTGACAAATACTAGAACCAACCAACCTGATTCCACGAGGAAATTTTCAAAAGAGAAATGATCAATTATCCAGAAGGAAACCTTCCATATAGCAAATTTCATCCATGAAAATATATTTAATTAAGTGTATCGCTCAGATACACATTGTCCAGTATCTTTTGGTTTCACAAGCTACAATAGGAAACTATTACACGTTGAAATAAAAAGAAAGCAGAACTTGGAGCATCATGACTTGTATGGAATTATACTTTAAAATGTTGCTCTTAGATAGAAAAGAGTGTCAACAATGCCATTCCAGAAGCCAAATTACATTAGCAACCCGGGTACAAGACAACAAATTTAGGCCTTGTTTGACCTTGTTGAACAGAATTTCTACAAGAAATAGTGGAGGGGATGATGGTTTGCTGCAATCCTTACATTCAAGGTAGCTGTTTGGTATTGAACACTATTTTTTTTCTTTTAAGATTTAGAAATATATTTCTCATCCATCACTTGGCCAGGTGTCTAACCAATCTTGACAACAACAACAAAGTTTTTCTGCCAGTAAATCAACTCACATAAAATTAGTGTTTAAAGAAACAAAAAACAACAACGATGTCAAACAAGGTTATAAAAAAGTATAATTATTGGGAAATGTTATAAAAAAAGTTCCTGCGAACAAATCCAGCATTTTTGAAAAATTAGAAAACAAGTAAACCCGTTGAATAAAGAAAGTTAACTTAGTAATATAACAATTATAAATAGCTTCAAATATTAAAAAGAGGACAACAAGAAAGTATAGTTGTCAGCTAGGGAGCTGCATTCGTGCCCATTATATGACTCTGCCTCAGTAGAGACTCATCTCACACTTCCGGCTGATGATTGGCTCTGATACCAACTGTGGCACTAGTCATGACCCAAAATGCTACTGCTAGGTTAAGAGGGTTGAACGAGTCTTTATACTAGAGTAGTTTTATGATGGATGAACCCCCTGAGAAGCGGGCCGTCATAGTTGATATCAGCGGCACACAGTTGGCAAAAGTGCGGCTCCCTGGTTGACAACCGTTCCTAGCGGATGCGGCTTCCCACAAGATCGGCTAAGGCTAGCGAGACGACGATTCTCATATCGCCTGGTGCGTGAGTATGCTTGAGCCTGGCAGGGATATCAGTGCTTAAAGAGGGGGGAGGGAAGGAGGGTATGAGGCGTGCCTAGCAGAAGTTTTATGTGGCACTTCTTCAGCAACCAAAGTCGCAGAGGTCTAGTATGGAACCATGCAACAAATATCTCACCGCACTCAGAGAAGATATCATGTACATGGCAGAATTGGAAAGTGCATTGATGAATTCTCAGGGTCGGCAGGATAAAGAGGGAGGTTGAATTGCAAGGCTTTAAATAGTTACCCATGATAAATTATCCCTTGCTAATTATCATTATTATTATTGAGCATTAAGGTAAGCTAATAACTATAGTTGCTATATCAATTAAACTTGACAATAAGGAGAAGTTTGGTTTGTGTTTTCTTGCAAGGACTATGAAAGAGAATTTAAGATTATGGCATTTGGTTGATATGGTTCAGAAATCTGCAAGATAATCTTGCATTATGGAAATAATCAGAAGCACCCAAAAAGGAGTAATCTGATTACCTAGAGGGTGCGTGTCTTACATTACTGATCGTGAGTAATCTTATTTTTTCTCAAACTTCGTATGTTACCCTTTCTATATAAAATTTGGTAATTCACAATTCAAAATGTAATTTTTAAATTATAAATTAAAATTTTAAATATTAAATTAAATTCATAATTTTACAATATAAAACTGTATTCACAATTAAAATTCATTTGGAACATAAAATAAAATTTGAATTCAACTTTCAAATTACATTGAGTAAAAACTCAATACAGATTTAAATTTGTAAATTGAAAATAAAACTTGAATTTAAATTTCAAATCACAATTCAAATTCAAATTCAATTTGAAATTCAAGCAAATATTTAGTCCAAAAGTTATTAGTTCAGAATTGAAATTTTAATTCAAAATTTGAAGTTTAAACTTCTAAAGTTGAGTTAAAAATCAACTTTAGATTTTATTTTTTTTATAATGTACGTTATTTAATTTTGTTTGAGTGGTGGTTGATATGTGTTACTATAAAGGATTACTGGGGATGTGGCAAATCTAACACAATAATTCAATATTCCTAGCATTTTGACATTATATTACTGTATGAACAAAACAAAGAAATGCTACATTCCAACTAATGAGAATGCCCCTACAAGAAATGGCTTGAAGTTTTGGGGGATTTAAGATCATCCCATAACTTCAGTGAATAATTTATCTTTACTTTGAAAATCCTATAACTTAAAATTGCCTCATCACTTTTGACTCGAACAAATTGACAACAGAAATAAGAAGTTTGATGATTTTAGACCAATTAGATAATAAACGCAGTACTAGGTGAATCATTCACTGATCATAAACCCAAATAAGCATTCAGAATTCCACTTTCACACAACCCCCCAAAGAAAAAGACAAATACCAAAAAGGAAGACTGACAAGCTCGGAAGAACTTATCGTCGGCAAGTCCGTGCAATCTAACCAAGCCATTTGCCCTAAGAATCAATCATTGAGATTCCTGCCAGACCTTATATGAGCCAACAAAGCAAAATAGTTTGTTGTCAGGATAAGAAAGAACAGATGCAGTGACAAGTCGAGTCAGAATGGGCTACGTCAACCCGGCCTAAAAGATGCAGATTATCCTGAAATTCTACAGTAACGTAGATTCAGCATCATTTAAAGTTCAGGCCAAAGCTGTGGGCAGAAACAAAAAATGTTTGGTCTCCACCAGTTTCGATTTCAGTCAGTGGCTCAGTGCTGATTAGAGACTAGGGCATCTGATCAAAATTTAACATTTATCTTTAAGATAGATTGTGTCACAAAAAAAGTTCAGTTACGGAAGATCAGACACTGAAGATCAAATTCTAATAATCTTTGCATATTTTCCATTATTAGTGATAGACAGCTATAGAAGGAAATTATGATGTCATATTCATGCACCAAAATATTGTGAAACTATGCTTGATATGACTAGATTCAATTCCTTACTTATTGTGATCCTGTGAATATTTTTGAGACGTTTCAATTCATACAGATTGCTTGAAATTAACAAAACCTCTAGTTCAAAATACTAGGGGCCCAGACCAAAACCAGGACAGCTATTTTGAGCCCTCAATTTCAGTTTACAACAATACTACCGGGTTCAATTTCTGTCCACAACACTCCTGCACAGGTACTTTCACCCAAAGTGTCACACATAGACTAGTGAGACACAAAAGAATAATTGATTCCTAAGATTTATTATTTAACTATTCATCAGTTTATGGATTTACTGAGATTTCCTAGATCATTGTGATATCAGGTAAGCAGGCTTACTAACAACAACGACAGAGAAATTTAAAATTAAAGGACCAATAGATAAATTTTATCCAAGAAAAATATCTAAAAGTAGTTTCATTGAATGCCCAGTAGAACTTTAACTGGTTTTGAGAATTTGACTGGTAGCGTATCAGATCTTACAAAAATAGGTACTTACAAAATGCACAAAGACTACAGATACACTTTTAGGACAGACAAAATGATGAATTTCTAATAACAATCAATAAAACTTATGCTCAGATTTAACAAAGATGATCATGAAAATAACAGAAAAATTAACATTAATAGCAGTTGGTAAACTACATACTGAAATTGATGATTCACAATAGGAATCCATGATTTCAAATCTAAGACAAAAACCATATACTATGTTCCAGATGGAACAAACTAAAAGTAAGAAATGTCATGCATCATCTCCCGTTATAACTTCTAAAACTACAAAATGATCACTAATTTAACATCCCAACTTATCTTATCTTTAAGGAAACAACTCCAGAAACACAAAAGGATAACAATCTATTACTAGCATCACTCTTATCATAGAAAAATCTCTTACTACACCAGAGGTTGACCTCATAGGTGGTAGTTCTCATGTAATCACAAATTTATCCTCCTTTGGGTGCTCCATCTGAGTGATAGTACTCCCCGGCCCCTATCACTCCCGGCCATCAACACGAAGTACATTTTAACAACAAGTACCAGTCAAGTATAAAAAATAATTGCTATATTAACAACAATCTATAAGCTATCCATGTAAGCTCCATGATTTTACACGAAAATATCTAAAAGTTGTACTTAATAGTATCAATATTACCTTTCAACAAGTAGAATTTAGTAAACTATGACAAGATCTTTTTTTACTTTCTATAATTTATTTATACGAAATCGTCCTGGCACAACGCGCGGGTCCTTCACTAG
>TE_00000049#DNA/Helitron
TCAGATATTATTAAAATATTTAATTAGATAGTATGAGAGACTCCTGGATTTGAAAAACAACTCTGCACTTAAAATCTTTTTTTTCTGAAATAATGTGTGATGCGCTAGTGTACCAGCACAAATTACTTTTTTATATAAAGAAATCTCTTTCATCTTGGTTGAATTGAAAGAAACTTTTGATCATCTGTTTCACTTCTCCGTCAGCGAAACAAGTAATCACATAATTCAATCTCAGAATCTATGAATAGCTCAAAGCAGTCTCAGTTCAATAATATCAAAACTTCCACATTGGTCTCTCACTCTCTTGCAGCAAAAGTAGTAACTTAAAACAGCAGCAACAACACATGAGAATCATCATCTTCTTTGTACACAAAAGAGCACATCATGCGGATTTACGACGAACAAATAACAAGGCAATTTCAGATCATCAGCTGTAGTGGAAAGATTTGAATACTAGAGCTAACGATGTATTTTAATAAATAACAAGCATCCAATGAAGTGTTGTTATTGTTTAAATTCTATTTACTAATGATGTAGTACACTTTTTTTTTCTGATAGGGAAAGGATCTAGCCGACTAGTAGCTGCAAAGTTAGTTTTTTCAGTTAGCATTGCACAAACTTGAATAAAGTTATAGAGTTGAGTTGTTAAATTGAGTAATGCTTTTAAGTATCCTAGAAGGTCCTCTTAAATGCTGCTGATGAGTCAGCAGTCCAATGCGCCAATCATATTAGAAGTTAAGGTAGTAATCTATTAACACATGTAACTATTTACTTATACGTCGACAGTCTTGAGGATCTTCAGGTGTGCATGTAGCGATGCTTGCATAAGTTCAAGGGATGAAATTTGAAGTCAACATGTTCACTTATATCATGGAATTTACGGATCTATTAGAAAGAAAAATATCTGAAATTTTACTTGGTTTCAGTTTCATCCTTAATGGTTTCAGTTTAAAAATTTAGTTGTTAAAGTTTCACTCTCAGAATTTTAATGCTGAAAAAGCAAACTCAGATTATTATGCTCAGGTAGCATTGTGTTAACATTTTCAGGGAAAAAAACAAATCCACAAAATAAATTTGAGCGATTGAATTGTTATAAGTAGAATTTTGGGGTCTTAAGTTGAAATAAAGGTCAAATTTCATGGACTGAACTTGCAATTAACCCTTTTTCCTATGTTGTTTCATATCCATCTCTGGTTAATACGATTCATAATTAGAATGCATTGCTTCCCCAGAAGTACTATGTGAGCAAAACTGTCTTAAAAAACGTCCTAAAATATTTTCTCTCTAATATCCTTTTGCTACACTTGTAATCAAAAGCTTCAATCAGAAGGTCAATTTACCTCTCCACTCACCTCCACAAGCCACAAACTAATAGACTTTTTTGTTTATGCGAAACATCTAGCTTCTGCCTCTACTTTCTTCTGTTTTTCTCTATTCCCTAAAAAAGTGTCTGGCTTTTTCTTCTCAAGTAGAGAAGCCACTATGTTGTAAAGCAGGCACTAAAGATAGACCAAACTTAAAAATTTCCACATTATGATCTTCAAAGAAAAACATTCAGCAGATAAGAAAAACATCAGCAGATGATCATTATGATGGAATAGTTATAGTTGGATGTAAGGACTGTTGGCAATCTGTCGAATTGTGGAATTTACAAGCAGGTCAGAAGATCTTCAGTATGAGAGGATGATAAACATATTTTGAGCAAATGAAAAACCAACATGAATATCAAGACATCCTAGTTATTATTTCTTGATGAGTTACTAATTAAGTTCTTAGCATGTAATCAATTAAAGAGAAAACGCAGCATTTGTTGCATCACTATAACTAAGGGGAAGAACAGTCTAAGAAACAGGCAGTCGAAAAAAAGACCCAAAATGAAAGATAAAGATATCATACTAAAACTTTGGATATCCTAAAGTCGAGTATTACTCAATTGCCTTGTCCTAATTCTAGATTCGACAGAAACCATATTACAAATTGATGAGAAAATGAATGGTTACTTCTGAACTCTCTGACATTTCAGTTTGAGCCAGGACGTTCACTAAAATATGTTGGTGCCCGTACTTACCTAATTTCTTGCAATGCCATCCTTAAGTTTATAGGCATCCGAAATCTTTATCGTCCGTTAGAGTCCTCGCATATGTTAAATATTTTTAGATGAAAAATTTAACAATGGATGACAATACAAGACATCAGGTTAGTTGGAACCTATAGAAATTTGTCAGCAGTTCGGGGACAATCCATCCAGCAAAGGCAAAGATTTTTTTTGAGTAACAACTAATTTTTCAAAGCAATAATTGGTGGAGAACAGTGACTTATGTGAATCAATCAATTTCTTCAGGCTGTTAGAGAACAGTTATCATATGTTATTCATTCAAAATTTATTACATCATATCTACATATGTATTAAGTAGTCATGGTTAATCTTTAGAAGAAGAATTTGTTAGCATAGTTTTACATCAGAAATGGTCCAAATTGAAATTTAAAATTACTCAGATATTACCATAGTTTCCGATTTATTAGAGCCTTAACATACCTCTTTTGTGGAATGGACATCATTAATCACGGGGACTACATTCACTCTTTTTATTTTCGATGTGAATATTACGTAACAAACACATCGTAAATAAGTAATATCCTACACAACTAAAATAAAAGCAAAAAGCACCATCAAACAGTAAATACATCAATCACCATTACTAATTAGAACAAATCCCCTCCCCGCGCCGCGTTTCGGAGTTTGTGGGTGCGTGCCTGTGCGGCAGCGAGTTTCAGTGTCGGTCGGGAATTTCGTCGAGCACTTGGTGGGCTCTTTATGGTTGCAGTGGAGATAAAAGAGGGGGAAGTGGGGGCTTCCTTTTGAGGGTTGGGGGTCTCATTCCCACACCTAATGGGGATGTTAATGTAGGGTTTGTTGCGGCGGGGGATTAGGGTTAGGGGGGGTGTTGGTTGGGTGCAGAGTCGCCATTGCCTCGGAGTGAAGCGATGTCGTGCCCTAATTTTTTGTCAACTAACGCTTTCTCCCGCGCGAACTCTGTACAGTGAGGTGTTAGGTAAGTTAGGTAACAATTTGCATAGAGACCCTTTCAACTATATGTCGTTTTAAAAGGGCCCCTCTTCACTTTGGGCCTTTAGCTGACATACTCCTTACTACTATTCAAAATTTTCAAATTTATCCTGAAATTACTATAATATTTAAAGTTTTGAAAGACATATTAAATGTTTATTCCTATAAAGAAATTATTTATGTAGCACTTAAAGAGAGAAATGTAGCATACTATCCGCTTTGTTTATTTTTTTAAAAAAATAAATTTAGCTGAAAATATGAATCAATTAGGATTTGAATTTGGGACCTCGGAAACCAACCACCAAGCTCTTTGCCACTTGCGCTAGAATGGTCAGTTTAGGAAGCATCTGGTGTTAATACAAATTTTATCAAGAATCATCGCATGTTATCGCATGTTATTGCATCCATCGACACAGAATTCTTATCGAAACCTGCATCTAAGAAGTGATAATCTATCTATTACTATATACTAAAGGACGTGTAGATGTTCTCTTTAGATAACATATTATATTGTAGACCATGTAGAAAAATTATAATTTTAAATTTTATTAGATTTATTTGAAATATACACTTTTTATTATATAGACTTTTGAATGTTATAGAATACATTTGAAAAATTAGTTTTAAGTGTTCCATTTTTCAGAGTAGGGAGTACAATAAACCATGCATAGAAACATTTCTTACACTTGGTGCACCTCCCCCTGTTTGTGAAATTTTTCCCTACACCGGGCGCATAAATATATCGTATATATCATTTTTTAAAATACAATGATAAATATCTCGAGATCAAAATTTTAATTTATGAATAAAATATATGATGTGCAATGAGCCTACATATCAAATTATAAGATTTGGCCATTTTGGAACAATGCCCATTAAAAATTATTTTTTCAGTTTACTTATGTCTTAATAATAGATTTTTCAAGTCAAGTAATTTTTTATTTATAAGCCTTTGTAAAAAAATATAGATCGTACAGAGTTGAACTCCTATGCTTTTAAAAGCACAGGAGCATAACATAGATCGCACATGGAACTTTAATTTTAAGGCATTAACCATCAAAATCAAATACGGTGCGTTATGTATACAATTACGCCAAATCTTTTTCCTCTTATCCGCTGCGAAGTGCGGGCTTAGTGCTAG
>TE_00000050#DNA/Helitron
TCAGATATTATTAAAACATTTAATTAGATAATAGTACAACTCTGCACTTAAAATCTTTTTTCTTTTGGGGCCTGAAATAATGTGTGATGCGCAAAAAAAATAAAAGTGTACCAGCACAGATTACTTTTTTATATAAAGAAATCTCTTTCATCTTGGTTGAATTGAAAGAAACTTTTGATCATCTGTTTCACTTCTCCCTCAGTGAAAGAAGTAATCACATAATTCAATTTCAGAATCTATGAATAGCTCAAAGCAGTCTCAGTTCAATAATATCAAAACTTCCACATTGGTCTCTCACTCTCTTGCAGCAAAAGTAGTAACTTAAAACAGCAGCAACAACACATGAGAATCATCATCTTCTTTGTACACAAAAGAGCACATCATGCGGATTTACGACGAACAAATAACAAGGCAATTTCAGATCATCAGCTGTAGTGGAAAGATTTGAATACTAGAGCTAACGATGTATTTTAATAAATAACAAGCATCCAATGAAGTGTTGTTATTGTTTAAATTCTATTTACTAATGATGTAGTACACTTTTTTTTCTGATAGGGAAAGGATCTAGCCGACTAGTAGCTGCAAAGTTAGTTTTTTCAGTTAGCATTGCACAAACTTGAATAAAGTTATAGAGTTGAGTTGTTAAATTGAGTAATGCTTTTAAGTATCCTAGAAGGTCCTCTTAAATGCTGCTGATGAGTCAGCAGTCCAATGCGCCAATCATATTAGAAGTTAAGGTAGTAATCTATTAACACATGTAACTATTTACTTATACGTCGACAGTCTTGAGGATCTTCAGGTGTGCATGTAGCGATGCTTGCATAAGTTCAAGGGATGAAATTTGAAGTCAACATGTTCACTTATACCATGGAATTTACGGATCTATTAGAAAGAAAAATATCTGAAATTTTACTTGGTTTCAGTTTCATCCTTAATGGTTTCAGTTTAAAAATTTAGTTGTTAAAGTTTCACTCTCAGAATTTTAATGCTGAAAAAGCAAACTCAGATTATTATGCTCAGGTAGCATTGTGTTAACATTTTCAGGGAAAAAAACAAATCCACAAAATAAATTTGAGCCATTGAATTGTTATAAGTAGAATTTTGGGGTCTTAAGTTGAAATAAAGGTCAAATTTCATGGACTGAACTTGCAATTAACCCTTTTTCCTATGTTGTTTCATCTCTGGTTAATACGATTCATAATTAGAATGCATTGCTTCTCCAGAAGTACTATTTGAGCAAAATTGTCTAAAAAAGAGCCCTAAAATATTTTCTCTCTAATATCCTTTTGCTACACTTGTAATCAAAAGCTTCAATCAGAAGGTCAATTTATCTCTCCACTCACCTGCACAAGCCACAAACTAATAGACTTTTTTGTTTTTGCGAAACATCTAGCTTCTGCCTCTACTTTCTTCTGTTTTTCTCTATTCCCTAAAAAAGTGTCTGGCTTTTTCTTCTCAAGTAGAGAAGCCATTATGTTGTAAAGCAGGCAGTAAAGATAGACCAAACTTCTGTCGAATTGTGGAATTTACAAGCAGGTCAGAAGATCTTCAGTATGAGAGGATGATAAACATATTTTGAGCAAATGAAAAACCAACATGAATATCAAGACATCCTAGTTATTATTTCTTGATGAGTTACTAATTAAGTTCTTAGCATGTAATCAATTAAAGAGAAAACGCAACATTTGTTGCATCACTATAACTAAGGGGAAGAACAATCTAAGAAACAGGCAGTCGAAAAAAAGACCCAAAATGAAAGATAAAGATATCATACTAAAACTTTGGATATCCTAAAGTCGAGTATTACTCAATTGCCTTCTCCTAATTCTAGATTCGACAGAAACCATATTACAAATTGATGAGAAAATGAATGGTTACTTCTGAACTCTCTGACATTTCAGTTTGAGCCAGGACGTTCACTAAAATATGTTGGTGCCCGCACTTATCTAATTTCTTGCAATGCCATCCTTAATTTTATAGGCATCCGAAATCTTTATCGTCCGTTAGAGTCCTCGCATATGTTAAATATTTTTAGATGAAAAATTTAACAATGGATGACAATACAAGACATCAGGTTAGTTGGAACCTATAGAAATTTGTCAGCAGTTCGGGGACAATCCATCCATGGTTAATCTTTAGAAGAAGAATTTTTTAGCATAGTTTTACATCAGAAATGGTCCAAATTGAAATTTAAAATTACTCAGATATTACCATAGTTTCCGATTTATTAGAGCCTTAACATACCTCTTTTGTGGAATGGACATCATTAATCACGGGGACTACATTCACTCTTTTTATTTTCGATGTGAATATTACGTAACAAACACATAGTAAATAAGTAATATCCTACACAACTAAAATAAAAGCAAAAAGCACCATCAAACAGTAAATACATCAATCACCATCACTAATTAGAACAAATCCCCTCCCCGCGCCGCGTTTCGGAGTTTGTGGGTGCGTGCCTGTGCGGCGGCGAGTTTCAGTGTCAGTCGGGAATTTCGTCGAGCACTTGGTGGGCTCTTTATGGTTGCAGTGGAGATAAAAGAGGGGGTGGGGGGGCTTCCTTTTGAGGGTTGGGGGTCTCATTCCCACACCTAATGGGGATGTTAATGTAGGGTTTGTTGCGGCGGGGGATTAGGGTTAGGGTTGGGGTGTTGGTTGGGTGCAGAGTCGCCATTGCCTCGGAGTGAAGCGATGTCGTGCCCTAATTTTTTGTCAACTAACGCTTTCTCCCGCGCGAACTCTGTACAGTGAGGTGTTAGGTAAGTTAGGTAACAATTTGCATAGAGACCCTCTCAACTATTGGTCGTTTTAAAAGGGCCCCTCTTCACTTTGGGCCTTTAGCTTACATACTCCTTACTACTATTCAAAATTTTCAAATTTATCCTGAAATTACTATAATATGTAGTTCTCGGTTATCCCCACCAACATCTCCATTTTCTATATAAAACTATCTAAAATTGTTCTTATCCCCGGGAACAACCCAATTTTCATCCAAACGCTATTTTTCTTATCCCCATACTTGTACCTATCCCTGTAATAGCTAGTTCTTACTTATACCCGAACCAAACGTACAAAAGTTTTGAAAGACATATTAAATATTTATTCCTATAAAGAAATTATTTATGTAGCACTTAAAAGAGAAATGTAGCATACTATCCGCTTTGTTTATTTTTTTTTAGAAATAAATTTAGCTGAAAATATGAATCAATTAGGATTTGAATTTGGGACCTCGGAAACCAACCACCAAGCTCTTTGCCACTTGCGCTAGAATGGTCAGTTTAGGAAGCACCTCGTGTTAATACAAATTTTATCAAGAATCATCGCATGTTATCGCATGTTATTGCATCCATCGACACAGAATTCTTATCGAAATCTGCATCTAAGAAGTGATAATCTATTTATTACTGTATACTAAAGGACGTGTAGATGTTCTCTTTAGATGACATATTGTACTGTAGACCATGTAGAAAAATTATAATTTTAAATTTTATTCGATTTATTTGAAATATATACTTTTTATTATATAGACTTTTGAATGTTATAGAATACATTTGAAAAATTAGTTTTAAGTGTTCCATTTTTCAGAGTAGGCAGTACAATAAACCATGCATAGAAACATTTCTTACACTTGGTGCACCTCCCCCTGTTTGTGAAATTTTCCCTACACCGGGTGCATAAATATATGGCATATATCATTTTTTAAAATACAATGATAAATATCTCGAGATCAAAATTTTAATTTATGAATAAAATATATGATGTGCAATGAGCCTACATATCAAATTATAAGATTTGGCCATTTTGGAACGATGCCCATTAAAAATTATTTTTTCAGTTTACTTATGTCTTAATAATAGATTTTTCAAGTCAAGTAATTTTTTATTTATAGGCCTTTGTAAAAAAATATAGATCGTACAGAGTTGGAACTCCTATGCTTTTAAAAGCACAGAATCATAACAAAGGCATTAACCATCAAAATCAAATACGGTGCGTTATGTATACAATTACGCCAAATCTTTTTCCTCTTATCCGCTGCGAAGTGCGGGCTTAGTGCTAG
>TE_00000051#DNA/DTT
GGGGCGAATTCGCAAGCAAAAAATGGCGATCATAGTGGAATCAAATGTCATGTCATCTGCAACTGCGAGTTTCCCCGACGCCGACGAGGAGCATATGTATAGAAGGGCGTGCAGTGATAAGGTGATGGATCTGGGAAATAGCAGTTGAGATTAAAAAAGCAGCTGCTACTGGTACGATCCCTAGATGAAGCACTGAGGTGGTGTCGTAGAGAAAGAACGCACCTTGCCTGCACATAGAGAGAGATGTTTAAGATGTGGCCTTAAATGGATGCGTTGGCTCCGCTAAACAATGATATCTTAGAGATGGAGAAACGGACAGAGAAGCCAAAAATAGTATTTCTCAGAATAACAAAATATTTCTACCTCCCCGAAAAAAATACCGTTTGTTCCCAATCCCCTATGAAGCGTTACTAGCACTTGCACACTAGCTCTACAGAACAAAATATACTAGGACTTGCACACTAGCTCTACAGAACAAATGCGACAGCAGGTGCAACACGATACCATTCTATCTAATTATTAGGACATACTTACCAAGTTCATGCTCATACAAAGCACATAAAGCTTTAAAAAACTCTGTGAAGCATTACAGAATTGAAATATACATTACAGTCCAAACTGTTTTACATATACAGAATGAATGTCCCGGACTCCAATCAGCCTATTACTGCAACTTCAATTTTTCAAATATCCTATAGTTCCAAGGATTAGGCGCATATGCCTTCTAATTTTAAAATATATAAGCAGTTATTGTTGAGATTTGTTATACAACAGAAGAATATAAGTGGCACACGCCAGTTTACAAAAGAAAATGGATGGTGTCAGAACTTGTTTCGGCTCAATAATCTGATAATTTTTATTACTAGTTAGCTCAAAGTAGAAGATTAATGAGAAGACCATGCCAGATACAAGAGATAGCATTTTCTTTTCTTTGAGGAAAAGAGATAGCATTTTCCAGAGGAAAAAAAGGGATATATATAAAAAAAAGATGTTAAGACCAAGGGGGCAATATATATTAGTAATAGAAAAGACAGCAATTAACTTGTCATATAAACAGTCAGATAGTCACTGAAAAAGCCTGAAAACTTGAACTGACAATTAGGCAGAGAAAGAAACAGTATAAAGAAGAGAATTATCATGTACGGGAATGTACATGGATGTTATGCTATCGCATGATAACATCATAAAAAGATCGCCCTACAATAAGTTCATCAGTTCGCTTCCACTAACAACAATTGTTAACCAGCCTTCCCGCTCTAATTCTTGAAAATAAAGTACTGAGGTTGAGTTAAGATATGCTCGTTAATCATAAGGAAAGGGCAATACTTCAACTTACAATTTGCTAACAGGTAAATTTCACCACTGGTCCCAGAACTTTCAGCCAGTTTCAATTTGGTTGTCTAATTTACGAATTTGACGTTAAAAGCCCTAAACTCTTGGTCCTTATCCACATTACCATTATTAGAGGATTAATTACTGCTTACACCCAGTGCATCTATGCATTTATATATCATGCATTTACTGACCCTTTTATGTTATATTATTTTTCGGCCCCACTACCCATTGACTTAAGTCTTTTCTTTGTTTACAAATTGGACTATTGAATTAAGTGTTTGGGATGTACGAAGGATTCAAATGCCGTAATATGC
>TE_00000052#DNA/DTM
CAATTTGGATGTTTGATAGTGTATTAAGAAACAGAAATGATAACCTCACGCCACAATGACATGTAAACAACTAAAATATAAAGATCTGCAAGGCATGAAGGAAAGAGCTGCTTCTTTATCATGCTTGATTGGACAAGTAGTTGCTAATAGATATAAAATACTGTCAATTTCATAATGAATTTTCAATTCTCAACTCCTGAAATGAAAGAGAGATTTTCAATTCCCAAGTCCTGAAATGAAAGAGCCGATACGCATTTGGTATCAATGGCTAGAGCCACTATTGATCCTTGTGTTCTGGTGGCAAGTCAGTACTAGATGAAAAATGTTGACTTTATAGAACATCTAAAATACCACATACGTGTCATGAAGCATAGCAGGTGCAGAAGATACACTAGTAAACAAATGTTATATGACATGCAATGTATGCAGTTAATACATACCAAAATTTCATGCTAATAACATAATACGTAACATAGCTAGATATAACAAATAGCAGAGATTGTTGCAAAAACATTTATTAACGAGAAACAAATTAACCAACTAAATAACAAATATAACAGGAATGCATGCCACAAGAATCACAAAACTAAATTCCAATGGCAGCAAGAGCAACTATTAATTACCTGTAGCATGAGATAATCCACAGAAATCAAGTACGACAATAACTTAATAATTGCAGTAAGAGTGTGAAATCACCAGGTAAACTGCTAAAGTACTTGATTTGCATTTTTATGCAGCCATATGATAATCAGGCATAAGAACCAGTAAAAAGCCAAGACCATGATCATTTTAAATGTTAAAAGAAATATATGCAACATTCCTTTTATGGCTTTCCATGAAATCTACTAAGATAATGAGCAATTACAGGTGTTACAATTCATTAGCCACAACAGTTGTATTCGTTCTGCTATGTTGTAACGGTCCTTGTTTATGAAAAAAAACCAACTAAGTCAACACCAACGATTGCCATATCCGCAATAAAAGCTCTTCTCCTTTAACTTCTTGAACCAAATCCAGTATCGGATCTTCAAAGGTCAAATTATGATATACACTTTATTCTTCTCTTGTTACTTCATGTTAAAGGTTCTTACGGCCCGTCCTCTCCTAAATCCCATCTAATCTCATGTAAGAATCGTCCTTGTTTTCCTCCCATTGTTATACTTATGTTCTACCTTATCTAGTCCTGATGCCTTTACTCACACATGTTATATCCCCACAAAACTTTTAGAACAAATTTTCCGGATCCAGCAACCTTCTCATTTAAAGAACCCGCCGAAGCCTGAATTGGTGTAACTATTCTTCAGATGTGGGCACAATTTCCCACGGCCCCAATCATTTTTCTACCAATATGTTCCTTTCGCTACAAATAATCCATCTATATCAATCAGCTCAATCCTTCATCACGGCTCTTTAACTACTCAAAACGATTCCTATCCCCAGATCATGAACAAGATGAATCAAACCACCAATAAACTAACATAGCATCCAAATCG
>TE_00000053#DNA/DTM
GGGATGGGGCTCGGGCCCGGGAGTTGGGTGGGGTTATGGTTCTGGTTCGGGCTCGGGCCGGAGTTCGAGCGGGAGTGGGCAGGGTTTCGGGTTTGGATTCGGGTCTGGTTCGGGTTCATCCGGTGGTTATGGTTATGGTAGTGGCGGCGGAGGCGGAGGCGGAGGCGGAGATGGCAGTGGCAGTAGCAGTAGCAGCCGCGGAGGATATGGATTCGGCGGTGGATATGGTGGGAGTCCCAGAGGTGGATTTGGCGGCGGCGGAAACCGGAACTCATACCGTAGATCGCGTAACGATTGGCCGCGGCGTGCAAACGGTAACAACTGAAGCCTACAAGAGTGCTTGTAGAGGATACGTAACTGCTACATGATGTAAATTTAGCACACATGCATAATCATGGTATGACTTGACAGTCAGAAAGCTATTAGATATGATTACCTTATGTATGCGCTCAGTTATATACTATAAGAAAATATTTCGAATATTTTATACACTTGTAAGAGACTGAGAAATTCAACAGCTAAGCATGGCGTGCAGAAGAAACAGGTAAATTCTTCCTTAGCATAATAAGAAAAATGAAGAAAGATATGTGGGCTATTTGATGCCCTAGCCTTTTGAGAGAGAGAAATAAAAATAGTAAGTTATATGCTTTGTTTAATTTTTAAAAATGATCTCCACTTAAATTCTAAAGCAACAAGATTTTAAATTTAGAAGATCGATTCTCTCCCCAGCAACTTTTTTATTTTTTTCCTTCTTCTTTTTGACATGTTAGATGATTCCTAAGCTTTCTTCTTTTTCCTCCCTCTTTTTCTTGAGAGGACCATACACGTTAAAAACAATAACTCGTTGGATTCAAACCATCAACCCAAAATATTTAAATCAAATTATTATTATTAACATGTTGGCCTTATATATTTAATCAGAATCAATTTTTTATCCGATGTGGTATTATTCAAAGGGCAAATTTATTGCAGACCAGAATTACTACTGATTCAATAGACAGTTCTCACCAAATCCGTTGCAAATCAGAATTAACGAGCGATGTGAGATTCTAGAGGTGGTTTCCACCAAATCCATTGGTGTAGCATTTTATCACTTCTGGCTGGTATTTGGTTCTGATACCAATTGTACCAATCCGACCCGCTAAGAACAATAACTCGTTAGACCTAAACCACCGGCCCAAAATATTGAAATCCAGTTGTTATTACTAGCATGTAGACCTCATATATTTTAATTAAAATTAATTTTTCATCCGATACGGAACCATTGGAGCGTTACAGTTCTTTCTTTCTGTTTTTATGAAAAGTTTATGTAGCACTCGGTAAATTAAAAAGGTGGAGATGGGGCTGAAAAATTATCTACACGGTGCGATTAGCCCCAATGCTTTTGTCCTCGCCCCTTCAATTCCAAGGTATTAGTGGTTTGGGCCCAACAAATGTGGCCCAACCCAAAAGCGTTTTAGATTGGGCTGAAGCTGGTCCTCCATCTCCGCATCATGTGCACAAAGGATAATTTAATATACTGGGACTGTTACAAATGTTTATTATGCTTGTGCATAGCTAATCCAATTTAGCCCGGATTAGAAACATCTGAGCCCAAGGTTTAGTCCATATTAATATAGGAAGCATATTGTAACGACTCAGCTCACCAGCATCAATAACTCGTTAAATACTAAATTATCGGTCCAAAATTCTTTAGTTCGATTATTAGTATTAGAATCTCTGATTCTTATATTTTCACTCATAATTCCTTTTTTCATCTGATGCGAACCTATCGAGACATCACACATGTGATTTGCCACAATTTTGCATCTATCTATATATGTAATTAAATTTTGCAGGCAATAGGATTTTTAATTATTATTATAAATTTTCATTTTTATTCGTGTGAATCTTACAACTAATAGTCTCTTAAATCACATGAATAATATAATTTTAATTATATGCATGTAATTATGTGTGGGTGTAGTAAAATTCTAAGTAAAATTACCCCCTTTTCTCCTCAAATTTGAATTTGGGAAGAGACGGACACAGTTGGCTAGGAAACGACCAAAAGGGGAGCTGGAAAAGCATAGAATCATCTTATACCCATGAAGCACCGAAAATTGGCTTTTTTTCCCTTTGGTTGTACTCCACAAAGGCCAAAGTTGGGTGGTTTATATTTGGAAACGTAAACACAGGAGAAAAAGATCACATGGGTTTGTTTCCTTTGAATTAGAGATAAATGGTGAGGCACCAATTGTTGTGGATCACTGTGCATGTTGAGAGGGCCATGTGAGGAGTTGCATGTTGTGAGGAGGAGATCAGGAGAGCTGATCACATGTGAATACTAATGCCTGGTTGTCTTCTTTATAATTTATACATAAATTAACCAACTTGCAAAATCCTATGCCCATGTTCTTCTCCAGGTCACCCAAATAGAGCTTTTCAATATATTTATGTTAAAAAATTTGGCTCTCAATTTACTCTTTCTTAACTTTTAATTGTACTTATTATTTGAGGCATTTTAGTTAGTTGAGTTGAGGGGGTCGCTATGCCATTTTCCCTACAATTGTAGGAGAAAAGGGGTTTGTCCTCTGTTGTGTACAAATACAAGTAGCATGGAAAAATGGAGCTACATGGAGGCCTTTATGAGGGCTTTAATTAATTCTAATGATAATAATACACAATTTAGTATCCTCACGCCACGTTACCAAAACATGCAATGGGCTCCAAACACCCTTGCAAATCCTGTGTTAGTTGTGTATGTACCCAAACCCTCACGTTCCTCTTCTCGAAGATCCACTGTGTCTAATTATTAGGCATGGGGCATGGGGTGGAGCCCACCCCATGAGATGCAAGTATTTTGCCCTTTTTGTAGTGGTTGGCACATCGTACTATAGGCGTTAGGACACATGTCCATCTATGTATGCTTTTGTCTATTTAGTGAAATTTAATTGGTATAATAATAATTTAAATTTAATTTGTAAAGCAATACAAAACTCTTCCATTAAGGAGAATGCATTCCATAAATTATTGATGTTAATTATGAGTTTGTATTGGCCCTTTGCTTAATACTAGGCTCAATCATCAAAATACATGGAGCCATATTTGCCATGTTTTGCGCACAACTGTATTATACAAACAATAATCGATCGAACAGGTTCGGAGGAATTGGTCAAATGTGAAATGGCGCTTAAAAATAGCTAAAAATAGTGAATTAGCCGGTCATCAAACCAGTAAAATCTTTGAGTTGGTAATATTTTCCGACTCTTTCAGCTAAGCTTAATTTTGAGGGTAAAATCACCAAACAAAAAATAATAATAAGAGGCCTATCATAAGAAAACATGCTGATGCTCTAAACAAAAGCTTCCTTTTGTTCTTTTTTTACCACCCCCTTTTTCTTACACACCATCATCACACAAGTAAATCACAAAACCACGTACTGAAAAATGGAAAAAGAAGAGGAAAAGGACAAAGCCAAGAAGGATTAAGATTAAAAAGACAGAGGCTTATGCTCCACATGAGTAGTGGTTGGATCTAAGGGAACAGGAACTTTAAACAAAACAGTATAATCCACTGCCCACCAAGATAACTAATAAAAAGTGTTCGCTACAGATACAAACATTGAAACGATATATTATTTAATAAGACATAATAAGTGCCAGTGAGATAAAATTAGCAGAGTTGGATCTTTGTTCATCTCTGCTGATGGTAGCAATACGAATTGTGAATTTGAGTTACCTGTGACGAGGGTGACTAGGCAAGTCAATGTTGACTTATTAATGAACTATCGATGAACGGGACAGTGAGTAATGGAAACAATTAGCTCTCGATCACATGCCTACCAAATTAACTCGCCCTCTAAAAAAGTACATGACGATTCTTAAGGCTATTTCCTATTTGATCGACCTTGCATTGACCAATATGTATGATGCCGTAGACGAGGAAGAATTTTACTCACATGGTAACCTACTTAACATTAGTGTAATAAAATTCAAGTTTTACAAGAGGTATCAGATTGGGTTTGAGAGATTTGTGGTGCGATGTTGTGTGCATGACCTGCTATCTTAATGCATCGTGTGCTGTTTAAAAGAGTGAGACACTCCACCTTTCTTGCTTGTATAATGAAATCATCTCAAGTAGAATACCAAATTTCTAATTATCTCCAAGCAGTTTAGATTTCAAACAACCCCACATGTCAGCAGTCCTCTCGGTCCCTTCTGTGGTGAGTTGAATCTTCTGCGCCTACTCATTGGTTCATTTGCGGTTAAAAGTGACCATCAGACCACCGAACATCCAACTGACGGACTAATTGACCTGATTTGATATCCCGAGTCCTTATCATCACATCTAATGACTTCTCATAATGAGCAATGGTTTTAACTTTGGTTTTAACTTTAGCTGAAGATAACAATCCTGAAATCATAAGAATTTAACAGCGGCTATTAAATCGTCCCCATCCC
>TE_00000054#DNA/DTC
CACTGTAGAAATTTCCAGTTCTAATAAGAACTGAGATGAAAACCAGGTTGCGACCGTAAGTGAGTTGGATCTTCTTCCTCCATGAGCGGCCTCGTCAACTTCTTGTGTTGCTTATTTGTTTCGATTATGATAAGCTTTTTATCTTTTGGAAGTGTGATGGGAGTAGCTAATTAAGTTGAATCGATGAGAGATATGGCGACGGTCATTATAATCAGTTTTAGATGCTAGGAAAATCAATTGCCATTCGTTTACGTAGTCCATGATTTTGATAAAGGATTGTGGGAATTCTCATGATTCATATATGAGTTTGTTCGCGAAGATTGCATGCCTGCCTCTCTCTAGCAGGTTTTTCATCGAGTGCACTCAAATCGGCAATGACGGTTTAGGAGACTTTGTTTGCATTATGAATTACTTAGCATGACTCGTAGGTGATATCTGATTCATGTGTCACTTTTTGTGATGCCGAGGTCAAAGCAAGTGCAAAGTTTAGTGTGGTTCTGTAGCCAAGCGTGAAAACTTTTCTTTAAGCAGTTATTTTTTATCATTGGCAAAAATTTCTATGCTTAAACAATGAGAGTAAGCTTTCTCCACTGAGGTACAGAAATGTCCGCCCATGTCAGTTTCATTTTTCCAGATTAAAAATATATGTTCTGCATGATACTTGGTGTTAGTTGATGCTTTTAAGAAAGTTGCATGTTGAAACTTGAGAGGCCTTCAGCGAAGGACTATTGTATTTTCACTACTTAAGAGATGGCCTCTCGAGTAAATGATTTTATTTTGTAGTCTCGTGGTGAGCGTTTAGTTATTAGCAATTCTGTTGGAGGAGAATGTAAGTTTATGACTGACGTTCTTATTTGATGAGGTCAATCCCTTGCAAGTGCACTGATATGGTACTTCTTAAGTTGTCTTAATCCTTAACTAACATGTTCCTTAGTAAATATTGGTTCTCTTTAGATTTTTCTACTTTTCTGTTGTGAAACATGAACAACAAATTATCAAATATTGTAGCTTTTTATCTTTCCATTTTGCGAAATATATTTTATTTTAAACTGGTGTTTTCCCTGCCTTGTTTGTCCGAGTGCTTTAGGCAGAGCAAGAGAGTTCAGTTCTCTCCTTCAAAAAGGGTTGTCACGAAGATATAATTTAATGGTTCACAATGTCAGGGCTGATTATGCTAATCATGAAGTGGGCAATTTTCGATTATTTGGTGATGCTCATGTCAGAAACTGCCTGAGAGTGTACATCAGCATAGCTCTTCATGCTGAAGAGCTGACCGAGATATTCGCTTCTGGCGGAACTGATTAGAGTCATTATTCTGCTAATTGATTGGGTGTGGTCAGCTGCTTTAGAAATATTGCGCAGCTAGGGAGTCTGTGGATTATTTCTTCATTCTTTATCTCATGTTTAGATATTAATAAGTTTTCTTGGTCGGCAGAAAGATAATTTGTTATGGATAATATTTCATTTTTGAGTACATCATCACAACTAAGATTATTTTACGAACTTCATTCTACATCTTACATGTTTTTGTGGTGAAAGTCAATATTATGCTTACATTTACAATTTTGATACGGGCAACCCGAGTTACGTTATTTTGATTCGCTTACCTTAACTCATGGGGCTCATACTTCGCCGCTTCGGCCGAGAGCTCACTTCCATCATCATCATCATCTCTGTTATGCAGCGGTAAGGTGAATTGTATCTGGGGTCATTTAGAAGAATTAATTAATTGCTCGATTGAAAAATACAACACGGCGTACACGTGATTAAAGAGTCCATGATATTTTCATTTTCCTTTTCGATTACCAAAAGCGTTTCTCTCTTCCTTCCGCCCCGGAAGGAATTCTTCAGTG
>TE_00000055#DNA/Helitron
TCAAACCCTCCGCTAGAAGGAACGTTGAACCCGTTCGCTTCCTCCGCCTCCGTGTTCTACACCTTTTCTTATTGCTCCAATCCGATTGTAATAAAGGTAGAACGACGGATCCGAGTTTCTTTTCTCTCGAAAATTAGTTCGCTTCTTCAGAAATATCTCAGTTGATCGGTCTCGTGAGTTCTTCTGATTATTTTCCTTTCTTATCTTGATTTTTCCGCTAAGTTTTATGTTGATTTAATATTGATTTGATCGTTTTTTATGTGATTTTAAAATTCCGATCCGATCGATTTCTTGATTTGTTCCTTCAGATTTTAGACGATGTTCGAAATTGGGTAGTTACCGTTTCTTGATCTATCAGATCCTGATCCGCTTGGTTTCTGGATCTGTTCTTCTTCTTCTTCTTCTTGTTTAGATCGAGGAGGAGGGGTAAATTTGTTAGTTTATTTTTCCTCTTTACTTTTACGTTCATTATTATCTGCAGCTGAATGAATGGTTAATTTTGATCCATTCATTTCGATGGATTTCTATTAGTATAGCATGCTAGATTTCATAATAATGCTTAACTGCATTTCTGTTGCTCTCTGTGCACTAGTTGGTGAATTATATATTGGTGACAAATCTGTTATCTTTAGATAGATATTCATGTTCTTTGTTTCGTAATGTATACGTTTTTACTTTTGCACTTATTTCACTACTCACTAGCTACTATAGGGCTTTGAAATTTGTGCCTTGTGATGTATGTCATTGATATAATCAGCATTTGATGGACGGGTGTTAGATGTGCTGAGGCTGTTGATAGTTGGAAGTTTTCATTTTAGATTGGTCCAACAGTGTCTTTATGTGTGATACAGAATTTTGATTGAATTTTTTTCTTTTTCCCTTCTCCTGACATCTTCACAGAACCACATAAATTGGTTAATTTCCCCCTCTGAGAGTAGTCGTCTTCCATCATTGTTATGTGGCCACAATTATCAGTAGTTGCATGTTAATGCCGAACACACTACTTATCATGGCTTCCGTACATCATTATGTCTTGTTAATAGATCTTCCTCTGTGATGTCTATTACTCACACTAACCAGCCGTTTTGCTCATATTGTCACGCTCATCACGTTCTCATACCATCAGCTAGGATATGACATAAAAGAGTGACGTTTCATCAGAACAGCTTCTGTCTGTTTTTGCTTGTTCTGTTTTAAAAACAACGCCAATTATTACTGCACCTTCATTTTAAGGATGGATAAAGGTTTTGTTCAATAAACACTACCTTTTTCTGACTACCATTTTAAGTAAGGAAGTTGGATGATGACTTGTGGACTAACAAGACTGATACTACCTTTGAACTATTAGAGACTAATATGTAGCTTCACGCCATACTTTATCGTTGACGTACTTTCGTCAGCAGGATAGTGATTATGTAAAATGTAGTTCTCTAAGTCCTTTTCGTGTGACTGGAGACTGGTACATGGCTTCACGACCTTTGAATGATAAGTTTTCTCATATTATGATTTTCTGATTCTGCATATTGTGATAATTTGTGTTTTTGATAGGTGCTTATCAAATATACAGGATACAGGTTGTCTTGGTGTTTTCACTAATTACTTTTGGAATTCAGTTTGTCAACAGCAATGTACTATTAAGTTCTAATATAACTGTTGGCTTGTAAAGCATATGTTCATCATCCAAGCATTCACGTTGATGTTGGATAACACCTCTCTTCTATTTTACTCATCGAACTTATCCTTCTATCATGTCTCGTGCCGCTAGCGCAATGGTTTAAGCCTTAGGCTTGCAACTGTATGGTTGCAGGTTAGTATTGTTTCTATTCTCCAGTTACTCTGTTTGGGAACCCCACTTTAGTGGGGTCATAACCTGATAACCATCCTTTATTTGTTGCCTTTTGGTAAGTACCTATATACAGTTGGAGGAAATCTGAAATGTAGGTTATCTTTATTTTCTTTTTCTTTTAATGTATTGCCAATTAGACTTATCTGTGTTTCCATGCCTAGTTTGGATGAATCACGACTAAATTATTCATCCACTTTGCTTTCCAAGAAAGGGACGTATCTCTTTGTTATTTTGTTTGTGAGATAAAAGCAAAGAATATCTGCCTACTCCTGGCAAAATTTTAAATATGTCATACGGTATTTGAGGCATTCAGTCGATTTTATGTCATTTGCCAAATAACTGGCCATTCATTGTGTCATATACTATAGAAAGTCATATTAATCTCGTTGGGTCTTAATATGTCGATAGTTTGTTGGGTTGGATTTGGGTTGTACTTAGTTTCAATAATTTTCTTTACATATTTCTTATCTTTCTCTTAAAAAATTTTTTCATGCTTGTTGGATTTCAGTTTGGATAGTTCTTTTTTCTGTGTCCTTAGTATGTTGTCTTTTTGTTTTTTAAACAACTTGTTGTATGGTTTTTTTTCCTTTTGTTTGAGCATATCGGAGTACCATTGGTTGAGGAAATAGTCTCTATATTTGCCTGGTGTTGATTATTTTTGCTTCTGTGGATTGTTTGTGTCAAATAACTTTTCACAGTGAACGACTAAATGTTAAGCCAAACTTGTAGGAGACCTCATGAATATCGTGATTTTTGGCTTTGCCACCCCTGAGGCATTGAAAAAATATGTACATCATTCACTTCTTATGCAGCAATAGTTCTCCGCTATCAATTACTTTCTCATAGGCTAAATCCTAAGACGTAGTTTTAACTTGTAAAATTCAAGGGGTGGATCTTAAATCACGATTCTCATAGGGGGATTTGTTTTCCGCTTATTAGTTGTTTATTAGTTGTATATTTGAATCGATGGTTTTTCTGAGGCTGCTGTAAAATTTATGTATGTGATATTTCGCTCTGTCTCGCCTGCATGGCTTCTATTTTCGTGTTATCTTTGAATCCCCTATGACCTCATCATCTTGGCACTGGAAGCGGATCATTTCATGGCTACAGTTTTTCATATTAATGTAGTTGTTTGTTTTATGCGACGTAGTGTAACAGTAACCAAGTTAATGCTGTAAGCAGGTAACTGTGTTCATCGTTTGGATGGTGCCTTTTTGGTGTTTGATTTCCGCCCCCGGCCCCTCTTTTTGTATCCGTCATTGATTTTATTAACTGATATCGATAACACGCCGATATAACATATGAACTGAAAAACATGCAATAAATAGTTGAGAGGTGTCCCGCATTAGCTTAACTAAGGCAATTCATGTGCTTCCTCATCTCAATTGCATCTGAATTTGGATATTCATTAGGCTTGTTGACCGTTGGATTATCATTTTAAGTTTGTTGAACCCAAAGAATGAATCGCGTATTTGGATGTTTCCTTTTATATACTCAATAGGTAGAACACATCGTCGAATTTTATGGTGGTGAACACTTGGCAATGATTTGCTTGCAAGGTATAAACATAAACTATTGTTGGATAACTTGGGAATTTTAGTTAACTGTACAGAACAGTTACATTCGTGATGTGCTTAGAGCTGGTTGATATATCATGAATAAATGCTATCGAGAAGAAGATATATTTAATTTGGAATGTTGTGCCTCCCATATACTTGCATTCATGATGTGAAGGATATTGATTAGTCAATAAATGCACAATAAATATACTACCCACCAACATTTTCTTCTGTATGACCATTCTCGTTGGTTTCAAAACGGGCACCATTCCTTCACTTTTCAAGCTAATGTCTGGTGATTTTGAGCCTCCTTTGACATTTCTACGAGATTTTCCTTCCAAAAGAGGGAAAATTAAAGCCTTCCCTGACAATTTTCTTTTGAAGAATCTCTTGTACATGTTGATTAATTCACCGAGTGGTGTATGCATATCTAGAACATCTTGTTCATATTGCCTTTTTTCTTTAGAGAAACGCTATTTTAAATAACATTATTTTAAAAAGTTGTGATAATTTATTTAGTATGATCCTTTCGACAGCTTCTTTTTCTAAAGGTAAAGGTAGAAGTTGCAACAAGAAGCTCATTCATACGGTGCGGTGCCGGTCAACTGAGACATCCGTGGACATCTGAACGTGTAAAACCATTCAATTGCACGGTCAAAACACTTGTTTCCGCATTTCAATTGAACGGTCAAACCATTTGACAGTGTACGTGCGTCTGTTTCACTTCGTGTGTTCAAATCGCATTGGCATATTCTCCACCACAATCATTTATTCATCATCTCATCTCATATGTACCTTGACTGTTGATAACTTAGGTAGTTTTCTCTACTGCTGGAGATGATCTTACCATACAAGACAAACTTACTGAATAAAAAACTGCCATTGACATAAATCCTTTTGTCCTAATTTGGCACCAAAATTTTCTAAATAGACCATTATGTAGAACAAAACAGGTCCCTGCCACATTTTGTGCGCCTTATTTTGCCCCAAATTATGAAAATATATTAGTCCTGGTGCCGCGGTGGTTCGCTTAATTTTAGCTCAAATTGATCCTTTTTGCAAGTAGTTGCTTGTCTGTTTGGCGTGACTTTTAGGTATTTTGACCATCTGTGAAGCTGTTGCAAATTAATATTTCAAGAATGGCGCTCCTTAAATAAGCACTTCCACATCCCCTCACTAGAAGCTCCAACTGGTCAACCTCATTCTAATGGGCTTTTCCAGAAGAGATATTGGAGCCTGACATCTTAGAATCATTCTTTAGGAAGATATTTGTTAGCCTAAAAACAAATTTGCGGTAAACCAAGATGTAGCGATAAATAGAGATATTGGAGCCTGACATTTTAGAATCATTTTTTAGGAAGATATTTGTTAGCCTAAAAACAAATTTGCGGTAAACCAAGATGTAGCGATAAATTGCTAGTGTCATACGTTACCTGCTGCATATATTTTTCTCCTTCATTGACCTAGTATAACATGTAAGTAAAATATTCTAGTGCAATGGCTTATTCGATCTCTATATCAACATCGATCATTGGTGTATTTGGAGAAGATAGAGAGAACTTTTAAGAAGCAATTTAATGTATCAAACACTTGATCATTTTAACTAACTTTATTATTATTTTTTTTCTTTTTGAGAAAAGTAGCTTACATTGTAAAAGTAATTTAATGCATATTAGACCTTTCTATGATTTGTCTACTTTGCAATCGCCTTTTTTCGTTATTTCTATTTGTGTGCTCGTCGTGACACAATGTGAACCGACGCTAAAACTTCTTGGAACCTTTAAAACGTCCAACAATTTCTCAAATTGCCGCTTTCAATGTGAAAGGGTTTTTGTTCACTCTTCCACGCAGGGGACAAGAAATGGACTTTGTACCCCTTTCATTACGCCAAAATGAAAACGCCTATTAAGATTACTACTCAGGTAAACAACAGTAGAGACAAAGTTAACGTTAAAATAATTTCAGAATATATTACTACATCCTTCATCATTTAACTGAGTCTGAGCTCCTATCAATTTAATTGAGTTTCACGGAATGGCTCAGATTGAGCACTCCATTCTTATTTTTAATTAGTGTGTGGTTTGATTTTGATTTTGAGCCTAGTTTGATTTCCAAGTCAAATATGAAAGGGATTTTTTTTGGTTCCTTCAGAATTTATCTTAATGTTATATATACTCTCTTCATTGTTATCTTTCTCATTCCTCTGTTTCGGTGTGTCCAAGCAACAGCATCTTCTTACACAACTGGGTCAAGCATAGGTCCACTAGCAATAGATTATTGCCTTGTGCTGCGGGCAATACACGGTAGTATCAACACGCATGTTTCATTTTCATTTCATGTAATAGCCTTTATGATTATGTTACTGGGGACTCTTGGAAAAATGTACCACAATCTGTAGGCCAAGCATTAGTCATATAGACAAAGTTCTTGATTTGATTGGTTGACTGACTTGAAGAATCATCTTCTTCTAAACCAATTCTTCTCTTTATAAATAGATGAAACTTTTAATCTAGCTCAATACAATTTAAGCTCACATTTCTCCAGCAACTCTTAAAGATATGAAGGGTTCAAATTTTCTTTCAGTAGCTATGATCTTTATGTTTCTATCTTCATCCTTGAGCTTGGA
>TE_00000056#DNA/Helitron
TCTATATATATAAAAAATAAATTATTTTTCTCTATCTTCCTAATTATAATTCACTATCTAGATTTTAGCATCATCTCCATCCGATTTTGAAGTTTCTATGTTATTAGAAACATCTAAAAACTAATTTATTTTTCTCTATCACATGACAGTTAAAGGTATTTATATTACTTTTTTCTGTTGATTTTTTAATTTTCTCAACTAACTTTATTTTGCAATTTTCACTCCAAAAAATCATTTTTACTGTAAAAATCATTGTTTTCACTTTTCATCTCAGATTCATAAGGAATGCGATTTGAAAATAATTCTTTCTATGATAGTTTTTTAACTTTTTTCTAATTTACTGTTAGCTAACAAACTTGCAAACATAATAAATGGTAAAATAATTATATATTTTTAAGAGGCAAATAATACATTAATATTATAGAATCTTATATAAATTAATTATATTAAAAAATTTAAAAGTCGTGCATCGTGCGGATAATTTGCTAGTTGTTATGTAACGTGGAGAGAAATGATTGGATATTGTAAATTCTATATAGAATAATTGTAGCAGAGAAGATTTTCATTCTTGTTGCTAGCTTTAACATCACTGTTTCATCCCCTACACTCATGTTTACATAAATCCATCGGTAAACATGCTGTGCATGGAATTGCATGAGCCTCAACCATGCATGCAAGCCCCTTTACTTTTAGATACCTAAACTAGTCTATAAATACACCATTCATGCATTCAAGTAATTCATATATATCCTCTGTGTACAACAATTAATGGCTCTCAACAAGTCATCATCGAATGTAATCCTTTCCCATGCCACGGTGATGGCCTTGGTCAAGATCATCCTAATGTTTGCGGTTGCCGCCGAGGGCTGTGGCGCGCGCGAGCCGACGAGCTACGTACCTGACGTTGTGGGCCCGACAGGCACATCGGAGAGCGTTAACATGTGCGTGTGCAACAACATGCAGCTAAACAGAGGGTACGAGTTCAACTTCAGAGGTGAAACTGCCCGGCCGCAGCTCAGATCGGCGACTAGGCGACCGGATGCGCCGCTTTTGATCAGATGGATGAGCATCTTCCTTCGTTGCGACAACGCGAAATTGAGGGAGATTTGGGAACATGTGGTGGTCACTGTTGTTGTGATCTTTATTATTTCGAAACTTGTACTCAACTCTGTTGAGTGTTTAGACGTGTTAATTTTGTGCATTCTTTGTTGATTTGGGTATGTAGTGGTACGTTGTCAAGAATTATTACTGTTTGTTTATTTCCGTGAGCCTAAAATTTTTCTTTTGTAAGCCCGACGCAAGGAATGAGCTTCAGTTCCTGCATTTTAAATTCCACTGAAATTAAGTAAGAAGAAACAAGAAAAAGAAAAATGAAATTATTTTGTTCGATCATGTTGTGTGCCCTTTGCTACTTGATCTAGGGACGGTCAGTCATGTTGTGTAATTGTTAGCTTAGACTCCTGCATGAACACGTGCTCGATCTCTTCATTAAAAGAAGTCATAATTGAGGAACTCAGTTTCGTTACTGAATTTTAGTCCCTCGGTCACTGAACCGGTCACTTTGCAGTGGCAATATATTTGAAAAAAAAGATAGCATGCTACCATTTTATCCAATCTATCGCGGAAATCGACTCTTTTAGTTTCGAAATCAGGTCTTGCTCGACATTGAACATATTCATGGATCGACATTGAACATATCTAACGCAATTGGCTAAAAACTTGATAATTGATGCTGAACATTTCAAATTCGAAACCTAATTGCTTCATATTTTTAGCTGGATTTATCTTGAAAAAAATGAACAAAGTACGTTGGTGTGCTATCTCTCTCAAAAGAAATTATTCACGGATCAGCCAAATTTAAGTATAATTAATAAATTTTAATCTATTTCTATTAAAATTGTTTGATTTAATACCAATATCTTTTGCTTAACCTAGACCACAATCATGTATAGTTTCTAATACTTAGTGTTAATGATGTTACACAAATTGTGTGCATCCTCCGCAGTTTTTTTAAATTAATGAATTTTTGGGTAACTGTTCCCTTACCTATACCTCTATATGATTTTCCATGACTTAATCTGACTTGGGTGCACTTCCTTAATTTATGGATAGTGAGACCCATTCAATATGAAATGCTTTCTCTTCCTACAGTTTTTCTTTTCATCTCTTTTATACGTTATATTTAAAAGTTATCTTAATTTGTAAGTAGTGGGGCTCATTATTTTTTAATTAATGTGAAATATTTCTTCTTCCTACGCCTTCTCTTATCATATCTCTTACTTTTATTTTTAGATATAAATGAGAACAATAGCTAATTAAACATTGCTAAAAGAGAAAAAAATATTAAGTAAGTTACACATTCATAAATCATATTGTTAATTGATAATTTAGAAGGTCACCCATTATCTAAAATTAAATTTTGAACTTTAATTGGGGTGATTAATATGGAGAATTAATAACAAATGAATAACAGAAATTGATGGGAAGAGAAATAGTTGAGAAAAAAAAAGGGAATAGTAAGATAAATCAAATGGTAAATGATCATTTAGAATGTCGCATAGGCATCTCTTTTTCTCCCTCTCACCCCACCTTTGGCGTTTGCTCTGGTATTGATTTTAAGTCAATAGATGATTGCTCCAAATTCTATGTCCCATAAATAAAAATTAATTTGCGAAAGAAATAATATATGAGTACTATGTAAATTTCAAATTTTTGCATAATTTGAAGAGTTATTCTAGACTCGATGCGTATATTTAAGATAATTTAATGAAGATGAATATATTTTATTTTTTTTACTCATAATTTATTATTTTTAAATTTTTAACTTTAATAGTATCTATCTGCTATAATGCTCGAGTCACTTTACTATTGATTTTTAAGAGAAATTTGATTTGCATCAAAAAAAGAATCGGACGGATGAATCTATTTATTTGATTTGTTAAATGTTAATTTAAATCTTTTCAGTGTGCTCTTTAATATTTGTTATCTTTCACTTGCAAGATTTCAACGATTTCTTTCATTATTTTTCAATGAGTTGTGATTCCATTTTAAATATTTTTTAATGTGTTTTTCATATTATTAAGTCTAATCAAATATGGTTATTTTCTGCTGCATCACACGGGTCACTACACTAGTAATAGTTGAAACGTAAACTCCAAATATCTAAATACGTGATATGATTCACTCACATCTATGGCTTGATTTTTAATTTGTTGCTAATCAACATAAGTTTAAATCATCTTGGGTCTAGTTTCACTTGGATATGCTTGGGTTCGACTTTTAGGCCCACACACACGAGTCAAATCCTTCTTGATTCGACCGTTGGAGGCGCCTCAATTATCGACCCGAGGCCCCGAACCAAACCGGGCTCGCCCAAATTATAAAAGCCTATTGGGCTCTGTTGGGCCCCCAGTTTTTCTCTCTTCGCGTTGTCACCGTCTCCTCCCCGCTTGTTTGCCCTAAATTCCCCCAAAACCCCTACCCACCAAAAATGCTCGATTTCTCCCCAAATTCGCGCAACCAATTCGATCCGATGCATCCATAGCACAAAAGAGAACAGAAAAGGCCAAGAAAAATGGCATCTTTATTTAGGGTTTGCTTCAATGCCCCGCGATTTCTCCTTGGAATCAGTGGTTTCACTCCAATTAATCCGGGGGGTACTTTTCTCATATTTTTGTAGTAAGGGTTTCCTCCAATTCATTTAGGGTTCGTGCTTTTTGTGTTTTTCTTAGTTGCTGACGTATAACTTTCCTTCTTGTGGTTAGTAGTTCCAGAATAGTTTATTGCTATTTCAAGATCATTTGTCATTGTTGGAACCTGTGAGAGAGTGGTAATTATATTGGAAACATGCTTCTTGGATGCCAGGATTATTTCTTGATTGTGATCTTCTTACTGAAATGTATTAGACAAGTTCTTCCCTATTGTTAATTATTGGACAATCAACAATAAACAGCATAGTTTAGGAGCATGGAAGTGGCTGTCGAAAAACATGGGGCTTTTCTAGGTTAAACCTAATTTCCAATCAGATGCAAGTATAAACTGATCTAATATAAACTGATCTAACCCTCTCACTTAGATTTTTCTTTTTAAACTGGTAAAACAAGTTAAACACTAAAAAAAAAGAAACAAAGAAACCTCATAATTGCAAGATTAAGATGAGCTGGAAAAGGGGCTAATTTGTTCTTGCTATAATAGGTTGAAATAGTTATGATTAAGGAAGAACTTACTCATTTATTTAAAGTTTAGCACAAATATTAAATACTACATTATCAGCAGTTTTTAAATGGTGAATAAATCCATTAGCATGTAATATAACTGTTTGGTTATGTAGATTTTAGTTTTAGTGGGCTTATCCAGTAGGTTGATTATCTGAAGGTCTCTGCTTATTGTTTTCTATCTTCTGGCGATATCCTTTGATACATATTACACTTTCAAATTTTTGTGTTTTGCTTGTAAGGAGCTACTTGCTGCATATATACTTTTGACTGGTTTTGGGTTTCGCGAAGTTCTTCTCCTCTGGAAACCTCTACAATGACTATCATATATAAGCTGATATCAGGCAATCCAATATTTGATCTTGGATGCATCTTAATTATATAAGCGATGTTTTGCTATATAATTAGAATGAGTGTGATGTTCTTTATATTTTAACCTTGGTGTTCCTTTTAAACATTTATATTATACTCTCCTACATCCTTCTCTTCTGTTTGCTTAACAAATGATACGCTCTCGATGTATGTTTTCAAAACAATAATACTGTGGGCTTGATACTGTAGAAATGTCTCTCTTTAGTCATATCTTATATTTATCTTGTGAAGAACTTGTGATTTTATTAGTTTTACTTTTCTCTTTTTGAAGTCACTATTTGAGAAATTTCACTATGGATTATCTGTTTTCTCCCTAGCACTCTTTAACAAAGCAGTGACATGAATCACTACACAGCCCTAAACTCTCACTAGAGTTATATCTCAAGAATAAGCAACTATAAAATCTCCACAAGGTTTTCAATTGCATCTGGAGTTTGTTTATCCTGTTGTAATTGTTCGTTCCTCCATTGTTCCATGTCACCATTGTCAAATTTTGACATTTTCATATTTGAATTGCAGATGGTGGGATGGGTAGAGACCATGGGCAAGGGGGCTCGTACAGACATGACGCAGGTTTTAGTTCATAAATATCCGGCTTATTTGCTTCACCTATTTATCTGAAGATAAATAAAGCGGCCTTTATGCCCTGTTTGGTGCTGATGCAGATTTTCGTCGCAAAAGATACAGAGATGATGATCGGTATGGACCTGAAATGTCGAGGAGAAAATCCGTCTTCGAGTCAAGGAGAAACTCAGATAATGATTCCAGACAGGTATGAATTATTTGGGCGATGGAATTTGCAGTTTCGTCTGCTGGCAAGTGGATAGAACTGTTAACTAAAATGAAATCATTCTTAAATTTTACAGAATTCTCAATTTAATCAATCGACTTGCTCAAATCAAGACAACAAAAAGTTCATGAAGTATCATTTGATTAAAAAAAGAAAATTTGAAGTTGGGGGTCTATTTCAAAATGGCATATTGTTGGGGATGTACCAGTTTTGTATTTTACAAAAATTTCTGGACTATTCTTCTCTTTATTCATCATTCAGTTCAGCCGATTTTAGTAGAGATAACCTTTCTTGTTCCAGGAGAAGAATCCTCGCTTCCGAGAGAGCGGTGATTCCGATGAGGATGAAGATGATGATAGGAAACGGCGTCGCTGAACTCAATCAGGAATTCGTTTATTTCCTTTTGCAAATGGAAAGGGTTCAGAGATCTTTAAGACATCAATGTTGTTTTATCATCAGCTTTTGGTTTATCCTATCCTTTGGTTCAAATCAAACACTATTAGATACTTGTTGCCTAAGAAAACCCCTCATTCTGTAACTACAGCAACTCTTAGTATATCATTATTCATTAGTAGCCTTCCCATGCATCAATTATATTACCATATAAAAGTAATTAAGTATATTTTTCATAACACTGCAATTATTTAACATCATTTGAGACATAAATGGTTGTCAACATTGAACCGATGTTGTTCGATTTGAGTTGAGCCAAGCTGAAGAATGCAGGATTCAATGGATATTTTTGCTTATGAGGGTCAAACATTATTATCTAGCTGCGTGTTGTAACTTGTAAAACCATTTTACAACTCATTTATGTTGGCGTGTAGTTATATTTTGTGGAGATGTGAAGTTGCATTTTTATGAATATTTTGTGAAAACTTGCATTTTCCAGTTAGAGTTGCGGAAAGTTTGTTTAAATGTAATATATATTGGCTTGTAGATGAGGATGATTCGGAAGATCAGAAGTAATAACTGATATTTCTGGGTAAGTCAGTGTATTTATTTACTGCTAATTGTTATTCTACCTATTAAATGCGAATTGATTACTAATATTGGCAATAACGAACGAAACTAGATTGATTAATTGTCACTGGCTAATTGAACTATAAAATTTAGTAATTCTAACAAAAGTTATACAATTTTTACTGTAATTAAATTGTAAAATTTTAATTTTTTCTAAAATTTAGAAGTTAAAAAGGGGCACATAATTTTTTTAAAAAAAAAGAAGTTGAGGAGTTTATTATGCATTGCTTATGCCGCGAACGTGGCCTCAGTCCGAGGAAGTCTCTCTTTTTGTAACTCACCAATATCCTTCTCACCGAAGGGAAACTCTTCGGATTCGTCGACCTCTTTTCTCAGCAAAGTCCCAATCCACGATAAAAAGAAGCGACTTTCCGAGTCAAGTTCAAAAGCATATTTATTTACTGCTTTTTGAGTTCCTTCGACATCAAGCAAAAACCCTTCTTTATTCCAAGAACTCGGTATCAAGCATCAACTCTCTCTTTCTCTCTATCTCTCTGCTTTTTATTTTCAAATAAATAGTGATTCACACTTGGGTTTCTGAGAGAAGTGAGAGGAGACAAATGGAGAGAGAGTTGAAGAGGAGATGGGGACGTGGTGGTGGTGAAGAAGCTCAGAAATGGGAATTGGGGGATTTGGTGCTCTCATGGTCCGTAGGAGACATTCTCAACGAGGCCCTCTACGATAACCAGGTCCTGATGCACGCATCCCTGTACCCCATATTCACGTTCAAATGTAACAGAGGGTGCCACTGCACCTTCATCTCTGTGCTCTTCTCTGTTTTCTTGACGCTGAAACTCTTATTAGAGTGTAATCTGTCGCTTCGCATAATATCAGAAAGGTTTTGAGCTCGAATTTCTCCGAGCTCTAAGAAGTTCAGACGTAAAAAAGAGAAATGTCTGAATACGAAATATTAAAAAGATGTCGTTTGCTAACAATAGTTCAGCCCCTTTTATGTCCAGATGCGACGAAGAATTTTGGATATAATGTGCTGTAGAACTGTTGGTTGATTCACATTTAATGTTGTATATTATGCTGCTCTATTTAACATGCACTCTTTTTTATCTCCTAGATGCATTTTCTTCCCTTTTTCTTTTTGTGATTGATTTTCATCTCAGATGGCATGCTTAGTAATTATTTATTTGTGGGGGTACTACATTTAGCGCTTGTTTGGATGCTAGAACAACTTACTTGGAAAATCTTCTTCTCTTTATTTGAGAATCATTTATTTGTTGGTTGTTGGGAGATATGAATAGCTATCTAACAAGTCCAACTTTCAAGTAAATGTAAAACACCTCACAGGTGGGATATTACTATCTTTAAAAATAATAATGATTACTTATGGGGATCTGGCAATGGACTAAACTCCAAATCTAATGTTATTGTCACTGAAAAAAGAACATATGAAACACATGTTACCCTACTCGGTCTGAAGTAGTTAAGAACTATATGTAAAACAAAATTTGTAAGTGGCAGATTCTTTTATTCTTATGCCATTGTTCAAAAACATTTATTGATATTCATGTGCACCACATTGACTAATTAGTTTCTAATTCTCTTCTTTTAGTGTATGTTAAATTCAAGCGCCTTATAATCTAACTTGCATGAAATATGACTATGACATACCAAAATTTCAACACAAGCATTCAAGATTTCCTGCATCTGGTTTGACTTTCTCTTTGGGTTTTTATGCGATTTTTTATTAGGGCATCGGTGCATCGTGATTTTTCAGTTGTTTCTATTATACTCCTAAAGCAGTACCATACTCATAATCTGATGATGCCTGTATATACATGATTGGAGAATTTTAGAAGTGACACATATGCTAATCACCATGTTACCTTCTGTTGCCTGTACAGAAGATAATCAAAGGACAAATGTTGCTCTGACAAGAGCTAGGTATTCTTCTAATGGCAATACCGGTGTGCCATTTCGGACTCTAAATATTTTGCTTCTTTATAGATGCAATACATAAGCTACTTTGCACACGAAAAAGCCGAAAAGGCCCTTTACTGTATTTCAAAGGCCTTTACTTTATGTTACTGTTTCGTCCATAATATAATTATGTCTTATGCAGGCATTGCCTTTGGATTTTGGGAAATGCTAGTACGTTATTGAGAAGTGGAACAATATGGGCGGAACTAGTTCTTGATGCTCAAAATCGGAAATGCATATCCAATGCTAATGATGATCCCAGATTGGCTAAAGTAATTTTACATATAAAGCATGAACTCGATCAACTCGATGATTTGCTCAATTCGGATTCAGTACTTCTTAACAATGCTAGTTGGAAGGTAGTGAAAATTACTATATAGAATTGAATTTTATATTATTATTCTTTTTCAGTTTTGTGGTTGTGATCAACTGTCTACATGGCTTAAGCAGGTACTTTTCAGTGATGAGTTTAGAAAGTCTTTTGGAAAGCTGAAATCGAAAACGCTCCAAAGGGAAGTGCTTCATTTACTTTTGAGACTTGCTAGTGGTTGGCGGTCAAAAAGAGAAAATCGTCATTTGGCAGATTCTTTTCAGCTCGCTAGAATATATAAGATCAGCGATCTTTATCTTGTATGGAGTATTGACATAGAAAAGCATGAGAGATATATCCAAATTATAAGGGTGTGGGACATCCTACCTTTGGCACAAATTGAGAAACTTATTAAACGTCTCGACCATATATTTTCATTGTATACAGATATTTATATGGATCACTGCAAAGCCATACATTTGGAACGGTAGGTTTGATGATTCTTTTGATGAACTTTTTATCTTTTGATGCTTGTACCTTATTCATCCCTGTTCCCCTCTTTTACATCAACCCTTTTTTACTTGCTCGGAATCATAAACTTTCATATTATATGAAAAATAGTTACTAACATTTGATTTTTCTTTTGAATACCTTGTTACATTTGTTTTTTTCTTTTGTATTCTTCCATTGTTTTACCTTCCAATTTGCTTACCTAAAATTGTTTCTGCTTTACTGGCCATAAAAATTAGAAGCTGATAGTTTCTACAAAAATGATGAACTTCAGCTGATGTCTATTTGCAAGAAGTTACCCTGGAAATGCCTCAATTTTTGCTTTGCTTTTGTGTAATGTTGAATATCATAATTCACCCTTTTAAAGTACAAGATTTCATTGCATTGTTTCCTTTGTCGGTGTTCTATTAGCTGTCGTTTATCACTTTGCTCATAGGTCAACGGGTGAAATGTAGGCTTTAGAATTTCAGGGAGCAATGAGAAAATCACAACATTTGTAGGGCTTTTACTGTACTTTAGGTTTCCTACTTGAAATTGACAACCTTCAGTCTCAGATTAAACTATTGCATTTGCATTAACTTTGCTTTGAGCTTCTCATATCCATTGGATCTATGTTATCTTACACATGATTTCTTTGGCTAGATGAATTACTCTTAATTCAACATTATACATGGGCAGTAAATATATGTCGCATTGTAATTCTCATGTAGATACATGTAGGCACTTTGGTACGTGAATCTATTGAAACTAATATTTAAATGGCTATTGAGAATATCAGGTCCTCGGTTGATTCTAGAAAATCTTAAAATTCTTTAATAGCATTCTCATTTTCGAGTTTGGCTCTAGCCAGCCTGATATGAATTGGAAAAGGACTGTATGATGATGAGAATAATGGTTACGATATCTAATTTTAAGTGGGAAGTGCTTTTTCTTTAATTTGGTCTGCAAAATTATTTACATTTTCATTTTTATGTTACTGATTTCAGCTTTGCTACTGGTGGTGACACATCTAGTACTATGAATTCTCTTGGTTTGGATGATATCAGTGATAGCCTTGATGATTTTCTTGATATTCCCGACAGTTTTTCAGAAGTAACTTCAAACATATCTCTTATATTTCTCTAATAAAATCAACTGTATACAGCCGAGGGCATAGGAAAGGACCTTGGCAGGTAAAGATCAGTATGGATAAGTTTGTTACAGTATGGATCAGTATGGATGAGTATGGATAAGTTTATGTTACTCTCAACACTCTCACACTCTCTCTCTCACTCTCTTAACTTATATCAAGTGTAAAATTTTATCGCATGATTTTTAATAGTCAAGATAACAAATTCGTATGAAGTCCTTCTATAATTTATTCTTATATTTTTTTTGCAGTAATAGTTGCTTATTCTTTGGTTGCTTTTTTTTATATATAATATCTTGACTCTTTTTTTACTTTATTTGTTTATTTATACGAAATTGTCTCGCCGCAATGCGCGAGTCCTTCACTAG
>TE_00000057#DNA/DTM
GGATTTGCAAGGTGAAAAGCTAAATCCTCTTCCTCCATCAGTAGATGACTAGAATTTATTTATTTATTTTACTTTCTCTTCTCAGACGAAGAGCCGTCTTTTGTCTTTTTTTTTATATTACTCCACCATATTGCAAAAAGGAGATATATTATTTGGCTTTTGTTCTGGTTGTTCTGTTTTCTTTGATAACCTTTTTAGCAGATGGATTATTGTAGATATGTTTTTTTACATGCAAGCCCAGTAGTATGTTGTTTTAGGATTTGGGCTTCGTGACCTGACAAATCGTCCATGCCTTCTTTCACCATGGACAAATGAAAAAGAAAAAAAATCTTTTAATGACTATGACGACTGCAAAAAAACATTATTTGATAAGCACTTGATGATCAATTTGTGTCCTAAGGAATTGCTGTATTTTACACCAATTCAATGGGTATGTGGATATTTCCTTCTTTTGCAGATGTTTAGTTGTATACTTGAGCTGGATAATCTGTACAGAATTTGTGGTTATATCCTGCTTATATTAGTTGAGAATCTTAAAGATATTAGGTTGAAGATCTTAAGAAGGAGCCAACATAAGATTCAACTTATTTGGATACTCATAAATTTTAACCATTTTAATCAATTCTATACTGCCAGTTTACTTCGTCTATTTTAGGACCAGTTGGTGCCTTATTTAAAAAAATTCCAAATGTTTGATTTTGATTTTCTATGAGTTCAGGATTATATAGATATTCAGTTATATTTTATCTTTTTTTTGGAAACATATTCACAGTCATTTGAAGGATGTGGCTTAGTTTTGTGAGCTGAATGAATATAAGTTTCCGACTTAAATTACTTTTAGATCCAGTGCCATTCCCACGCTAGGTTTTATTTACTAATCAAAACTGTCCTTCTGGATCCAAAGGAAAAGTACTTGTGGGTGGATTAAACTGGTCACGTTGTTGTGTCTTTTTGTTTGTCTTAGTACCAGTTATATTTTCTCTATATTTTACTTTTTGATAAATTAGTGCGACGGTCATTTTATATCTTTGTAGTTTATTCTTTCGCTATTGGTACATTTATATAATGCTTTCTTCTGATTTGTTATGCACTTAAGTTTCTTGTGTACCATGTAATTTATTTCTGTCTACTTGAATATCATATTCGCTGGTCCAAGCTGATATTTCCCAACACTTGGGAGCGTGAGGCCTTTTATGTTTTCCCTTTCTTACTGGTCTACTATGATATCTGCAGAACATTCTATTCAGTTAATACAATGAGACTCTTTATCTTGCCTACGAGATTAATTCAGACCTACTAACTAGTAAGCTCTATTTGGTGAATGCACACCATTGCAGTCCATGATTGCATTTTCAGTTTGTTGATGATAGTCCACTTAGTTGATAATAACCAGGATGTTTTACTAGTTTAGTTGATTTAACCACCTTTCTTTTTAGTTGTTTGATTGGTTTTAGAGTAGAACCAGTTAAATACTTAATCAGGATGATCACTGAATAAGGAGGTAATCTTTTTTCCATTTCGAGCCTATGCCAAGTGTAGTGCCAGCAGGATGGATAAATACATGCTTAATTGCTAAAGCCATAAAATGAAAATAATGTTAGTAATGTTGGCTGTATTCTTTTGGAGCATGCTTGCATTTCTTGAGCATGTACTTTCTGTAACATTCTAAATTTGTAATATTCTATTCGTGCAGTGCCGTGAGATCTTTTTATAAATCTTATTTAAAAATAATGAAAGAAAATCGATGTGTTGGTTTAATCTAAGTTCTTTTGCTGTCTCTGTCTAGAAATTCTGCACTCGACAGGAAAAATTCATTCAACAGAAAAAAATTTGTCTCCATTACGTTCAGTTAAATTTGATCAAATATATATTCACAGTTGCAGAAACGACAGAGTTTGATTGAGTTTTTCTTTTCCCCTTTTCCCTGGATCTGTTACGTAGTTTTTTACGGTAGGCATCAAGGTTTTACAATTGCTACTTTGATGATGATTGAAGCATCAGTGCAGCTTTAGTGATAGATGTATTTTGCCCTTATAGAAGCATATTATATGGGAAAGTCTTGACAATCTAATGTTAGTTTTGCGTCCATTCTTATCCTCGGCATGAGATTTTTTGCAGTGGAAATGAATCCGTAACTTAATTGATTCTTGTCAATGCAGTTTCTGTTTGAGTTTTGGAATTTCTCAAATGGATCACTTCCTAAAAGCTTTCTGCTGATAAACTATTGAGATATTTATGTATATACCCCTGCAAAATCATCCTAATCTACAGATTATACCCATGTACAATTGAGTTCTCACTCGCCTTAAAAAATATTTTTTACATAAATATCCTATATTTTAAAAAATGCTGCTCTTGAAAAATATTAATTCTAATACAAAACAACTTCCCACCATGAAGGTGACTCCCCAACTGGAGAGGGGCAACTTTGTAAGGAACTACGCTTTGAGGGATACATTTGAAAATCC
>TE_00000058#DNA/Helitron
TCTTTATACTTGTTTGTAAACTTTAAAGAATCTTGGATGAGTGGTTGTAGAAATTACAATCTTCTTTAATTTAGAGGTAGACTTAGCATTTATCTTTCGCTGCAGGAGTACCTTTTTGGTGTTTCCTAGCTATAACACTGTAAGAGATAGATAAGATGCTATTCGTTTTGTTTATTTTTTTTAGAAATAAACTTAGCTAGAAACGTGAATCAACTGGGATTTAAATTTGAGAGCTCGGATACCAACAACCAAGTCCTTTGCCATCTGCGTCAGGGACGATCGGTACAGTACTTATAATTAAGTTGTTCATTGATTGATATGTATATGTAATGATCCAATGCATGCTTTGGTTGATTAATATATCCAGTCTAAGACGGTAAGTATATAGATTGCCAATATATCTGTAGCTAGTCTAGCCATATAGAGGAGACATTTATGGAGACATTTGTGTAGTTGAGTCAAAAACACTTCAATTTTAATTTTAGTTGAGTTATTTTGTCAAACCTTGTTTAATGATATAATTTTTCATCAAAAGATTTAATAACAAGCTTATAATTAGATTGACCATTGATATGATCATTTATGATCCTTTACATAACAAGTTGGTCTTTTTGGATATTAATTACTCCTCTCCTCACTCATGAACTCTGACATAGTATAAATATTTTGGTCAAACCAATATTTTGGTCTAAAGATTTAAAAAGAGAAAGTTTAATTAAGACTAAATAAGCTCCTCAGCATGTGACCGATGACAACTAATGACACTACTTCTTACCAAATACGGGCATTTTGTGTTGTCAATAGCCACCAAACGTATAAAACTTAGTTAAAGTCTCATGCACTGTCCAAGTCCAAAACATGCAACAAACATGATATGTTTCAAAATTACGCAACATGCAATTAATTACATACCTCATTGATTAATTAATAAAAGGGATTAGTTGGGAGGAATTGTGAGTTCGCATCACCATCTCAAGCTCGCAACATTACTCTACCCCCTACGTGACCATGCATCAAAAGGATATGTATGTGAGATATTAGGTGATTAATTTGCTCCCACATTAAGCAATTTAATTTTGGTTCCCTTTGATAATTATTAATTAATGACTCCTAATATTAGACATAACATTTGCACGGACCGTCAAGTACTTGGACACAAAAAGGATCAAAGCATCGTTTGATATAATATATGTTGTTCTGGCAATAGAAGATATTAAGAGCTTGTATTGCGAGAGCTTCTGAAAAAATGTTATTTTATAAAGCTCTTGAAAGAACTATTGAGAAAATCCCCTTATATATAGCATTAAGTGGAAAATTTATGAGTTTGTGAATTCATTTAGCTTCAGATTTAGTGTTCATCAAATTGAGTGAAGCAAAAGTAGGACCAAGCAGATATTAATTAGTCTATATGGAATCACCATAAAGTCAGCAGCACCGATTATCCAAAAATGTGATAAACTTTGCAAGATTCTCTATTAGTTTACAAGTAGTATCTAACTAATTAATGTGATGCGCTCTTTTCTCACCAACTTTAGCAGTAGGAGTCGAAAGTGATGTTAGGTGCATGGTTGATACATGGGCTTTTCTTATATCACACTCAAATTAGGTTCTACTTAAGTATAACGGTCAAAAATTATTCTTGTGGAAGAAGCAAAGTAAATGTATAAAGAGTTAGTTAGGTTTAGGATTTGTTTACAACTTTGCGCGCATGAACACCACGTGCACTAATAAAGAGGATCCAACAAAGCCACGTATTAGTTAATTGGTGCACACTAATTATTATTTCTCCTCTTGTTTATTTTTTTTATTTCTGAACCACTAGGATTAGAGGACACGAGAGAATAATTATTGCCACAAAATTCAATTAATTGATAAGTGTTAATTAGACGCTTTTTCTTAAGTTAAAGGTGACTGGGCTAATATTAATGATTTTTTAATAGAGAGTGAAATTAATGTTGGCAACTGTATTTACATATTTAGATGCAATTGCAGGTCATTAATGAGACTCAATTATATATATCCAAAAGGCCTTGTGCAACAATTTCTCCCAAGAACTAATCGTCCCTAGAGCAAGATTCGAATCCTAGCTAGTTGATTCACATTTCCAGCTAAGTTTATTTTTAAATGAAATAAAACGAAGCGGATAGCCAATTTCTCCCAAGAGGACGTAGAAAAAGGTTTTGGGATTTAATCCCTTTCATGGTAATATACAAAGAACGTGGAAATTATATTTAATTTAAGTTTTTTTAATAACGATATTAATTCATTCAAATTGAGCCATTATTACTTGTTTATTATGTGAGTGCAATACTCTTTTTAAGCCTAACTCTATTATTGCAAGAAAGAAATGAAGGCAATTAACATAACTGCAAAGTGAGTAAGAAGAAATAAGAGTCCGAATAAAATCTTGGTAATTAGATCCTCTTCGAATACGACAATAAGCAAGTGGACCTCTCCAACCTAACCTGGCCCTCAAAACAAATGATATACGCACAAGTACATTAATCTCGGCCTGTTAGCCGACTTTAAGGTAGCATTGCCACGCTATTGTAGATTAACGGTTTGGCCATCATCATCACATGCAATGTACATACACGCTTGAATTAGGAAGCAAAAAGTGTATGACTTTCCAATAAACCCATAATATTGAATGTAAAATAAATTAATCATGCATAAAATATATGAATCCAGAGTTTTAATAATAATTAATTAAATTAAAGCATTTTAAATTGACAGTTAAGTAGTGTTAGTGATCGCACAGTGTCACCTCGATCATTTAGACCACAAAATCTACGACTTGCTTAGCAGCGCTATAAAATAAAGTATTAAAAAAAATATATGCATGAAATTAATGTGTCATTAAGATTTCTTCAACTGTTATTTTTCGATAAAATTAAAGATTCCACCTTTGAATCTGAACCTATATTTTTGTTCAACTTTATTACGATATAATAATAAAAATACTTTATATTATTAAGGACTCATTATTTAAATTATTAATTATCTGGTCGTAATTAAGTAAATACATGAGTGAAAAGGTACTTTGTCGGCAACCGAAACAAATTAAGCATATATAAGAATTTTATTAAAAATAGCAACATTAAGCAACAGCAGCAGTGACAAACAATGAAACAAATCCAAAGCAGAGTAAAGACATGTCCGGACGTTAATTTCCGCCGCACTCGCGAGTCACGAGCCGACCTCATCTTTATCGAGCAATTGGTAAAAGTGTATGGCCACCCCCTCAACCATAGAACGTTTAGAAATGAACCCCTCAACTATTTTATTTTTTTTATTAATTAAGATCATGTCAACTTCTTTTTTTTTAAAGAAAATGTTAATTGGTCAATTTGAGAAGGGGCTATAGTTCGGAGTATAATTTTCTCAAAAATACTCTTGTTATTATTATGGTAATGTTAATGGTAATGCAGTAATTAATAAGGGGAAAACAAAACGGTGTAGTGGGATTTTATAAGATAAATGATGTCCCCATCAACGTCCCAAGCTATCTCTCTCCACTGCGCTTTCACCTCCACCTCCACCACCACCACGACCTCGTCTTCCCCTTCTCTTTTTTCTCTACAAACCCATCCACCTCAATCATTCCCGCCCAAAGCAAACCACCCCTCCCTCCTCTTTTATCCCATGAAACCCTAACCCTAATCCACTCCCCACTCCCCTCCCTTCGTTCCCGTCCCAATCTCGATTTTTTAAAAAAAGAAAATTTGTTTTAAATTAGAACTTGCTCGGAATCTCAGCTAGTTATAGTCCTTTTCCATGGGATATCCTCTGTTTCTATCATGAACAGTGTAACTTTATTTAATTAGCTCTCTTACGTATCTTATTCTCTTTTTTAAGAATTGTTCTTAAAAAGCGTATAATTGTACTTGAACAGGGTTAGAGCGCGTACCAAAAGCTGTTTCTTTGGGATTAGTCAACTTTATTAGATCTTCATGCTTCATGCTGCAGAAATTTAAACTTACAATTTATGATCCAAAGCCCCAAAATCAATAATTTTGATGACCCATTTGGTATGTTTGAACCGACTGATTATTTGGGATTTGAGAAGGAAAATTAAGGGCGACTCTTAGGAGAAAAAAAATTGGATAATTGTTAATTGGACATGTTATTGATGCGTACACATTTATCTGGATTAATAGATTGTGGTGGTGGGGCCAGGATTCTGTACAGCTGGCTTTGCATATGCTATTTTTTTTAAAAAAATTTCCGCACCTTAATTGATGCTAATAATAATGTGTTTTAAGGTCCAGCTAACATGCTATTCAATAAACTGAACTTAGCAGCAATATATGTAGTAAGCCTTTGTGTATTAGGACGCCCGACCCTTATTTTGTCTCGCTATTTCTTTCATTTAATGTATGATTACACTTACATGGCTCCGCTTAATTTACTAGCTCCAGAAACCTAATGCTAATATCTGTTTGTCATTAGAAAGTACTAAAATTTCTTTTCAAATTTCATTTTTGCTGAAAATTTTGATGCCACATAACTATGAAAATAATCTACAGAATTAGCTCTTTTGGGTTATAATATGTTTGGTTCTCTCAGAAGAACTGCTTGCACTTTATCCAGTTGGCTCAATTAACCCATTGCATAAAAAATTCTGTCAGTTTTAACCCTGCACTTAACCACTATTTCAGTCAGGTCCAAATAATTTGGATGGTTGTTGAATTGCGATGTGAAATTTCATGGAACAAATCGGCAGATGATGTTGATTAATAAATTAAAATCATCGGAATTTGAATAATTTGTCCAGCAAACTTCTCGTTTTGGTTCTCCTTCTCGTTTTGGTAGCTCCGGTGACGACAAAGATCTCTTTTATCTGCTTGTGGATCTATTACTTAACTTGCAACTTAGGATGTTAATATATAGAACCGGCCTTATATGCCAACTCTCATTGAACTTTTGAATCCTACTTCAGCAATCATCCTAAATCTTATAGTGGTAAAGTGCAGGGTTGAATCGATGCAAGTTTTAAAGCAGGTAGAAGTTGAGAGATAAGCCACTGTGCAGGAGGATTGTCATAAAAATGTGTAGTTTCTATCTTCATTGAATGCTAATTGCAATCTCATTTGGGCTGTATGTACATATAGTTAAATATTTCTACCAGGAAATGAGTCTTCAAAATAACCTCTTATTTGCATGCTTAATTGTTTCTCTGAGATATTGATATTGGGATTAGCAAGTTGATAGTTCCATAGCAGTGTTTAGAATTTTATTTGTTCGAAACATTCGTAGGAAATGAAAGTATGTGGCGAAAAGTTTTATCAATGTACATGTCGGTTTGCTATTTCATAGATCAGAGCGACTTTCGAAACACGGAAGTGCAGAACAAACCAGCTATGTCAAATGACTTGCAATAGGTTGTTGAATGGTGATTTCATTTCAACTCGAATGAATGTTCGCATTTGCATAGGAAGAATCCTATATAGAGAATTTGTTGTTCCTATGCAATCTTGTTTCGAGGGCGATTTCATCAGTAGGGGCTACGACATCTGAGACTTGAGGTCAACAATCATGAGTTTAATCGTGCAGGTTCCGAGGCTTAGTGTTATGATCAACGTTTTACAGCAAAAGGAAAATTAAGTAGAGCAATTTTCCATGTTGATTATTCATAGTTCGCGAGTCGCTCGGTTTTAATAAAAGAATTGATCATGATCTTGCCTTTTTAACTAGAAAATTAAATGAGCCGAACATAAGACGGCTGCAATTTATTTGTGTTTGGTTTGATATAGCTCACAATAAATAAATAGGGGCAAAATAAATAATATACATAAATACTTTTATTTTTAAACTGAAAACAAGCTAAATTATTTTAGCTCATCTTAACTTTGGGTCGAACATGACCTTAACCCAGTTCTTCTTAATATTGAGATGGACATGGCATGCCCAATAAAAACAGAATATTAATACGGATGCAGAAAATATTGATATGGATTACGACAGATCCGTAGCTGATACGTTTTCGGTCCCGGCGACAAATTATGTCAGGCGTGTAGAAAATAAATAAATAAATAAAAAGATCCACCGACGTGCACGGTGTCTACGGGATCCCGTGACCCGCATTTGTGTTTTTATCGTGGGGCCATAAACTCAGCGCAGGTGCCTAATGCCTTTTTTTATTTAAGACTTTTGATTGAGTACCATTTTAGCTGTAGTTGTTGGAGAATGATACTTGCACATCACATTATTAGAGTGTGTGCATTTTACACTCCTTTATCCTTATTTTTGATAATTAATTTTTTATCCTTATATGAGAAAAGGTAGCAATGCTTTTAATTAGTTGTTTAAGAAGAGGCGTGTTCTATTAATTTTCTAGACCTCAACTTATTTGAGTCCCCAATTTTAAACATAATTTATTACTCTTATGATTTTAGTCCTCAACTTTATTGATATTATAAATATAATTTATTACTACTATGATTTTATCTTTATTTTTTTTATTCTTCTTGTCTTTACTTTTACAAAATTTATTCGTCGCAACACGCGAGTCTATTCACTAG
>TE_00000059#DNA/Helitron
TCTTATTATATCTCAGTCAAGTAATAGATACAATTTTTTTAAGATTGCATTCTATTTTTTTTCATTATCCAACAAATACTTTGGATCAAGTATTCTAAATAATCCATCATTCTCTCTATTTTGTTAGTGGGGTTCTGTCTAAGCGGAACATGATGCTAAGAACTTTTGGCCCATAACATAATGTATTCGTACATGTATCCTCTACATTCTGAATTTTCACCTAAACCCTCGAACAAAAAATATAGAAATTGCACTATATACACACTTGCTAAATATTAACTTAGGTTAGGAAACGCAGATTGGATGTATTTTTAAACTCAATTTAATATCAAAATACTATTTTTAAAAGGAAATCAGATTTTCACAGTGGTTTTTGTGCAATTAGCTCATTTTATAAGGTTCTGTATGTGAAAAAAGAAAATCCAAAATATTTGCACATAGTCGGGGCTTAAACAAATCCAAACATTTTGTTTATATTCTTGCGAGGGGTTGCGCACAATTAGGTAATTTCAGGAGGATTTGTGTGTAAAAAGGTTCACTTCCCGTCGTAGTCAAACGGGAGTTAAAGAGAGGAGTAGCAGAATGAATGCAAAGCCATAACTGGGGAGCAAAAGCAATTAAATAACGCAAGAACAGCAACAAAACAGGCTAACACAATAACTCACAACAGCAGCTGCAGGTGCAGCAGCAAAATTAAGCAAGAGGTACGTGGCTCCTGCCACGCCCGTAATATTATATCATCATCATCATCAGTATAGCCAGCACAACAACACTAACACTGATATATACCATGTTAAATAATACGAAATATATTTATATTCAACATTTTCTTTTCGCAGCAGCAGCACTTCTTTAATTTTAATTGTTCAAAATTTAACCCTCGGATTAAAAGAATATATAAAACTCGGAAAAACTCTAATTGAATGGCTGTATATATGTAGTTGAACATGTATGTTTTGTGTGTTCAACCTAATGAGATAGCCAGTAGAAACCATTTATGTACATATGAACGTTAATTTGCACCATCCGGTGTGTACATGCTTGTGATCTCATTCTGCTTTGCTTTTAATTCGTGTGCTCGCGCGGAGATGAGCCCGCGCGGATAGAGGAAGGAGGAGCAGGAGGAGGAGGAAAGGAACAGGAGACAGAGACCGAGTACTTGGTCGATCTCTTACAAGTGAGTGGGTGTTTGTAGTGAACAACCATGCAACTAACTAGAGAGAGGGATTGAGATAGAGAAGCCAAAATATTCAAACGTAGTGGGTTGGGGAGGGAAGACTCATTAAAGCTGCCGAATGTTAGATTTTAAAAAAGAAGTGAGAATTTGAATTTTAAAAAAAATATTGGAGCAATTATTATATATATATATATGAAGGGTTTAAGGATGTGTATGTGTGGTATTGAGAATGGGAGAGGGTAGGGGTGGGGTTGGGGATGGGGAGAGAGAAACGAATTGATGAGGGGGATTCATTTAAAACCGTATGTTGGACAAAGGAGACGGGGTAGGTGGCGGTTGAACTCCCCGGCCAACACTTTCCCTAGTGGTGACCTCCCTCGCCACCATATTCTGCGATTCGGGCATGTGAGGCGCACGTGACTGCAGGGTTGATTAAAATTACTAAAAATTACATGGGATGAAAAAATATAATACAAAATTTTATATTTGTTTCAATAGGTACTGTCATATTTCGCATATTATAACCAAGTGGGATTCCAAATATTTAAATAGATCCAATATGTGAATTTAAATTAAGCAGAAATTTTTTTGGTAAAGCTAGGGGCAATGATAAAAGAATTGGAAACCCCAATTTTTAGGTTATTTTAAGTTCTAGAAAATGATATTTTAGTACTTGTAATATTAATTTAACAAAACCCCACTTTGCTATCTGCTCGAGGGACGTGGATTGGACCATAATAATATGACACAGAGTAGCTTAACCTGAAACACGCAATTAATATCTGAAATACAATTTTAATTCACTTATAATAAAAAAAAGGCATATTGAACTTAGGTCGAATTTTAGGTGCAGAACCAAAATGTATATGAGTGAGTGTTCACGAGAGTCCTAGCTGTACAAGTTCTGAAAATTATATTTGAAACTCCTTTAGGGGGAAATTAAATAGTCTAATTCATCGTGTATGTATATATATACTGTTTCACAATTTAACCATGCTTCATTCACCATCTGCGCGCATTTGCTATAAGATTTAATCATTGCACGTGATGAATAGCATATATATTACACCGTTTGATCCAGGAGGGGCATAATAAACATAACAAATTAATTAGTATACATTTAATAATTAATAATACTAAAATAGAAAAGTAAATATTTTAGAAAACTAAAAGTATTTTGTGCACTTACTGCATTGTAAGCCTTGCATTGCCTCATATTAATCCTCCTGTATAATTTCGTCCTATATTTCTAATCTAAACTATCAAGCTTTTAACAAAATGAATGACAAGCAAAGATAGAATGAAAGATGGTATACAAAATATTGTGCGTATGCACGGGGCATAGGTAATTAATGCATTCTTATCTAAATAATGGCTATGGTGAGAGATGGGTAAATTCCAAAGAAGTAATTTGATTGATATGAAAATATATTCCACTTCATCCCGTCTAACTACTACATTTTAGACTTTCATGGTGACCTTGTCAAAATGTGCCAGAACCACCAAACCTAAACACGCCATGCAAATTGCATGCAACGCAAACGTGAGCACACCAGATATATTCCAACAGATCCATGAGAATATAAATCATGCAAAGAGTTGGATCAAAATATAGTACATTAATTTCTTACTATCTCTAACCGTAGAATTCACTCCTCTGTCGTAGCCTAGAACATGCACTTTACTATTTTGTGGTTCATATCATAACGCTTAATTTGTTTATTTACAATATTTTCTAGTTTGTAAGTCGCGTGATTGTCGCATTGCTTGATTTCGACATCATTTCAATAGCAATTTCCAGCAGAGGCTTTAAATTACGTGCGTACAGTTTGAACAACGCGGTAATGATACTCAAATAGCTAGGGTTTGTTCTAAGCTCTCAGTATGTAAATCGATGTATATACATAGGTAGTGTGCATACATGAATCCTCCTGAATAATTTTGGCTCATTTAAATAATTTGATAATTACATAACTGGCAAATTTGTTACTGGCTAATTAAACAAACTAAAAGTTTTGTACAATCAGATCAAAGTTCAAGCGCTTCGTCATATTCGTAATGCTCGCTTTTGTAATGCTTTACTCCCCGACTCCTCGTATTAAATTTAATCAAAGTAAAATAGAGACCAGCCAAGAGTAGAGTGCTTAATTTGCTGTAAACTATAAAATAGTAACTACAAATTAATACGCTATACGCTTTTTCTGTTTCTCATGAATTACTTAACTAGCAATGTTTAAGTGATCACATAAAAATAAAATTTGTGATCTTTCATAATCTATTTGAAAATAAAGTGACAGGTTCCATGTTTTATTTGAAGTTCAGAAATGTTCTTGCAGAAACATCAGAACTACTTGATAGCAGATCTATTATAATTAATTTCATCTCAATTATCAGCCACATCTGTAGTTCTTAATTCATGCATAAACTGATTCTCACTCGAATATTATTTTGCCTTAGGTTCATCATAAAAGAACATAGGGAATAGTATATATTGTTTATAATTGTACAACATTCGTTGGGCATCTGGGATGAATCCAAAATATTATAATTCTATTTCTTAATTGTTTAATTTTTTTTTAAATTTAGTTTAAGTATGCAATTTGTTGATACGGAATTACTCTTCGTCGATTTTAGGGAATTCGCTAGTAATTTTGATTACTTTTTGAGGAATAATTTGAATACACTCTTGATCCCATAACAGTGTTCTACAGGGCTCGTCAATACCATGGTTGTGCAACGACCGTTATTATTCAAAAAATTAAGTTACCAAAGCACACAAAAGGCTTCAATTAATACTAGTTAGTACACTTATATATTAAAATATAAGAAATGCTATTTGTATGCTGAAAATTTGTATGTAAATCTGTTACCCAACCCATCCAATAGTTTAGATAAGATTAAGACATAAAATCGGCCTCTCGGTACTCAAGGATAGGGTTACTGGATACTATGTAACGCATTCTTTTTTGGCGTATAGCATAGTTTAAAGAAAAAGCTACTGTATTTGGAGTGTGGAGGGAGACCACAAGCACTGACCCACATCAAATAAATAGGCACTGATCTGAGTCCTATTTTTTATTATTTCAAAGAAAATTAGAAAGATAGGTAGCACATTACCCACCTCTTTTATTTCATTTAGAAATAAATTTAGCCGGAAATGTGAATCAACTAGTTAGAATTCGAACTTAAGACTTCGGGTGCGAACCACCAAGCCCTTTGCCACTTGTTTTAGGAACGGTCGGTTAACCGATAGTTTTAATCATCGTGGCCACATGCTACATATATCATCATAAAATGCCGTTCCAAATTACATGTGTTCGGAAAATTAGAAAACTTTTTATGATTAAAACAATAAGAAGTTCATATCATTTATTCATAACCATCTTAATTTTACAGCAGTACTTTACGGACACGATAATTTTATAAATATATAATTGTGCGTCACACGGTAAAATCCATATATAGCCTTGATAGGCGGGGGATCAAAGAAGTGTTCAATCCATGGTCATTAAATAGTGTGTCAGAAGAACGGAGCGCCGCGGCCGTCCACAAGCCTGACGAGCTCCGCGCCGTCAACCCCTCCCTAGCCTCCGTCTCCACCGGCCTCGCCCTTCCCTCCCCTCGCTCCTCTACTTTTATTTTTAAACTGAAAACAAGCTAAATTATTTTAGCTCATCTTAACTTTGGGTCGAACATGACCTTAACCCAGTTCTTCTTAATATTGAGATGGACATGGCATGCCAATAAAAACAGAATATTAATACGGATGCAGAAAATATTGATATGGATTATGACAGATCCGTAGCTTATACGTTTTCGGTCCCGGTGACAAATTATGTCAGGCGTGTAGGATCCACCGACGTGCACGGTGTCTACGGGTTCCCGTGACCCGCATTTGTGTTTTTATCGTGGGGCCATAAACTCAGCGCAGGTGCCTAATGCCTTTTTTAATTTAAGACTTTTGATTGAGTACCATTTTAGCTGTAGTTGTTGGAGAATGATACTTGCACATCACATTATTAGAGTGTGTGCATTTTACGCTCCTTTATCCTGATTTTTTAAAAAATTTAGGTTATTAGTATTAAAAAAAAGATAAAATGATAATTAATTTTTTATCCTTATATGAGAAAAGGTAGCAATGCTTTTAATTAGTTGTTTAAGAAGAGGCGTGTTCTATTAATTTTCTAGACCTCAACTTATTTGAGTCCTAAAAATTTTAACCAATTCTAATCTTATGATTTTAGTCATCAACTTTATTGATACTATAAATATAATTTATTATTACTATGATTTTATCTTAATTTTTTTTGTTCTTCTTATCCGTTGCAACACGCGAGTCTCTTCACTGG
>TE_00000060#DNA/Helitron
TCTCTCCATTAAAGCTACCGGATAATGATGTCTTTAATTTAATAGTTTCGTTTAGCATTCCCCTTATGATTGGATTCGAAACATTTTGATAGAATTCTCTTTTTAATGCTTACATTCAACATTTTTCTCGTGCCTGAACTCGCGAATGTAAACATGATTTAAATGAGAAAAAATTAGTAGTATTAAAGATCTTGTGATTCGAACTCAGAACTTGTGAAACAAACATTATTCTCTGAAAAAAATTTAAACTTCTACAGGAAACAGAGAGAATTATAAGAAATGGTAACGACAACAAATTAAGAGAGTAAGATGTATGATCAACCACCACTTCCAATAAACCAGAGATATATATAGCCTTACAAAAACTAATTAATCAAAAGGGAAAAGAACGGAGAAAGAAGATGAGAGGGAACGATTAAAGCATACCTCTTTTTCCCTCCCTCCCTCTCTTAGAATGCGAGAGGGGGTGGTGTTGTGCGTTCGTGTCGTTTTTGCTAGAGCGCGGTGGGGAGGGAAAAAGGCGCCGCTCCAAGGCTTTGGAAGAGCGTGGAATGCTCGCGAGAGCCCACGTGTCAGTTTCGGAGTTTTAGGAATCGGGTCGGGTTCAGATTTAAACTGAACAGGCCCCAAGAGCACTGAGCACCCTGTTTTGCACGTAGTTTAACAAATTACGTCGTGGGCCTCGTGGCTTGGGGCTATGGCTCAGTTTAGATTTAGATGCATGAAAATCGTTTTTTAGACTCTCCTTTTGTAATTTATGACCCTGTATAACTGTATAAATATCTTGATAGGTATATCTCCCAGAGTTATTAAAGAAACTTTAACATTTGACAAATGGATGTAATCAAATATCGTAAAATGAAATACCATATTTAGCCTTTTAAGTTGTTTTTCTCAAATAAAATAATTATTCAATAATTTTTAAGGAGCAAAAAATTAAAAACTTTTCTTGCAATCATACTAAAAGAATTTTTATAACGAATAAGTTATCCGACTTTCAAACTAGTAAATTGCACTACAAGTTTTATTTCAATCCATACTTTTGCACTACTAGTCACTGAAATTGCACCCTCCCACCCTTCTGGGATGCCAACTTCTACAAGCACAATGCAAAGGGTAGAAACTTCTGGGGCAAAGTCGAAAAAATGGCACAAAATTGGATGCTTCGCATAAGAAGAGCATAAGGTATTTTTTCAAGATCATCCATAGACCATAGCAATAACATAAGTGCATATGAGAAAATACATTTCCATACCAGGCTTAAGCATGAGCAAGAACCGAAGTAGTAGCTCGCCCAAACCTAATATAAAAAAGAGTGAACGACCAGAACCCCTGAATCAATTGCCCATCGGTAGATGTGAGTATCTTAATTTGAAAATGTTAAAAAGCACTGAGGAGCTTCATTTTCTGAAGTTGACAAGATTTTCCAGAATTTGAACAAAGTCAAAGAGAAGCTGATATCTGCCAAATACGAATAGATCCAACTTGAATCAAATTGAATGTCTGCGCAAGGTACGATTGAAACCTTTTGTAGTGTCATATACGAACCATCAACATCCGAAAACACACTTAACGGAATACGAATAGATCCAACTTATACATGCTGAAAAGTTTAACTGCACATACTTTAAGCTGCTTTGGAACATGTTGTAGCCACCAAAAGTAGGGAGTAGCAAACATGAGGCAAATTAATACTTGAGATGAAATTATAGCTAACATCAGTAGCTCGAGATCAATAAGATGAAAATCTTGCTGATGACAATTTTGTATTGAATCCGAGTAATTAATGATGGTTGTGGAATATCATTTCAAATAATACAACTTCATAGCATATTTTCTAAAGCCCCAGGAAATCAGAGAGTAACAGATTGGCTAACAAATGAGGGCTGACAAAGATAAAAGAAAAGGAAATTGAGAAAGTATGGACAGAAAAAATGGATATTTCTAACCTGACGATCTTTTACTTTAGCATAGCCAGAGGCACTTGAACAACACAAGAAATTCTATTTTCCGACCTCTTCTTTGGACACCCTTGTCAAGAACCTGAGACATCCCAGAAGGGGGCAAAAGAGGAAGAATGAGTTTCGTATTCAACTTCATATTGTTTGCTTCAAATTCCGCAATTAGGAGCAGGGTAATCAAAATGAAAAGGGCCATAAAGTACTTTACCTCTGGAGGTAAATCCTCTTGGCGAGAAAACAGTGTGTTATCACACAACAAAAGTCGATGCAATGGCAAGACTTGCAATAGTTTCATGGAAATCTTAACTCTAGAATAGAAGGGGAGAAGATTAGTTTGTTAATTTCACGCTAAGTTAGATATATGAACACTGTAAATAATTTGTAGCAGACATAAATTCATAGTAAAGGAATGATATGACAAAATAAGCAGAAAGGGACAGTAAAAGTTGTATATAAGTAAGCAATTATGAACGGATGTGTGTGACATAAACAAGCTAAAGGCCTTAGCATAGAATCCAGTTTATGTGTACATGAGTTAATAAGTGAGCAGGAAAAATAGTCTCTATACCAAAAGAAAATACCTTGATTTCTTCACGAGGAATTCCCCTTGATGGTGCAATTGGATCAGTAGCAGCCTGAATAGTGTAAGAACAGAAAATATAGCAATCATGCCAAAATTAAGGAACTTCTCCAAATGCGAGTAGTAATGTTTTAAACTTGTAATAGTCTCTATCAATATTGCAGATACGCAAGTTTTCATTAGTGGAAATAACTGGACAAATTAAAATGAAAGAACAACAAACAGAGAAATTAGGTGAAACATCTACAAGAAAATAATAGCATAAAAATGAGTCCTTGTAGCAAGAAAGAAGGAAGATAAGATTAAGGGAATATAATATTAGCAGGATATTGCAGAAACACAACTAGCGTGGTTATGACAACCGTGCATCCTTTTACTTTAAATGCCCCAAGCTTCAGCAGAAGGCCTAAAGCTCATGAAGTCAATCTCAATCTCAAGCTCGCCCCATCCATTTACGTGTTAATTTCTCATGGTGCTGATGATGGTCTTGCTTAGTGGTCTAGTTTATATCCATCAATCATACATCTCCCCATATTATTACTTCCTAGCAATTTATTTTCTGATCAGCAGTTAATTAGTCACTTTTTAATTTAGTGTACTAAACGTGATAAGAATGCTCTTTCTTCATAAAGTAGATAAGATAAGAACAATTAAGACAACTGCAGAAACAAGCTTGAAAAGCATATAACAAGACAAAGCAACATATATTTCACACACCATATTCATTAATAACTTGAATGCTGATCTTACATGCAAAGTATAAAATGAATAAATAAAGAACAGGTTCCAAAGTGAGCTTACTTTCAAAGTGTCAATAACTTGAATGCTGATCTTACATGCAAAGTATAAAATGAATAAATAAAGAATAGGCTCCAAAGTGCTCATGTTGATGATCGTGCTTACAGGAACCTTCACCGTGGCAAACAAAATCAGAATTTCGAAACATTTTAAGTCTGACATGGAACGTTTTGCCATGCACACAAGGTATTAGAGAGCATAGAAGTTAAAGGCGTAGAAGAAACACAAGAACACTAGTGCTTTGTCTATTCTTTTTAAAAATTAAGTGCAAAAGCAAAGGTGTTACATTTTTCAAAGTCATATATCAGCACAACAAGCGTTATGCGACTGTGCATAGACTACGTAGAATGGCAGAAGAACGAAATTGACATAAGCAGCAAAATTTCAGTGAAAAAGCGCAATACAGGAAGGACGAATAGAATGGAAATGACAGGCAATACTCAATGACTCTGATTCATGGTCACCCAAAACATCGATCTAACCGAAAACAGTTAAGAAATAGCCTTAACACTCTGTTCACATGCATAATGAACCGTGGACCTCATAGAACTAAGAGAAATATACTACGGAAACATTCGTAACACTCATCACACAGTACTAGAAGGATCTAGCCGTTGCATCAAATCAAAACTGAGATGAGAATTTAAAAGAAGGATCAGAAACGGGACCTGACCAGGAGAATGAGCACGAGAGAGGGTTCCTGGGGATCGTCTCCATTGTGTTTGGGCGACGAGGAGGAGAAGGAGCGAGCCATGGCGGGGACGAAGGAGCGGAGAGGAGGAAAGGAGCGGGACGGAGAGAAGGAGAAGGGAGAGGCCGCCATTAATGGAGGTGGGGGGATTGGGTGTTGAGCGTGGGTGAGAGAGGATTTGGGACGGAATCGGGCAAGCCAATGGGGTCCGCGGTCGTTGCTTTTGGCACGTGAGAGAGGACACGCGAGACTTAGTGGAAGTATTTGGTGGATTCGGTCCACCACGTCATCCGTGGGCCGCCCAGATTAGTGAAAAATGAATACACGCGTGGTATTGATCAATGTAATTTGTTCAACTGATTTCACCCATTTTGTTGGATATAGGTATAAATACAGTATAGACTGTATAGTTAATAATATTTACAGTTAAAAATTTGTTCTGTTTGATAATATGAAGTAAGTAGTATTCTATCATTTCTAATAGAGTGGTAAAATTACTTTTATTGGACATAGAATAACTATTAATCCTGTAAGGTAACAATGAAAGAAATCCTATAAAGGTACTTTTGGTTCTTAATTTGAAAAATATTTCAAAAAAAACAGTTTTTTAAGCTGAATAAGTATTTTTCATATTTCATAAAAAACATATTTTTATGTTTTGAATTTTTTATTCAAAATAAAAATTATATTTCCATTGAGAACTCTTATTCTGAAAAATAAATTATCACACTTTTTTTAAAAAAACAAAACACCTCTAAGGACACTGTAGAGAAAAGTCTTTTGTATCGATGTTAACCCACGTGGAAGTACAAAGTAAGGTTTTTGCGCGTGCACTCCTAACTAGTAGAATTAAAAATTATCCCAAAATATAATTAAATATCATTTTAATAGAAAAATTATGACATTATTTTTGGCCGAATTCTTTATTATTTTGTACGACACAATCCATACAAATATATAATGATGATATTTTAGAGCTTACGTGTCGGGCTCTCTTTAAATTCACCCCTCTGCCTCTCTCTTTTCTAACTATATCTTTGCTTTTTTCACCTCTTCAAGAAGCTTTTCCACCTTTCCAAGATATAATAATTCTTCTCACCTTTCCAAGAGGTTTTTTAATCTTTCCAAATATAATAATTCTTCTCTCATTCCCAATGAGCCTTTTCACTTTCCCAAGAGATTTTTTTATCTTTTCAAGATGTAATAATTCTTATCACTTTCCCAAGAGGCTTTTTCACCTTTCCAAAGGTAATATTTTTTCTCACCTTTCCAATAAATCTTTTTACCTTCCCAAAAAATGATAATTTTTCTCTTTGTATAACTCTCTCTTATGCAATGACATTCTACATCTTCTTATATACAATAAGTCTATACCACACACAATAATTACTGAGCTTTTATAGTTTGGAGAAAAGTCATTTCAAAAGCTTTGCTCAAGTTCTCCTCCTCATTCTCCTTAAGTTAGTTGCCGTGCTCCTTCCGGTTCGGATCGATTTAAAGTGTTGGTCATGGCTGACCCAATCTACAACCACAGCACTACGATTCTATCCTATGGTTGATTTATTTTTTAAAAAATTAATATCTTTCCCCATATTTCACTTGAAGTTCATGACAAAATGTCCAACAAAAATGCTTCAGAATATTACCCATTTTTTTTATCTATATTTTTTATTCAAACAGTTAATTATTTTCTAGATGTATAAATATCTAATTGTTTGTATATTTATTTTATATTGATTTGCATTTATTATCCAAATGTTGATGAAATGCAAATTTTTATTTAATTTAGAGATCCTTTCCGCTATAATATTTAACTACCATGTAATTGATTATTAATGTGTAGTTTATGAAAAATTTTCAATAAAATATAGTTATTTAATTTTATAGCGATTTTTTTTTAGTGTAAACTTTTAATATTGAATTGATAAATGTTATGATATTGAGAAGAACAATATTAATATTTTTTTCTAAATGGAACATGCATTAATCCGCAGCAAAGCGCGGTTTCTATACTAG
>TE_00000061#DNA/Helitron
TCAGTGACAAATAAAACTTGCTTATTATTATTATTATTTTTTTAACATGCTATTCTTTGTTAGTTCTTAACTTTTGAATGCACATGCAATATGGTTTTTTAAATACCATGAGGATAAAGGCAAGCGAATTTCTGTATTTTAAATTTATTATTGTTCTCTTCATGAAACTGTAATTAATGTTTAATATTATATTAATGCGTGCTTATTTTCTAATTGCATGTCGGTTACTTAATCCTTCTTGAGCTCAAAAACAGCTGAGTCCGCTCATTGAGTTTCTTTGTAGACACATTATTAATGTGATGTTTCTAGCTAATCAAATTGCTCTTCTATAATTAATTTATTAAAATAATGCAGTGTAACTGTTACTTAGCAAACCAACGCAACTCGCGTTAGCAAACCAACGCAACTTTTTCCTTCTTTTCCTTTTTCAAATATAAAAATAAAAATAATTAAACCTTAAAAAGGCATTTAATGAAGCCCATTCGAAACGTACGCCAAAAAGCAATCCCCGCTCCCTTTCTTAAACCCCAATCCAAAGCAACGACACCCAAATCCCCACATCCACCGCCCCACTTTTGCCCTAATCCCCTTCTCCACATGCCTCGCGCCTACAGGCGCCGTGAACGACCTCTCCGCCTCCGCCGCCCGTGCGTTCGATTTCTCTGTTCTTCAGCTAATTTCGCAATTTATTGTTCTAACTAGGTTGATTTCTTTTTATATCTCGAATCTTTTCGATTAGAGGTAGAATGGATGATCAACTACTACCGCGCTTGAATCGGGACATGCATTGTTATAATTGAATGTTTTTCATGGTTTTTTCAATGAACTAACAATGCCTTTAACGTGTGTAAGTGGAGCTCAGAGCGCATAACTCATCGTTTGATCTCTATCTCTTGCCCATTGAATTTCAGATATGAAGATCAGTTTGATCTATTGACGCTTCTCTGTAATCAAATTATGGAATTATTGATAAGCGCTTATAATTTTCTCAACTAGCTAGATTGATGAATGATCCGAGCTTGATCTTGGCCTATCTTGCCTATTTTTTCTTTTAAATTTGATTAAAATGTACGTAAATGAACAAATCGTAGAAGTTTGCAATCTATTTAAGAACTATCCTCTCTCATCTTCATTAAATGCAGTAATCAAGCATCTTAACTTTTTGAGAGAATAGAGGCTAAGATATCTAACTGATTGAGCCCGATATATATTGCTCCTAAATGTTTTAGCTTGATTTTTTTGCTTTTTATCATCCAGTTCAACTTATATGTGGAGCAAGTATGCAAACTATGGTTCTGGTTATTGTACAATGAACATGCATTGCTATGAACACCCCATTTTGATGTATGGATATTGAACTTAATCACACATTCACTCTACTATGAATATATGCATAGTTTTTATGCAAGAACATTGCTCAGTATATGCCGCTCTTTGGAGTTTAACATTGACTTCTGAGTCCATGTTTAAACTTATGTTCTAGTTTCCTCGTGCCTCTCAACTAGAACTATTTTCTTTGCGCTGTTCTGCTTATTCTGTAACCTTTATTTGTACCGTTCGCCTTTTCAACTATTAAGAACTTCTTTGTCAAGCAGTTGTATTACCAACTATTATTGAAGTGTCCAGCATTTGTTGTACTGTTATTTTTATGATACTGATACAGACAATTCAGGTGAGTTATTACTGGACAAAATCTCTACTTGTTTTGATACGTTGATAACATTAACACTTCTAAGTTTATGATTGTTTCTTGGAAAAGCTTTTTATGCAGTTCCTTCCATCAGTTTCGTTCCTAGTTGGCATCCAGAATTGGGGGGGTCTGGGTACCCACCATTCCCCTTCAATAATTGATGGGGTTCACTTGATGAACTGAGTTTCCTCTAAGATGTTGACTAATCATTTGTTCCCACAAAGTGCTGAAGTTATAGGAAATAGCACTTATAAAGGTAGGTCTAAGAAAATATTGAGACATTCAGAAATGATAGCTTATAGTTTACTGTAGAATCCTGATATCCAGATCTCGAAAGAGTGGACTAACTAAGATCCACAGATAGGGACACAAGCCCCAAATTTATGGGCTCGCTCTTGACCTCAATGGTATCTTATCACAGACCACTGGTGCTTTAGCTCTCGGTCCCTGAGATTATATTACTCTATTCTGCAGGTTTAGGGTTCACTAACTTTATTAAAGGGTGGTGCTATTGCAACCTGTGCAGCTACTCCGACGAGTGAACAAAGAATTGAGCTTGTTCGAGGAGGCCAGCGAACACATTTTGAACTTTTTGTACAGTAAGACCTGACATTACATCTTTTTGTCCTTGACATTGCTTCACCTTTGAGGGAAAATTTACAAATTGATCCCCACTAGAGCTTTTCAGCTGTATCTTTTGTTCAGCTGTATTCTTGTTAAGGAGAAACTGAATATCATGTACAGAACCTCTTGTCATTTGCTACAGCTATTCTTCGTTTGAGAACTCTTTCACCGCAACTGTGGTCCTTTTTAACCTCTTGTCATTTGCTACAGCTATTCTTCGTTTGAGAACTCTTTCACCGCAACTGTGGTCCTTTTTTTTGCCGCCTTAGAATGTACAATATAATGTGGTTCCAAGTTGAACTCAAAAACCTGTTGAAATTATTGCTTTTTCCGCATTTGGGTGGCTCCCTTCTAAGATCAAAGCTTCAGCCCAGAATGCAGTTTTCTCAGAATTTAAAAAAATAACCATTCGATAGTGATTTAGCTCTGTCGGATTTATGTTCTATGAAATCAAAAAGAAAATCAAACCAATATTGCCATGTAGAATCACGCTCTTCAGAGATTTTGGATACCTTGCAGTCCTATTTACAAATAACACTGTGGACCTCATTCACAGATAAAAGTGCCAATCTAACAGCTTGCTTTGTACCAAATCCAGCTAGCACAAAAGAAAAACCGAGAATACTATATTAAACTTTATCTTACTTATTAGGAATCAAAATCTATTATTACCTTTCGGTTAACTCTCTATACCTGAATATGGACGGAAACCAAAACATGAGAGATTCATACAAAGACTTTGAATAGCATAAATCACAATGTAGAACCTCAACCTTCTAGCATGCAGTCGTGGTTTTATCCTCAAAACTCTTTTTGAGAAGGCTAATATTAAATTGTTACAACTGAATCCATAGTGTCTGCAGTTAATAGCAATCGTATCCTTTCGGTTAAATTCCCTCCATCAATTTGATGAAATATCCACATAATCATTATTATCCAATCTACACGTTAGTGACATTTGGACTTATTATATGCGTTGTAATTAAATTTTACGGTATAATTTAACAAAAACGCAAGATTGCAAAACCTAATTGTAAAAAAATGAAAGGCAAAGTATCAAACTGAAAACTCCTAAAGGTGCTTGGGTCCCCTGATGAAATATATCATTGCGAATAATGCCTTATTGATTTTAAATTCCCAAACATAAATAGCCCAAACAAAAGAACATGGATTTAACAGATAACAGCTGCCAACTATTAGCTACCCAAATGATACAAAGATATTCTTAGGAACCTGAATTCTCACATATTACCTTCAAAAGAGCAAGTTTTTGCAGTAATCCGCTTTCTTAATTTAGAGAGTCCTCCAATTTATGAGGATAAGTTGGTTTTTGTCTTACAAATTCTTTAAGCTGGGCACTTCTAAGTATAAGGGTATAGACATGAGAAATTGAATTTTCACAGGGCATAAATAAGCATTCATATTTGTCAACAAAATATATGTCGAAATGTCCTGCACAAGATATATAAGCATAAGAATAAGGTGTTATCTCTTCAATAAATGGTATAATATTTACCAAACATGGACTATAATAAAACCAAACAATACAAATACAATAAATCAAGAAATGCCACAGCCATATGGAAACACTGCAAGAATAATGACCAGTACAGTTCTGGGTAAATCAATTGATCATGTCCAAAAACACATATATTTTCTTTTTTGTCCTCATTTACCAATCAATGTATTACAGAATATATAGATAAAATATTTTACCGACCGTCCCTAGCACAAGTGACCAAACACTTGGTGGTTGGTATTCGAGATTCCTAAATTCCTAACTAAGTTTATTTTTCACAGTGAATAATATACTATCTTTTTCTAAAAAAATATTATTAAAACAACTGTTGTTCCTAAGTTCCTAACTACTCTCAAAAATAAAAAATAAATAAATTATATATAAAACATTAAAGCTACCGGATAATGATGTCTTTAATTTAATAGTTTCGTTTAGCATTCCCCTTATGATTGGATTCGAAACATTTTGATAGAATTCTCTTTTTAATGCTTACATTCAACATTTTTCTCGTGCCTGAACTCGCGAATGTAAACATGATTTAAATGAGAAAAAATTAGTAGTATTAAAGATCTTGTGATTCGAACTCAGAACTTGTGAAACAAACATTATTCTCTGAAAAAAATTTAAACTTCTACAGGAAACAGAGAGAATTATAAGAAATGGTAACGACAACAAATTAAGAGAGTAAGATGTATGATCAACCACCACTTCCAATAAACCAGAGATATATATAGCCTTACAAAAACTAATTAATCAAAAGGGAAAAGAACGGAGAAAGAAGATGAGAGGGAACGATTATAGCATACCTCTTTTTCCCTCCCTCCCTCTCGTAGAATGCGAGAACTTTCTCGGGGTGGTGTTGTGCGTTCGTGTCGTTTTTGCTAGAGCGCGGTGGGGAGGGAAAAAGGCGCCGCTCCAAGGCTTTGGAAGAGCGTGGACTGCCCACGTGTCAGTTTCGGAGTTTTAGGAATCGGGTCGGGTTCAGATTTAAACTGAACAGGCCCAAGAGCACTGAACACCCTGTTTTGCACGTAGTTAACAAATTACGTCGTGGGCCTCGTGGCTTGGGGCTATGGCTCAGTTTAGATTTAGATGCATGAAAATCTTTTTTAGACTCTCCTTTTGTAATTTATGACCCTGTATAACTGTATAAATATCTTGATAGGTATATCTCCCAGAGTTATTAAAGAAACTTTAACATTTGACAAATGGATGTAATCAAATATCGTAAAATGAAATACCATATTTAGCCTTTTAAGTTGTTTTTCTCAAATAAAATAATTATCTCGTAGATTCAATAATTTTTAAGGAGCAAAAAATTAAAAACTTTTCTTGCAATCATACTAAAAGAATTTTTATAACGAATAAGTTATCCGACTTTCAAACTAGTAAATTGCACTACAAGTTTTATTTCAATCCATACTTTTGCACTACTAGTCACTGAAATTGCACCCTCCCACCCTTCTGGGATGCCAACTTCTACAGGCACAATGCAAAGGGTAGAAACTTCTGGGGCAAAGTCGAAAAAATGGGCACAAAATTGGATGCTTCACATAAGAAGAGCATAAAATATTTTTTCAAGATCATCCATAGACCATAGCAATAACATAAGTGCATATGAGAAAATACATTTCCATACTAGGCTTAAGCATGAGCAAGAACCGAAGTAGTCGCTCGCCCAAACCTAATATAAAAAAGAGTGAACGACCAGAACCCCTGAATCAATTGCTCATCGGTAGATGTGAGTATCTTAATTTGAAACTGTTAAAAAGCACTGAGGAGCTTCATTTTCTGAAGTTGACAAGATTTTCCAGAATTTGAACAAAGTCAAAGAGAAGCTGATATCTGCCAAATACGAATAGATCCAACTTGAATCAAATTGAATGTCTGCGCAAGGTACGATTGAAACCTTTTGTAGTGTCATATACGAACCATCAACATCCGAAAACACACTTAACGGAATACGAATAGATCCAACTTATACATGCTGAAAAGTTTAACTGCACATACTTTAACCTGCTTTGGAACATGTTGTAGCCACCAAAAGTAGGGAGTAGCAAACATGAGGCAAATTAATACTTGAGATGAAATTATAGCTAACATCAGTAGCTCGAGATCAATAAGATGAAAATCTTGCTGATGACAATTTTGTATTGAATCCGAGTAATTAATGATGGTTGTGGAATATCATTTCAAATAATACAACTTCATAGCATATTTTCTAAAGGCCCAGGAAATCAGAGAGTAATAGATTGGCTAACAAATGAGGGCTGACAAAGATAAAAGAAAAGGAAATTGAGAAAGTATGGACAGAAAAAATGGATATTCTAACCTGACGATCTTTTACTTTAGCATAGCCAGAGGCACTTGAACAACACAAGAAATTCTATTTTCCGACCTCTTCTTTGGACACCCTTGTCAAGAACCTGAGACATCCCAGAAGGGGGCAAAAGAGGAAGAATGAGTTTCGTATTCAACTTCATATTGTTTGCTTCAAATTCCGCAATTAGGAGCAGGGTAATCAAAATGAAAAGGGCCATAAAGTACTTTACCTCTGGAGGTAAATCCTCTTGGCGAGAAAACAGTGTTATCACACAACAAAAGTCGATGCAATGGCAAGACTTGCAATAGTTTCATGGAAATCTTAACTTCGTATATGAACAGTGACAGAACTCGATGATTTTCTAACACCATTTAGCTCATCCCAGTAGCTGTTTTGGGTGCTTGTGGCTCTTTCTTTGTGCAGATACTCCAGAAATTCCATTACCACAGGGTCAGTCCAAGGAGCGCCAAATGGAGCTTCATCACCTGCTACCCACCCAAGATGCCCACCTTGTGGAGTAACTATAAGGAGACAGTTTGGATTCTCCTAGAATAGAAGGGGAGAAGATTAGTTTGTTAATTTCACGCTAAGTTAGATTAATGAACACTGTAAATAATTTGTAACAGACATAAATTCATAGTAAAGGAATGATACGACAAAATAAGCAGAAAGGGACAGTAAAAGTTGTATATAAGTAAGCAATTATGAACGGATGTGTGTGACATAAACAAGCTAAAGGCCTTAGCATAGAATCCAGTTTATGTGTACATGAGTTAATAAGTGAGCAGGAAAAATAGTCTCTATACCAAAAGAAAGTACCTTGATTTCTTCACGAGGAATTCCCCTTGATGGTGCAATTGGATCAGTAGCAGCCTGAATAGTGCAAGAACAGAAAATATAGCAATCATGCCAAAATTAAGGAACTTCTCCAAATGCGAGTAGTAATGTTTTAAACTTGTAATACTCTCTATCAATATTTTAATACTTCTCCAAATGTAAGGTAGTGAAGCAGTGTTTGGAGTTTTCAAAATAACCTGTATGCACAATAAAGGTGTTCTAACATGCTCGATGGAACTTGAACTGCTTGAGTTTGAGTAATACTCATCCACCGACCTAAAACCAAATGAAACTGCAGATACGCAAGTTTTCATTAGTGGAAATAACTGGACAAATTAAAATGAAAGAACAAAACAGTAGTGATTTTATATTCACCACGTGTTAACCCTTCGTCAAAATCTCTGACAGATTTGGCACTCGCTGCCATCGGTATATTGTATTCACCTTCAAGACCTTCAAACAGAAGTGCATGTCTGAAGATTCACAGAAATGGAATTTAACTATATATTAACTGCCGGGCTTCTCTAACCATCATTCCAAGATCAAAGAAAAAGAGGCAAAATATGGTTTACTTTTTAAATATATTTCGCAGAGCTCTAGCAAGAGCTCTATCATATACATTATTGAAGCCTTTATGGAAGTCTTCATCTGCAATTACCAAATTGAAGGGGTTACATAAGGACACTGCTCCAGAAAGAGGACAGCTATGAGATTCCTGCAAACAGAGAAATTAGGTGAAACATCTACAAGAAAATAATAGCATAAAAATGAGTCCTTGTAGCAAGAAAGAAGGAAGATAAGATTAAGGGAATATAATATTAGCAGGATATTGCAGAAACACAACTAGCGTGGTTATGATAACCGTGCATCCTTTTACTTTAAATGCCCCAAGCTTCAGCAGAAGGCCTAAAGCTCATGAAGTCAATCTCAATCTCAAGCTCGCCCCATCCATTTACGTGTTAATTTCTCATGGTGCTGATGATGGTCTTGCTTAGTGGTCTAGTTTATATCCATCAATCATACATCTCCCCATATTATTACTTCCTAGCAATTTATTTTCTGATCAGCAGTTAATTAGTCACTTTTTAATTTAGTGTACTAAACGTGATAAGAATGCTCTTTCTTCATAAAGTAGATAAGATAAGAACAATTAAGACAACTGCAGAAACAAGCTTGAAAAGCATATAACAAGACAAAGCAACATATGTTTCACACATCATATTCACCACTGAAAACATAAAAGATTAAAACTCACCTGACCAAGGTAGCGAACAAGAATATTTGCTCCAAGGGACCAGCCAACAGCATATATATTTGATTTTGGATAACGCTTTGCTACATGATCAACAATTTGTGAAAGATCTTTCGTGAAAGAAGCTGAATAGAACTGCATATAACCAGAGAAATTCCGATCACAAATTTTAACCCCTTGCCTTTAGGTGACTGACTGTACCCGTACAGACAGTCTATTCAGCCTAAACAATCGAATATATGTTTCATGCTTCCAACCAATAGATGAGACCAAAGCTTACAACATTTTTACCAGTGAGTTACTTTCAAGGTGTTAATAACTTGAATGCTGATCTTACATGCAAAGTATAAAATGAATAAATAAAGAACAGGTTCCAAAGTGAGCTTACTTTCAAAGTGTCAATAACTTGAATGCTGATCTTACATGCAAAGTATAAAATGAATAAATAAAGAATAGGCTCCAAAGTGCTCATGTTGATGATTGTGCTTACAGGAATCTTCACCGTGCCAAACAAAATCAGAATTTCGAAACATTTTAAGTCTGACATGGAACGTTTTGCCATGCACACAAGGTATTAGAGAGCATAAAAGTTAAAGGCGTAGAAGAAACACAAGAACACTAGTGCTTTGTCTATTCTTTTTAAAAATTAAGTGCAAAAGCAAAGGTGGTACATTTTTCAAAGTCATATTGCCAATACCTGTGGGGTTGTCACAGGACTATCGGCACAACCGCGGCTGTTGAATACCACGACGCGCCATCCTTTATTTCTAGCTCGTACAAGCATATGCCTCACATATGTATCATCACTCCCTCCTGTTAGACCAGGCTGCAAATAACAACAACAATTGCCACGATCAGCACAACAAGCGTTATGCGACTGTGCATAGACTACGTAGAATGGCAGAAGAACGAAATTGACATAAGCAGCAAAATTTCAGTGAAAAAGCGCAATACAGGAAGGACGAATGGAATGGAAATGACAGGCAATACTCAATGACTATTGCTCTGATTCATGGTCACCCAAAACATCGATCTAACCGAAAACAGTTAAGAAATAGTCTTAACACTCTGTTCACATGCATAATGAACCGTGGACCTCACAGAACAAAGAGAAATATACTACGGAAACATTCGTAACACTCATCACACAGTACTAGAAGGATCTAGCCGTTGCATCAAATCAAAACTGAGGTGAGAATTTAAAAGAAGGATCAGAAACGGGACCTGACCAGGAGAATGAGCACGGGGGAATCGAAGGGGAGCCGGCGATCGTCGCCGGAGACCCAATCGAGGGCGACGGCGCCGTCGTCGCTCGTCCTGAGGCACTCGCGGCGGAGGGCGACGTCGGGGGCGGAGCGGAAGAACGCGGCGAAGATCGTCTCCACATGGCGATTCCACGCTATGAGGGGGAAGGGTTTGTAGGGCTTCTTCAAGCTCGCGAAGCTGGAGAGGAGGGCGCGGCGCGCGCCCACGATCTCGAGGTTCGAGAGAGAGGGTTCCTGGGGATCGTCTCCATTGTGTTTGGGCGACGAGGAGGAGAAGGAGCGAGCCATGGCGGGGACGAAGGAGCGGAGAGGAGGAAAGGAGCGGGACGGAGAGAAGGAGAAGGGAGAGGCCGCCATTAATGGAGGTGGGAGGATTGGGTGTTGAGCGTGGGGGAGAGAGGATTTGGGACGGAATCGGGCAAGCCAATGGGGTGCGCGGTCGATGCTTTTGGCACGTGAGAGAGGACACGCGAGACTTAGTGGAAGTATTTGGTGGATTCGGTCCACCACGTCATCCGCGGGCCGGCCCAGATTAGTGAAAAATGAAGTGATACACGCGCGGTATTGATCAATGTAATTTGTTCAACTGATTTCACTCATTTTGTTGGATATAGTTATAAATACAGTATAGATTGTATAGTTAATAGAAGAAGTAAGTAGTATTCTATCATTTCTAATATAGTGGTAAAATTATTTTTATTGGACATAAAATAACTATTAATTCTGTAAGGTAAAAATGAAAGAAATCTTACAAAGGTACTTTTGGTTCTTAATTTGTTTTTTAAGCTGAATAAGTATTTTTCATATTTCATAAAAAAACATTATTTTATGTTTTGAATTTTTTATTCAAAATAAAAATTATATTTCCATTGAGAACTCTTATTCTGAAAAATAAATTATCACACTTTTTTTAAAAAAACAAAACACCTCCAAGGACATTGTAGAGAAAAGTCTTTTGTATGGATGTTAACCGACGTGGAAGTACGAAATAAGGTTTTTGCGCGTGCACTCCTAACTAGTGTTCTTTTGTAAAGTTCTTTTCTAAATTGAATTAAAAATTATCCCAAAATATAATTAAATACCATTTTAATAGAAAAATTATAACATTATGTTTGGCCGAATTCTTTATTATTTTGTACGACACAATCCATACAAATATATATTTATATAAATATATAATCTGATGGTTTTTTAGCGCTTACGTGTCGGGCTCTCCTTAATTTCACCCCTCCGTCTCTCTCTTTTCTAACTATATCTTTGTCTTTTCACCTCTTCAAGAAGCTTTTTCACTTTCCAATATGTAATAATTATTCTCACATTTCCAAGAGGTTTTTTCATCTTTCCAAATATAATAATTCATCTCTCATTCCCAATGAGCCTTTTCACTTTCCCAAGAGATTTCTTTATCTTCCCAAGATGTAATAATTCTTATCACTTTCTCAATAGGCCTTTTCACCTTTCTAAAGGTAATATTTCTTCTCACCTTTCCAATAAAGGGAGCTCAAGAATGGTAGAATTTTTTTCCTTTGGTTAGAGTGGATTATACTTTTACTCCATTTTTTGGAGTATAGTTTAACTATACTCCAAAAATTATGTTACTTTTTTTCCTCCCAAACGCTTCATAGGATATTTTTCCTACCGCCGTAGCATAGTTTAACTATGCTATGTTTTCAGGAGTATCCAAACGGGGCCTAAGCCTTTTTACCTTCCCAAGAAATAATAATTTTTCTCTTTGTATAACTCTCTCTTATGCAATGACATTCTACATTTTCTTATATGCAATAATTCTATACCACACACAATAATTACTGAGTTTTTAGAGTTTGGAGAAAGCCATTTCAAAAGCTTTGCTGAAGTTCTCCTCCTCATTCTCCTTAAGTTAGTTGCCGTGCTCCTTTAAGTTCCGATCGATTTAAAGTGTTGGTCATGGCTAGCCCAATCTACAACCACAACACTGCGATTCTATCCTACGGTCGATTTATTTTTTAAAAAATTAATATCTTTCCACATATTTCACCAGTTCATGACAAAATGTTCAACAAAAATGCTTCAGAATATTATCCAATCTATATTTTTGATTCAAACAATTAATTATTTTTTAGATGTATAAATATCTAATTGTTAGTATATTTATTTTATATTGATTTGCATTTATTATCCAAATGTTGATGAAATGCAAATTTTTATTTAATTTAGAGATCCTTTCCGCTATAATATTTAACTACCATGTAATTGATTATTAATGTGTAGTTTATAAAAAAATTTCAATAAAATATAGTTATTTAATTTTAAGTGTAAACTTTTAATATTGAATTGATAAATGTTATGATATTGAGGAGAAAAATATTAATATTTTTTTTCTAAATGGAACATGCTTAAAATTTTATTTATCCGCAGCAAAGCGCGGTTTCTATACTAG
>TE_00000062#DNA/DTH
GGGCTAATATAGTGCTCTCTAAACTCTGAGCATTTAGTAATTAAATTAAAGGTTATATTAAAGTTAATAGCTCTGTTAACTAATAGTCATTTATTGTCACAATTACATTTAGTAAAAATTAAAAAATTAAGTCATTTACTGAATTACTATTAGATTTAATAAATTTTAAAGCTATTTGAGTGAAATAATCTAAATAAAATAATTAGAAGTTAAGTAAGTATAAATAAAAAAAGGGTAATGCTTTTTTACACTAATTATTTAGTAGATATATTTTTTTATCAAAAATTTGACTAGGTAAATCTTGTTTATTTGCTAAAATTTTGATTTGTTTGTATTTTAGCTCCCCTTATAATCGAGTGCTAGTTTTGTCCCTGATTGTCACTGTTGTGCTACCAGTTGTCATCGCTGTAAATTTTGCCACTGAACTGATATTATGCTATTGATGCTGCATCCCCTAGCTCTCCCACGCTCTCTTCGTGCTACTTTCATTACCATCGCTATTATCACTATCATTTTCAGCCACCATTTATAATATGCTTGATCGCCACAATTATTGAAGTAATTTGTAGCCACTGCAACCACTATAATCCTGTGACGCTAAGATTAATCTTACTGGCTGACTAAAATATTTTCATGTTGGAACATGTATACAAAAATCCATTTCAAGGAATACTAGAATGCAACTAAATAAAAGAATTTCATTTGCACAATGTAAACTTTGAAATGATCCACGAATCAAATATTAACTCTAAGCGTAGAGGACTATCAATCGTTATCACAATTTAAAAGATATTAATTACATAAAGCGCAATCTTATACATTCACTGTAGAAAGCCTAAAAAAATAGTGTATTTCGCTTTAAATACAGGAAAGCCATGAGTTAATACTAGAAACATTAGAAAATTCTGACCAAACTTTTTAATATTAAAAAGACTGTTTGATCAGATCACTCATTCTCCCACATACTTTTCCATTTAAAAAATATTGAAAATATTCTTTAATTAATACATTTCTGCGATAGCTAGCGGTGGTAGCTGCCCGTGGCTTTGGACCTGCCCTATATCTTTCTCAATCTCACCATTTTCTCAGCAGGTATCACCTATTATTTCCTTTTTATTTTCGTTTCTCAAACCAAAGAACAACAGATCCGAGGCTCCACTGAATCAGATCGAGTCAATCAAAGCATCAAATCAAAGGCATCAAATCAAACTCATCACATGGGAGCCCAGAAAGGAGAGAAAGATCCCCCCTTGGCTTGGGTCGGTCGGTCGGTTGGTTGGTTTGTTGGTTGGTTGGTTGGGCAATCAAATCAAATCAAAGAAGCAGCTGCTGCAGGGGATCCAATAAATCAATCTTCCTCTCTTTCTTTGCGATCTTATACATATATAAAAGAGTCTCATCGCTCACTCTAACTCATCCTTTTTGTGTTCTAGCTCTTAATTAACTTAGTTTTAGCACCACACCCTCTTGGTTTATACATTTCTTGTCCTTTAATTAGTTTCGATGCATACATATTGTATATATTAGCAC
>TE_00000063#DNA/Helitron
TCTATAATATAGTAAGTAGGTATAAGTTTTCAAGCATCACATTTCATAAAACTAATCTATGCTAATAAAAAATAAAATTAGGTAGCTTGACTTTAATCTGGGCTAGTTTGATTATTATCAGACTGGTTCACCAGTTCTATAATTAAATATCAGTTCGAACGGTTCAAAACGATTTTTTAACTTATCGATTTAAAGGATTGAATCGAATCGTTCTGTAGACTGAAGGACAGGCAGACCGATCGAATTAACTGATTTGATTCGATTTTTAAATTATTGTTTGTAACAGTGCTTTTAATAACCTTTAATGCAAGCCTCTACCATGGTACATAGACTAGATAGCCTCTATTAACTTGCTCGTAGATATGATGGTTGGTGATACCCCACACACATTGTAATCTGTATAAGTGTACGAATGCTACCCTTCGCCTTAAATTAATAACCATCAATTATTGTCACGATGACTCAAAAATACTGTCATTATTATATGATGATAATAATATGTCAGTTTAATTAAAGCGTGGACTTTTCTTCCTAATCTTTTTAAATCCTCTGTTGTGTTTAATAGTTTATATATAATGACGTTGTTGTAATCATACTGGCGAAAAACAGGTCAAATTGCATGGTCGGCATATAATTCGAAAATCTGCTTTTGACAAGTAGTGGCATTTTAAGATTCGAAAAAGGATTCTTGTTGGTTTTTAAATTCATCGATAAGTGATTACGATAAGCACTTATTTATCAGTAGTATTTGCTCAGCTGCTTCCTATAAATTTTCTAAAATTTTTTCTATGATGTTCTTTATTAGATTCATTATGTAAAATAATATGGTATCATACTCAGCAGATCTAACTAAATTTTTGACATTGTTCATCTGATCTTAATCATGTAGATAAGCTAGAGAGTTAAATAGTACATATGAGGCATGGAAAGATTATTATTATTATTTTTTTATGCATGGGAGTCTATAGAAAATAATTATTCTTTTATAAAATAGTTATTCTTTTATAAAAGATTAAGTTATTAGAAAATGATACTATTAATAGTTACATTTAACACTCACTCTTACGTCTAGTTGGAAGTTTGGGAGATTCAAGTGTCCATTGGATGCGTCACAAATGGGAAGAGAAATTAAATTGATCAATATAGAGGAGGAGCGGTAGGATCTTCAATGCAATGGTCCTTTTTTGTGATTACACAAGTGTAGTACATTGATCTCCTTCAGATGAGGCTGTGAACTGCCATAAAATCATAGCAGGTACACCAAACTCACGTATTCACAGCACTCTAGTCCTTTTTGTCATCCTCGGTGGTCTCCTTAGCTCACCAATTAAGAGCCAACTTATTCTACCATCTAGAAGGTAAAAACATGTGAAATAAATTTATTTGAACTACTGATCACTCTAGATACGACTTTTAATGATTCTTTCGATATAAAATTTAAGCTAATTATTTTTTAAATAAATTTATAATTACATAAATAATATGCATTTAAAATTTGAAGTTAAATAGTTATTAGTCGACTCAAATCAAATAAATTAAAAGACTATTTGAGATTATATAGTCAGATCAAAATGAGTGTCAGTTGAGGTAAACTTTATACATTTGGTTCACGCTACACACCAAAAGCATGCTTTTGATATGCTTATGTTATATATTCAACCGTAGGAGATTCCAGTAAGTATTTTGGTATAATGTTAAAATTGGATTAGATATGGTAAGAGGAGGACAATATATTTGCAAAACCTAAAGATATCATGGTCACGGGCTTGTAAGCGATCGATTTAGATGACAAAATACGATTTTTCGAATCCAATCCTGCGATCCCTGCACAATCCAATCCTATCCTTTCAGCAGGATGATTTAATCCGACCAAATTTGACAAACCCAACTTGTTATGATACAAGTTTAAATATAATTTTTTTGGAAATCTTATCCGACCTGATCCTAGACACCTAATGGGCCCAATGGCTCATTTAAAGGCCCAAGATTCAATTCTCTTCACTCAAGTGAAAGGCACCATAAAAGGCCCAATGAAGTCCATGCACCAGATTAGGCCCATTAAAAAGCCCAAATTAGCCGTTTCCCCTCTTTTGCAGCGGAGGAAAAGGATGTGAGGATTGTTAGTTACGCTTCGCCGATTCTTTATTGAATCCTTCAAACCCTTTCATTCTCATAATAGTCTCTGTTTTCTATTCCTTTTTTCGATTCGGCGAGGGTTTTGATTACTCTCAGGTAGATTCATAATTCATAGATTTGATTTTCTAATTCAAAATTCATAATGGTAATAAAAGATTTTCCCCTTTCTTTAAAATTTTCTGTGATAATGGTAGTAATCAATTAGGGATTCTTGAGAATTTTGTGCATTAAATTGTAATATTGCTGTTTTTTTGGATTGTTATTTTGTCTCAAGGATTGTTCCAAGCTCCCATGTGTTGAACAATAAATTTATAATGAAACCCTAGTACGGTACACATTTAACTAATGGATTTATGTCAGTTGACGACAAATACTTTGTAAATTTTCCCTTCTGTTGTGTTAGATTATGCAGCGTAATACTTTGTGATAATTGAATTTGTATGTTCTAGGAAATTATTCTTCTCGAGTGGAATGAAGCGGATTAGGAATAACAGTAGTGATAATCAATCTTTAGGAGGAAGCAATGGAATCTTGTATTATTTATTTCAGTAGTTCATTTCTACTCTTCGTACCAGATCACTTCACGAAACCTTCGCAAATGCTGTTGTTTTACTAAAAGATTCTTGAGAAAAATTGTTTGCGTTTTTGTAGCGTGCAAATTAGGCTGTGTTAGTCTGTCACAATTTTCCGCCTTTAAGAATTAGTGCGCGAAAATCTCCGCTTCTGAGATTCGTTCTTTTTATCTCTTTTTTTGAGAAATGTAGGATAGTAATATTGTTTGTCTTTACTCTTTTGTGTTAGTCTTTGTGATTTTTGTGCATATTTAGCTGAAAGTCATGCAAAACTTGTATAGGAGAATCAGATTATATACTACTTATATGCTTGGTTGCTGATTGCATGCTGTGTTTTGTATATCTTTGCCGTCTTTACATGATGTGATTGTAATAAATCTTTCTTTTGCTTGTGATTTCCTCTTTTTTTCATAAGTTTGGTTTAACTTCTACTCCGACTTTGGAGGATCCAAAGTGTTGTATGAAGTTGCATGCTCTCAAATCCTAACAGTCCCTCTTTTGTGTGCCCTTTGTCATCAAGTTGAAAAGAAAAGTAGGGAGAGATGATGAGTAACAGTTATTGATCATTTTTCTCCTTCAATGAATCCTTTGCACCTCTTATCATTCTTCCTTCTCCTTGTTCTAGGAGAACACTGAAAGTTTATTATCTATTGCTTGCGACTATGAGCAATTAACAGTTTCATTAATAGCAAGTTTTTCATTAATAGATGACCTCCTCTCACTAAAAGCTTTTTGTCCTTTAAGTTACATTAAATACTTTCTTCCCATTGTTTTCAATCTCATTTTAGAGAATCCTTTTGTCTGTTCCTTTGTAGGCATGTTAGTTGTCATCTCGCGATTCAGACATTTCATTTTCTGTGAATGTCTCGTTGTCACAGTGCCCTTACCTTAATTCTTTTGCATTTACCAGATGATCTATGTTCGATCATTGGTCAAGCACCGTTTTTGTTTTCCCTTCCTTAATTTGGACCTCAAATTACGTAACATCGTATGGACTGACTGATCTTTGTTGTTGTCGATTGCTATGTCTTGCATTTTATGTTTTTCACTCTAGGTGTAATTTCTTTCTAATCTTGTTGATGTTTAACTTCTAAGCAGAATATACTCTAGTCTGCTGCTTCTTCAAGATCTAGTTATCATAGTTTTCCTTGATATAGTCAACTTAAACAATTCATCTATTGATTTTTTTGGTTCCAAGGGGTGAATTTTCAAGCAGATTAATTAGCATGAAATATTCTATCTTTAGCCATTTTCACTTGTCTCTTCCCCTATTTGTTCGACACGAGCCCTATTTGGTGTTTGTGCTTTTCGTCATACTGGTGGGCTATTCCAATTCATTGATTTCTGTGTAGGAGAAGCATTTGTCAATCCTTTTTAAGCATTGCGTAATTGCTTGTCTATTCTGCAGTTAAAGGACTTGTTTCTATGTCCGAAATACAAGAAAATATTGTATCATATATGCTAAATTAAATCCGCAGGTTAAAGCTTCACCAAGGCATGCTTTGTTCGACGCTGGACGTGTAATTTCTAGTGACGTCTTGCTACGTAAACTTGAAGAAATTATCCAATCCCTGAAGGTAGGAAATCAAAATTTCTACCTGTAAATTTGTTACTTCATCCTCATTCATTCTGGATTGTCCGTAACTTATTTTCTTTTCTCGCGTTGTGTTGAACTAAGCATTACATGAAGACTGGGGAGCTGCTATTTTGTTTCCCTTTTTTCGATACCTTTCCCTTTTGCCATCTGCATTTGAATGGGGCTTCCGAATCTTTGTTTGTCGGAAAACGTGCTAGTTCTTGTATGTAATCTTCAAATCAAGTAGAAGGAGAATGTATTGGCAAATGTAAAATGTCGAGCCATTTTCGCATAGTACTTCTTTCTAGTTATGCTATTTGGCGCTCTTAAGGGGTTGTTTGTTTCTATATAAAAACTATGAAAAATAGTTTTTGATTGAAAAAAGAAATTCAGAGGAAAAAGAGTTTTCCACTCTATAGTGTTTGATTTTTTGAAAAAAAATAATTTTCCAGCTATACTTGTTTGGTTTATAGGAAAGAAAACACGAGCCAGAAACTATTATATATATATTTTTAAATAATATGTTTTATATTTTATTTATGCATAATAAGCACAGTTGAGCCGCGATTTTTCTCTCCTCTCCTTTTGTTTTCCGCCGCTTGCATGCGGAAAACAAAAGCAAAAATTTTCTCCAAAAACATGTAAAGCATTTTCCATCGGAAATTATTTTACAGCGAACTAAACAGTCCGAAAACCAATTTTAAACTGAAAAATTATTTTCAACTTTTAGACAACCGAAGTTCTGTGTTGATTATTTTACATTACGACCGGCGGAGTAAGTCTTACGTTCTTGTGCGATTGAGACAAGTTGCAGATACGTTATTTTCTGCTGCCGGCTTTGAAACGTTTGTTTCTTGTTGAATGCTTATCTTTCCTTTGACTACTAAAAATATTTTGATGTTCCTGGAAAATGGTACTAGCAAGGACTTCTCGTAAAGCTGTTTAAGGAAGTATTGGTGGGTTTTTCACTAAACTAGTCTCAGTAATTTTTTAACTGGAGCAGAAGACAAAATGTCTAGCTTCAGTTTAAAACTACAATGTGGAAAAGCACCCCTGCTTCCACGCTTTGCAAGGTCTGAAGAATATAAAAACATTTTTAATGTTTGCCAGAGAACTAGATACTAAATTAGCTTTTATGACCAACAGCCTCTACTATAAAATTACAAATTTTGCTGGCAAATGCTAAACTGTTTCATCTTCTTTCTGAGATTTTTAACTGATGATGGAAATACAAATTACTTGAGAAGTAGATTTATAAATACATTATTTGAAATGTCCAGAAACCACTTTGAAAAATCCCATATACCTCTCGTCTCTTACCATTCACTAACCAGTTCATCAACTTTCTAAAATCCTGGTCGAATTCCAGAATATCTTACTTAGTATATCTTTTTAATTTACTCAAGAAACATGCAGGACACAACAAATAAGAAAGATGATCGAATATCCTTTCGACCTTCAAATTATTATTTTTTTTCAAAATAAAACAAATTAATCTATAAATAAAATAAGCTATGCTATCCAATAATGGAAGTGAAAGTTTTCAAAAGCAAAAATCAAACTCTTCACTTATAATCATATAAACAAAAATTATATTACTAAGCATTATGATAAGAGAAGAGAGCATTTGACAGCATTTCACCAAGTCCTAACATATATAATCCCACCCTGCGGACAATAACAAGCATATGTCGAAAACCAATACAGTAAAATTCCAGGGATGATTTATATGGATGAAAATGCATTTGTTCCCCCTTCTTTCTCCTACTCTTTGGGGACTTCAGAAGCAGGAACAAAAAGAACATAAACAATCGAAGATTAGGGCACTGACAATAAAATGTTCAAGTTGCATTTTAATAAGAGACAAGAAGCTTCATCTATGTACGCAAGCAAAATGCGGAAGATTACTTCAGTTTACAGGTCAAGACACAACAGAAACTAGTAAAAAATGGGAAATTAATTGTTGAAAACAATGCTAATTTTCCCTATTTATCATAGAATAAGTTATTCACGAAAAGCCGAAAATACATCCGGCAGAAGAAGCAGCAGATATAATTAAAGAAGAATGTAACATCACGAAGTAGCTCATTAAAATGTAGAACAGACGAGGTAACGCTGAAGCAACGCCTTGTAAACACCAAAAGAATCGGAAAAGTCTTTGTTAGCAACTCGAAAATTTCTGTTTCCTATATCCTCTACACATTGGTACGGAAATCTTGGAGCTACTCAGATTTCCCTGGGAGACGACGATCTCAAAATCTCACTCTCATGGTCCTCAAAATCAGTTAATGTTCCCAGTAATTGAAATTCAATCCTCAACTTAGGCACTTTCGCAGTTCAAAGGCTCTTCTAATGATAATGTGTCGAAACATCAAAGAAACTTCATGAACATAACATCAGCTGAATGATCTGCTATATTAGCAATCTCCTAACAGAGATTGATGTACTACGCGCACTCCCTCGTTTGCAGGGTCTTCTTTGATGAGCCACAGAACTGAAGGAAATTATACCCCATTTAGATGCTCCGAGATATCGCGGTTTGGATTAATTATGACGAGAATAGCTCATGTCACCAATATAAATCAAATTTTCACCAACAAAGCACTACCACAGCACACAAACTAAAAACATCTTCATGTAATAGCCCGTGTCTCCAATAATCAAAACATCCACCTAATGCACAACCAACCGCTATTTCAATTGATTTCACATCGTAACAAGCCGAAAAAATTGCCAAAAACGCGTATGAACATTAAAAACAAAAGAATTTATAGCAAAAGTTGAACGGAATATACATAATCAACACTAGATCACTAGATTAAGCAAAGAAAGAGTCGAAAATTGAACCCTAAGCCAGAATCTGAGACGATAAACCCTAAACCCTAATCGGAGCAGAGCGTCAGAGATCGAGAGATCAAAGTCCCCACCCCCACCATTTCTCTCCAACTACGGAGCTCGTGAGGATGCGCGTGATATTTGAGTACGCGGAAGTGAGGAGGGAGGAATAGAGGAAGGGATTGTGGTGTGAGTTGGGGATGCGTTTTTATGTATGGTAGGTAAAGATTCGGGTACGCACAATGCTAGTGCCGGAGAATTAGGTAAAGGGGCGCTGTAAGTGAACGACCGGCCAAATACGGCTCTCCTCCCGAAAAGATACGAATACCCGAAAAGTACCCAAAAAAACACAGGGCCCAAATTCCCCTGGGCCAGTGTGCGGTAAATTTATTATATAACACTTACACTACATTATTATTTATTAACCAATCATAAAATACAATAAATATTTTTTAACTACATTATTATTAATCAGCCAATCATTTTTTTAAAAAATACAATAAATATTTTTTTAATAACCATCAAAAGAAAATAAGCTAATTGATTGGAGACGCCATACCAGCAATATAATTGATACATTCTAGACTTTTTTTTCTCGTCTATAGTGTTTGCGTCATTTTAAAAATTATTTTGATATAAATTTTAATTTGCTCCTGTGATTTACCTCATTTTTACTGTATTATCCTATATAGTTTAAAAAATTGCATTAGTTATTCTGTGATTATATTTATTTTTATCTAAAAAATAAACTATCACATAGAATAGCTAAGTAAATTTTTTTAATAATTAAATGTAATTTTTGAGATCACAAGAAAATAAAATAATAATAAGCTAAATTATAGGGGATATAACTTTTTGAAGCATGCAATGATAAAATAAAAATAAGCTAAACCATAGGGCGGCAATTTGAAATTAATTAGTATTCAATTTGGATGCATGAATACTTTATTTGAAATATCATTCTAATTTACACAACAATCATATAATATTTAGTATGTAAAGAGTATGACCAAATATCTAGAATAGATACTATATTCGTTCTTTAACTTATTGATCAGAATACAATTAATCATCTTATAGGTACAAATATGTTATCCTAACAAATTATCAATGATAAAATTATCAATGATAAAATCTTCTAAGTAAAAAAAATTAAAATAATAATTTCTAATTATACAAAAAAATTGTTACATGGAATAAGTATCTGAAATAAGATTTTAAAGTATCAAAATATAATTTAAACATTATTCATGCTACATCATTTTCTTTTTTTTCCATGTGAGGGAAAGATATTAAACTATCTATTTTATTTATTTTTTAAAAAAGTAAATTAATTTAAAAATATGAAAGCAAAATATTTTCAAACTTGATATTTCGGATGCCAACTATCAGTTAGAATGTGTCACATACTGTAAAGCACTTTTCGGCCCATTGAACCTTTATGAAGATAAATTGCTATTAAAGTTGGTTGATTTTTTATTTATTTCTTTATTAAAAGATAAAAATATACTGAATTTATCTGAATTATAGATTATTTTGAGTTATCAACCGATGTTTCAAAATTTTAATTTTACTATTCAATCTTTTAATTTGTTTGACTGAGTTAGTCAATGATATTTTGACTTCAAAATTTAAGCTAATTATTTATTTTAATAAATTTATAGCTGCGAGAATTGTATGAAGTATGTTAACAAAATCTGTAAGAATAAACGACGGATTCAAAATACTCCTTAGTTTAAGTAAGTTCTGTATGTTTTTACCAAATTAAAATTTTCAAATAACTTTTTGTATCAATAAAAAATAAAACAAAAATTTATATTGGAGCAATAATTTTATGAATCTGAACGTACAAGTCATTGAAACTGGATGGACAAATTAGAACGCAACCTGGACAATGATGTACACAATTTGATGAGAAAAATCTTAATTAAGAAAGAAGGAAACAAGGGGAATAAGATAATTACAAGTTGAGGTCACATGATATCAATTAATTCTTTAACAAGGCACAAGTATAATTTGCCCTGTGGCCTTGATGCAGGGAACTTATCCTAATTGAATTCAAATTTCTTACACAAAAATATATCTTCATTTGCTTAGGTTAAATCACATGATATAGAACTTGTCGAAAGTGTGAAGTTAATTTTTGTCTATTATCATAGATAATTGCTACGTCATCTATATTATGGGACTGTTTGGTTTACTCATTTTATTTGATTTTCTATAGCTACAACTGCTACAATTATATATATTTATTCTCTTTGGTAGTTTGAAAATGTCTTTTCTCTCCACTCAACTATTGATATGATTGGAATTGGAGTTAAGTGTAATTCCAGTTATATATAGTAGTTAGACTTAGATATGGTGACCCACCCAAACACTTATCTAAATTTATGGACAATTAAAACTATCTATAGTATATATGAATCCTTAGTTTTGGGACAGGAGGCGGCGAGCGCGAGCGCCGGACGCGGGCAACGTGGCGCGACTCAGTCCGCCGCGAAGCGCGGGCCCTAAACTAG
>TE_00000064#DNA/DTM
GGGACAATTGCCTATATACCTCTAAGAAGTTTCTGATTTTCTTATTTATCCATCTTAGAAAGCTAATATTGAAAATACCCTTCTTATATTCAAGTCTTTCTAATATATCCCTGGAGTTAAGTTCCGTCAGTTAACTGCCGTTATCTCTGAAAAATTACCATTTTACCTATTCCAATATATTCTTGTACCGTAACTAACTTATCTTATATACCTTTCATATAGTAAATATTTTTCTTATTTGCCCTTCAAACATCAATTAATTAATTAAGCACGTCGGGAGCGAGCAGATGAACGGATGAGATCGATCGCAGCTAAACCAACCTTAGTGGCTGGAGGCATAGTTAGTTAATTCGGATTTGGCAAAAATTCGGTACAGATATAATTCGGATAAAATTCGTCTTTTAATTTTTAAATTTATTAAAAAATACGGCTAAAAAATGGATTTGACAATTATTCAGATACGTGATTTATACGGGTATTATACGTTCACCAATTAAAAATTCGAGATAAAAAATTCGGCGAGAGGGAGGTCCACTGTGGACCTCTCCCTCTCATCCGGTCCCACGAGGCCAAACTGGCCTCGTGGACCGTTGCTCTTGGCGCCGGCCAAGGTGGCGGAGGAGGACGATGACGGGAGGGATGAATTTGGCCGGAGAGAAAGAGATGATAAGTTAAGGAAATAATTTAATAAGGTAGGGGCAAAATATTTTAATTAGGTTTTAACTCTGATATACATTTAACCCATATTTAACCCGAGTTAGTTTAACAGGGACTAACTGCAGAGGTATTTTGGAATAACGGCGGAACATATGAGGGGCAGTAGGAATAGATCGGATGTTTCCAGACGCATGAGGGGTATATAGGCAATTATCCC
>TE_00000065#DNA/DTM
ACGCGGCCAGCGCTCTTCAAGATTTTTGCAACTTCAAGATTGCTTTCTCTGGGAACATTTTTAATTGAATCTGCTACTATATACAAATGCATCCGTGATTGATTTTTTCCATTACTTAAATGAATGATTCGTTCATGGCTTGACCACGCTTTCAAATTGTTTCCATTGTATGAATTGGTGCCACGTCCTATGATGCTGTAATGTATTTCTTTAATTTATGGAATGGTTAATCCATGGCTAAGTTGTCGCGCTTCGAGGCTGCACCACCTCGGCCGGCTGCGCGCTTCAAGGAGGCCCCCGAGCTCCGCGAAAACTCAGAAATTATTTTTTTTTAAATATAATGTACATAAATTATGTGGACTGAGGTGCAAATAGGAATAGGACAGGGACTAACCTGTAATTGTACCGTAAACTAAGTAACAAACATTTACCCTTTCGAAGAAACGATCAAAACCCAGCTAATAAATACTAAAAATATTCCCCTCCCCTCCCCTCGCCCTCGCGATCTCGCGAGGCGAAGGAGACGAAGTGGTCCTCGCGATCTCGGGGGGCGCCCACTGCCGCGGCGACGGCGCCCCCGAGCCGAGCTTTGACGCGGAGCTCGGGGGGCGCCGCGGCATGCACGGGGCCGGTGCACGCGGCGGCCTACGGGAGTCGGGGTCGAGCGGAGGCGCGGGGGAGGTCGGGGTCGGCCAAGCTCGAGGTCGGCCGGTGCACGCCAACGCCTCCCTCTCCGTATGGTG
>TE_00000066#DNA/DTC
CACTACTAAACACTCCACAAACAAAACAAGCATTCTTTATCGCCCTCCACATGAGTATTGGGACAGTTATGTCCTTTTATTTTCAATCATCTAACTCATTAGTTTTTCCATTCTACAGAAGTTAAAAATTAGAAAGGACTAGCTAATTACACAACGTGCATTCATTCAACAGAGTACATAAAAGAGTGTTTAGCACTAATTTTTTAAGAGAATATATAATATCCCTTTCTAATCTTCAAACATACCTTATTTATCTTGAATAACCAAAATATAAAAAAAATTAAATTATTCTCTTTTTCTTTATTATTTATTAATGGGATTGAATTTTAGAAAGATATTTTGAGTAGTCACTGATAAATTTGAAAATTTCCAACACTAGTAAATAAAGAGAATATATGTAAATTAAAGCTCTTTTTTAAAATGTATAAGCAGATAATATACTATCTTTTTTTCAAAAAAAGAATAAGAAACACTAATTTTTAAATTTGGTCCCCATAGATAATCAAGTGTCAATTAATTCCCAAGTTTTAATAAAAATATAATAAACTTAGCCCCTCAATTCATTACAATTTAGTTCCTCAAATTTATTCTTTACACAATTGAAGTTGTTTCTAGCCGTTTGGTTAGATGTAATTATAAATGCAGTGTAGTTAGAGATGCATGCAGTTGGAAATACAGCAGTTATAAATACAAAAATCTTGTTTGGTTGGATATAATAGAAAGCGCTGCAAGTATAAATAATTTGTTTGGTTGTATGCCGTTGAGAAATGATTTTTAAAATTTTATTATTTTATATATATGATTGTGAGATTACCTTCAATGTAGAAAAGAAAAATAATTTTTGTTTAAAAAATATTGAGGAGGTAAGCATACACCTGCAGGAGTTGGAGTTAAATACATCAAACCAAACACGAAATTTACATTTACATACAGTTACAACTGCAATGTAGTTGCAACTACATGGAACCAAACGGCCCCTAAGTGTAAAAAAGTGTCAATGTATAGTAACTATCATTAGACTTCTTCTGCTAAAATCATAACTCTCTTGATGAAATTGAAAAAATCTTAAACTGGAATCTGAATAGAAAACTGATAAAGATGTTATACCTGGTACCATGTGAAATAATATATAAATAATATATATAAAGCGGCTATTTTTTACCAGAACTGTATTTTAATTTGCATCAAATTGTCTAATAATTAGTATTTAAATACTTAATATGACATTCTATTTTAGATAAAGAGATATGTCGAGCAAAATATTTGTACATCCAAACAGAACACACGGGACAACAAAAAGTTGCATATTTAGTTGTG
>TE_00000067#DNA/DTC
CACTACTAGACAAAATTTTCTAGAATAAAGTATCGTACAGAGATGAGGATACAAACTAAAATGAACCTGGAACTTTGGTCTACTGAAGTAGACAACTCTGTCCCAAGTTTGCCAGTCATCCTATTTTCTGCGCTTATACCTGAGAAAAAGAAATAAGCAGCAGAAATAACGGTGTCAAATTCAAAGCCGAAAGAATGTTACCAGAAAAAGCGACAAACTTACCCTAGAAACACAAAATAGATCGTACTTTACTAATTATTTCTAACTGTATGGTGTGAGCAGACTTGCTCCTGACAAACCATAATTTTCACGGCATAAGACAACATACAAAACTATTCTTTGCTGCATGCAGTTCATCCTCGAAGTAGAAAACTTTTTTTTCCCTATACCCAACAGACTACGTTAAGTTTGACTAGATGCCTTATGTGTATATTACAGCCCAAGTACCCTAGTCGCTGTGATCGGACAACTTAAAAAGGAAAAACCTAGACATTCACATGCCCACCAGGTGGTAGCAGGACTAGCAGTAAACTGTAAAGATGAGCAATCTACATTCAAGTGACGGTTAAACTACAAAGCAAGGAGAATCAATAAGACTAGGCAATAAAATCGGTAATTTGCCATGTTTTGATAAGCTACATTATTGTCATATGTACAATTTTAACAGCAATTAAGGCAAGTTCTAATAGGCAAATAGGCAATAGGGGAACCCCACTGGACAATGTAATACTCAGGTCCCAATAGAAAAGGCATGACAATGAACTGAACTGACAAACAATGAAGATATTGCTATTTTTGAAACACAACTTTCGTAAATAGTATTATGTAGTATACCTCAAGCCTTCTACGACCCATACTAATTTATGTACATTCATTTCAATAGTTGGTCTAGGACAACATTTTAACTGCAAACAATAGAAAAATTTTGCAAAACAGGACAAATAAACCCTTCCTTTGAAACTAAGGCTGCATTTGGTAATGGAACAATGTTTGAAGGAATAAATATTTTTATTTTTGGGATGACCGACTATTCTAGAATACAGAGAAATTTGTATTTGATTTTATATTTTATTATTTCTCTAGGATAACCAAAATCTTATTTAATAATTTTATTAAGAATAATGAAGAATAATACAAAAAGTAGATTAAATTTTTGCCATGATTGCCCTTGTCTATATCTCTCATATATAGAATATTTAATATAAGTACATACCTCAATATTATTATATAACATACTTCAATTAGAACATTATATATATATATTGCCGGATTATTGTAGGATTACCTAGAATAATCCAATTTGACCGGAATAACTATTCTTGTCATTTTTTTAACATTGTTTGGCGGAATAGCAGGGAAACTTTCGTTGTCCCAAGTTTATTCCGAATACAAACAAAGCCCAAAAGACAAATGAAATGAGTGTTCTAAATTGCAGTACTAAACCACTATCACATACATATTTGTTGTCCATTTGTACACTTTATTCCTCTAAGATAATTGCTGTCACTGTACAATTTTTAATTCCTATAAGAAAATGTCTTCACAAGTAAACAGCAAGCAAGCCTCATCACCATGTACATTTCCTACATAATACAATTAGATTGAGCATTCAACAACACAGGAAGAGCAAACCTTTAAAGATATCTAAAGCAAATCCTCCAATAACTATGCACTTTATAGCATTAGCAAAAAAACTCGCACTACTCGCAAACTAACTTGAAAGTATCTGCATAATTCAAAACAAAGCATATACTTGAAAAACCAAAATATTCAGCACACACTGGAACATGAAACTGCAAAGCACAAAAGGGCATAAAGATGTCTATTAACAGTTTCAAACATACCTCGATTTGCTCCACCTTCGTCCTATTCTCCCTTTACTTTTTCTTCCCACCCTCAGTTTCCTTAAGTCATTTAACATTGAAATCAAAAACCAAATCAGCACACATCCTGATACTGGCCAAGTCATGGCAATGGATTGCAAAAGCACCAGATATGTCACTGGGAACAAGAAGTGAATTCTAAACAGTAAAAGCTAAAGAAAGCTCTACTAGTG
>TE_00000068#DNA/DTM
GGACTTTTGATTTTGACATTGAAGACCTTAAAGTTCAATAATATTTCATTTTAACCCCTTTTAGGTTATTAAAAAATGCTTCATTTTAGTACTTAAGAATAAAATTTATGGTTTGCACCTATTCATCTGATTATTAGATTTAATAAATTTATCTATTACTAGTAATTTCAATTGTTACATTTAGATACTATATTTACATTTAGTGTCTAGTATTATTGTTTTTGCCAATTTTTGGAAAAATTCTCTTTCCTGCAACCATCTTTAGGCCTGTTTGGCCTGACAGTTTGGGTGCTACCCAACGTGGGCTAATTAAGAATTTCCTTAAGTGCTGCTCTTTCAATCAAGTTTCTAAGTTCTTATACTCTTAGCGGCGAAGTGTCAGAATTAGGAATTAGCGGAAAAGAGAGATTGAAATATGTAATGAGATGAATGGCAAAAAAGGACGCAACGCACAGGGTGTGCGCAGGCATTCTGAAGAGGAACCGTTCTATATAACAGCGAATTCTGACATCTCAAAACATTGCAATACAATATGCAAATGATCCATAGATAAATTGGTTAGCCTCGCCACAGTAAATAGCCAGACCAAACAGGGTCTTTATTATGCTGCAAAAAGATCCTCTCGAAATCCCTGGACCTCCTGTAAACGTGTTGCTTCCCTTAGGCGATGCAGTCCTTAGCTGCTTTCCCAGGCGCCTGTAAAATAATTCAATCAAGATAAATCACAAATATTTCCATAGGACGAACTCTAAGATCATCTGGAAATGAGAACAGTGTATGAAATAACCAACAAATTTAAGCTAAAGAAAAATATATACATCTTCATTGAATCATAGATCAAAGTACAGAGATAACTTCATACAGTCCCACCAGAATTGCCCTTTTGCAAAGTAACAATCGTCGTTACTTCTCCTCTCAACAAGAGTATGATAAATAACCGATCATCGCCGGTGAAGTCCATGAGATTTTTACAGAAAATGGTTCAGCTAATCCCAGTCGGCAAGCCATTTTCTACAAATAATGCATGGGATTCTTCAAAGAAGAAAGATGCAAGATAAATCTCAAGAGAAGAAAATTATATAGTTTAAATGCCGTTGAATTTCGATATCTCGATAATGACCAACAAACTAATAAAATCGTGATTTCCAAAATATTCATCTACCTTCTTTTCTCTATTCTCAATGGCCCTGCTCGCATGCTTAATTTTTTGTTCATATATCTCCTTTATTTACTCAAAAGGAGAAATATAATCACATTGTATATACGGCCTGTCAAACAATCAAATATATAAAGATTTTGTAATAACTAGAAAATTCAAAAGAATGCAATCACAAAATCCCCATGCCATAGTATTTATCACCGGATAACTACATCCCAACAAGTCCTACTAGTAGTAGTTATCCAGCCAAATATTTAAAGTTGCTTGACAATCTTGTGTCTTGTGCAATTAGGGAGCCTTGTGAAGAGTTTTAGAAGCGTATAAACATGCACGATAATTTCCATGCGTTGTTTCTAATGCATGGTTAGGAGTTGGAACAAAGAAGGGTGAAATATAAAGGAAACTAATCATAGGGTTCATGACGAATGGAAAGAAAGAGAATGAAAAGGAAAGGAAAGGTATTTACTACTGACGTAGGGGTATGCGGCAAGAGATATATACATTAGAGCATGCATTAGAACCATTCTTACATTTTTTTCTGTTGTTTATTGAGAGAGTTGTATTTTGACCAAGGCTTCTAAGATAAATCTTACCAGCATATATATAATGTACATTTATATTTTGAAGTTTCATGGATGATGCTGCTTCGATTGCCAAATTTTAGCAAGTAAATATACAGCTATATAAAGCCAAGCAAAACCATCCTAAATTTGAATATATGCAGCTGGCTTTTCTTCATTTGATACTAATAATGTTTTGAACCTAGAACCAGCTGATGCACTAATGAGTTGATTGCATATTGTATGAAATTCAATATAACAAAGCATGATAGCTCAAGGAGGACTGAACAACCAGAACAAGGTACATGCAGCAGATAGTGGACTATAAATGAGCATAATCAACAGCACAAATAATGGTAGATAACATATAAGAAGTGGAACACCAAATATCCAACCATGTAGATACTTCGGTCCTTTTTGAAAGTCGGAATAAGTTAGCCCAGATAACTTATTTGGTATAAGGATTGCTACTGTGATTGTAAGAAAGGAGTTTAACTCTTACTCCTTGAAAGGTCTAGATATCCATGATTTGGTATGATAAAATATTTCACCTACGAAGTTATTTATCTTATCCAAAAAAATGACTTGAAGGTTGAATATAGTATCCAATTTAAACATTTGATCACACGCCTCATCAAACAAACGTACAAACTTCTCAAATAAATCATGGAGATATACTGAACAAGATATTAATGAATCCAAATAGAGCCTTCAAAAGTTC
>TE_00000069#DNA/DTC
CACTACAACAAATAGAGCTTCTTCTAACAGTTTTTTTTACCAGCAATTAGGCTAACTGCCGCTAAAAGTATATTATACCAGCGCGTTTTATTTTTATTGCAGCAGTTACTAAACCGCTGGTATATATGATGATAATTCTCAAATTTATAAATAATATTGGACCAATGGAACTATATTTTATTAACTTTTTCCATCAATTGGGCCATGGGCCAACGAGCTCTTCATGTTCACTTTCCTTTTTTTTCACCACGAGCTCGAGCTCGAGCTGCTAGAGACGAAGAGCCAATGAGAGGAGGTGCAGGATAAAACTAATTATACCTGCGCTTTTTTATTTTTTTCGTAACATTTAATAAACCGTTAGTATAGTCACTATAATATGAATGGTCTAATTATACATTAGCGACCATTTTTTTAAACTATACATCTTTACCAACTATTATTTATATTTAAATAAATAAATTTACTTGTATCCTAATAAACCCTAACCCTAACCCTCATCGAAACCCAACCCGATCCCACTACCCTGCACCCCTTCTCTCCCTCAGCCCCTCAACCACTTCGCTCCCTCACCCCCTCCTCCTCAAACCCACGGCGACCATGGCCACCACGGCGGCGGCCCTTCCTCCCCACCGGCTTCGTCACCGCCTTCTCCGCCTGGTCCCTCGAGCCCGCGCCCGTCTTCGCCCGCTCCGCCCGCTCCGCCCTCTCCTTCTCCGGCTACCTCGTTGAGTTCGAGCGCGCCCTCCTCGGCGGCGGCGGCGAAGGCGGCGGCGGTGGAGGCAGTGGTGGCGCCGATCCCTCACTGCTGTTTTGGTAATATCTCTTTCTCACTGCTGTTTTGGTAAGCTTTCATGCAAGAATATGTTCGTGTGAATCAGTGAATGTCACCTAATTAGCAATTAATTATACTATATATATATATTCATGGATTGCTTTTAGTCTAATTTGGTTCTTATTTTAAGTAATTTTTATCAATTTTTGTTGGGATCTCTACACAGTCATGCAATTAATCGTGCAATTAAGCAAGCTGTTAACGAATCTGATTTGGTCTCATTACTTTTTAAAATATTTCTCCATTCCTGAATCAAATACTTAAACCCATTTTGAGCACCCCTGAACTTGTCTTTACTGAAACTTCTTTTGTTTACTTTTAAATAAATTTGAAGTTTCATTAAATTTGCTGGTGATTAAGTTTAATTATGTGGCTATATTGGGAATTTCGTTAAATTTGACAGAAACATTATTAACAAAATTTGTAATTACTCTGATAGTCTGATGAGAATAACTCAAAATCAAAACAGAACTGTTAACCTTGCTATTGGAGTTTTACTCTGAAATTAATCATCTTTATATATAATTGTGTAATAAGCATCATAGCGCGTAATTTACCTCTAGATTTTGTTATCTTAGTGTCATAATTAATCTATACAGAAATGGCTGATTTGACATTTTGATATGAATTCATTTTGACTGTTCCACAAATTCTATTGCCTTTTTTTTGGCAAAGTTCTCATTCTCAGGTTTTGAACTTTAGTCCGTGGCACATTTGAACAAATTGATGGGAACCCCTTTTGTTGACTGTTAAAAACACAATTTTGCTTAAATACTAGACTTTATATTGCCTTTTTACTGCTCGAAATGTTTAAATGCTTACTCAGTATGAGGGTGTTGCAAAGGAATTCCTTTCAATTGCGTGTGCTTTTTTTTTGTCAAAAAAATTGTATGTGCATCAGCTGTTGTTGTTTTTCCATAAATCAATCCAGTTTTTCTAAGCCTGCACTTTTTCGTTTTAGCATGTTAGTTTCAGTTAAGTTGTCTGTTTAAATTCTTATTCAACTGAATTTCTTTTACCGACAACCAAAAATATTTGGCATTTCTTTCTTCCTAGGATTATTTGTTTGTGCTCACTCTGCTTCTTTTGTTTATATGCTCACTCCGTTTCTCTATCTATGATTCTCTTCCTATTGTGCTAATTTTGTCATTTTTCTTTTCTTCTTTTATTTGTTAACCTCAGGTATACATGCAGCCTTACCCCTGTTTTGCAAAAAATCATCAGTTCTTCAACTAACTTAGTCAAGTTGATTTATTTTTTGATATTTATATTACTGCTTGTTCATGAATCATGATAATAAGTGAAAGTTGCTTTCTCACCTCCAATAGAAAGGACTATTCGAGCTGCCTTTTTGCTGTCTTGTTAAGTTGGGAAAGAAAAAAAAATCTAATTATTCAAGTACGTAACATGATTGTTTGCTTTCTCATCATTATAGCTTACAATTTTGATAAAGTTTTTGTATTAGATTGTGCAATTTGATAGGACTAGAGTTCTGTTCAAGTTTATGCTTTCCCGTTTCATTATTTTGCTCGTGCTATTTAAGATTCATTAACTGATGGAACTAGCATATCGCAGCTTCATATGTTCTTTTACGCCTCTCTCTTTAGTATTGTTGGGTTATTCATTCTTGATGCAATTAAATACAGAAGTTATTTTCGTCAGGTGCCAGCAAAATGATGAGTTTACTCGGATTCCCCTTCAGGACATCATAATGGATGATGCAAATTTGAGTTTTGATGCACTTGCTACCTGCTCGGTTTCTGACTTTTGCTTTGGCATTTTGGAGGAATTTGGATGTCTTTTCATCGCATTTTGTTTCCTACTGGTATTTTCAACTGTCTTCTATCAATTGAGCCTCTTATATATTTATTAGTCGATATGGTCTCTTATCTGCCACCATGCATTCCTATGTTATTAGTATTCTTCTTATAATTTTTGGTGGGCTTACGGTTCGTTTGTTTTCAATTTAATTTCCGTGATGCGCCAAGCATACGAAGAGCTCACTCGGATTCCCCTTCAGGACATCATAATGGATGATGCAATTGAGTTTCTAATGCACTTTTTTCTGCCAGGATTTCTTTATTTTCCCTTTTAACTTTTGATTTTGATTATCCTATATTCGCTCTCAGGGATGTAGGCTATGTCTTGCTTTCTTCTTACTAATAACCTATGCATTTTAAACTTTTAAAAAGAGTTACTTCTCATTTTTCCCTGGTAATGCTTTTCTTCGTTTATGTCGTGCAATTGAATTAATTAATCTGATGTGTCCTGATATTTATCAATCCTCATTTGAATGGTGTAGCTCCAGAATTTGTTGTGTAGCAGTTCATTTTTTTGTCATTGATTCTATTGAAAGGGCAAAACTAATATGTTGCCTCTAAGTAATTTTGGGAGCTGGAATGTGTAACACATTTGTTTCACATGGCTATAAGATGGTTGCTAAGACTCATTTGAGCAATGCGACCTCAATGCACGGAGGCATTATCCTTTGTGGCCGTGATCAGTCTGATGCTTGTGATGATATATATGTTTTTTCTTAATCAATTCCTCATTTCTATAGATACAAAAGGAAGTGTTCTTCATCGGTTTCATGGGCACTATAGTTATGTAATTCACATGTGGTAAATGTGAAGATTTATTTGTATCTGTAATTGTTCTTATTTATCCATTCTTTGCTTTTAGGATCAGTCTGTTTTATTCAGTTATATTCCTGAATTCTTTTATAGTAGTAAGCTTGTTGAGTAGAAAGTACTTTTAATAGATGAAATTCAATTTTCGATGCTTTTATTTTTTGCTATATGTTACTTATGATAGATTTCTTGTTGGAATGAGCTTATGCATCTCATATGTTTTAATTTTTTTGTTTCAGACATTTGGGGTTCAAATAAATTTTCTATTGCATTAATTTCTATTGAACATAAAAACTTGTTTTGCTGTTTTTATCACTGCTATAGATCAAGATTGTACCATCTTATAGTTTTGTTGCAACCATTTAATTGTTTTCTTATAGACTTCTCTATTGCAATTTAGTAATATGACTTTAGTTTTCTTTCGGATATTACAGATTGTTGGTTTTACAATTAATATCAAATGGAAAAGCCCTATTGTAATTTGTTGATATTAGTATTTTTTTTCATATAGTACCTATTTTTTTGTAGTG
>TE_00000070#DNA/DTM
GACTTTTGATTTTGACATTGAAGACCTTAAAGTTCAATAATATTTCATTTTAACCCCTTTTAAGTTATTAATAAATGCTTCATTTTAGTACTTCAGAATAAAATTTATGGTTTGCACCTATTCATCTGATTATTAGATTTAATAAATTTATCTATTACTAGTAATTTCAATTGTTACATTTAGATACTATATTTACATTTATAGTGTCTAGTATTATTGTTTTTGCCAATTTTTGGAAAAATTCTCTTTCCTGCAACCATCTTTAGGCCTGTTTGGCCTGACAGTTTGGGTGCTACCCAACGTGCGCTAATTAAGAATTTCCTTAAGTGCTGCTCTTTCAATCAAGTATCTAAGTTCTTATAATGTTTTGTCTTAGCGGCGAAGTGTCAGAATTAGGAATTAGCAGAAAAGAGAGATTGAAATATGTAATGAGATGAATGGCAAAAAGGGACGCAATGCACAGGGTGTGCACAGGCATTCTGAAGAGGAACCGTTCCATATAACAGCGAATTCTGAGGGAATTCTGACATCTCAAAACATTGCAATACAATATGCAAATGATCCATAGATAAATTGGTTAGCCGCGCCACAGTAAATAGCCAGACCAAACAGGGCCTTTATTATGCTGCAAAAAGATCCTCTCGAAATCCCTGGACCTCCTGTAAACGTGTTGCTTCCCTTAGGCGATGCAGTCCTTCGCTGCTTTCCCGGGCGCCTGTAAAATAATTCAATCAAGATAAATCACAAATATTTCCATAGGACGAACCGCTTGTTATTTCTTTTTTCTCTAAGATCATCTGGAAATGAGAACAGTGTATGAAATAACCAACAAATTTAAGCTAAAGAAAAATATATACATCTTCATTGAATCATAGATCAAAGTACAGAGATAACTTCATACAGTCCCACCAGAATTGCCCTTTTGCAAAGTAACAATCGTCGTTACTTCTCCTCTCAACAAGAGTATGATAAATAACTGATCATCGCCGGTGAAGTCCATGAGATTTTTACAGAAAATGGTTCAGCTAATCCCAGTCGGCAAGCCATTTTCTACAAATAATGCATGGGATTCTTCAAAGAAGAAAGATGCAAGATAACTCTCATAAATGCCGTTGAATTTCGATTCCTCGATAATGCCCAAAAAACTAATAAAATCGTGATTTCCAAAATATTCATCTGCCTTCTTTTCTCTATTCTCAATGGCCCTGCTCACATGCTTAATTTTTTGTTCATATATCTCCTTTGTTTACTCAAAAGGAGAAATATAATCACGTTGTATATGCGGCCTGGCCTCTATGTCATTTTTTTCTTGGAATATGATAAAGCAAACAATCAAATATATAAAGATTTTGTAATAACTAGAAAATTCAAAAGAATGCAATCACAAAATCCCCATGCCATAGTATTTATCACCGGATAACTACATCCCAACAAGTCCTACTAGTAGTAGTTATCCAGCCAAATATTTAAAGTTGCTTGACAATCTTGTGTCTTGTGCAATTAGGGAGCCTTGTGAAGAGTTTTAGAAGCGTATAAACATGCACGATAATTTCCATGCGTTGTTTCTAATGCATGGTTAGGAGTTGGAACAAAGAAGGGTGAAATATAAAGGAAACTAATCATAGGGTTCATGACGAATGGAAAGAAAGAGAATGAAAAGGAAAGGAAAGGAAAGGTATTTACTACTGACGTAGGGGTATGTGGCAAGAGATATATTCATTAGAGCATGCATTAGAACCATTCTTACATTTTTTTCTGTTGTTTATTGAGAGAGTTGTATTTTGACCAAGGCTTCTAAGATAAATCTTACCAGCATATATATAATGTACATTTATATTTTGAAGTTTCATGGATGATGCTGCTTCGATTGCCAAATTTTAGCAAGTAAATATACAGCTATATAAAGCCAAGCAAAACCATCCTAAATTTGAATATATGCAGTTGGCTTTTCTTCATTTGATACTAATAATGTTTTGAACCTAGAACCAGCTGATGCACTAATGAGTTGATTGCATATTGTATGAAATTCAATATAACAAAGCATGATAGCTCAAGGAGGACTGAACAACCAGAACAAGGTACATGCAGCAGATAGTGGACTATAAATGAGCATAATCAACAGCACAAATAATGGTAGATAACATATAAGAAGTCGAACACCAAATATCCAACCATGTAGATACTTCGGTCCTTTTTGAAAGTCGGAATAAGTTAGCCCAGATAACTTATTTGGTATAAGGATTGCTACTGTGATTGTAAGAAAGGAGTTTAACTCTTACTGTTTGAAAGGTCTAGATATCCATGATTTGGTATGATAAAATATTTCACCTACGAAGTTATTTATCTTATCCAAAAAAATGACTTGAAGGTTGAATATAGTATCCAATTTAAACATTTGATCACACGCCTCATCAAACAAATGTACAAACTTCGCAAATAAATCATGGAGATATACTGAACAAGATATTAATGAATCCAAACAGAGCCTTCAAAAGTTC
>TE_00000071#DNA/DTM
GGATAATTGTCTATATACACCTAATGCGTTTGAAAATATCTGATTTATCCATACTTTACTTTTCTTTTTAAAATACCCCTCATATGTTCCACCGCTATTGCAAAATACCCCCGCTGTTATCTCCTGTTAAGTTAACTTGGGTTAAACGTGAGTTAAATATCTACCACAGTTAAAAAAAATTAAAATGTTAATTTTGTCCTTAACTTAAGGGCAAATAAGAAAGGTTGGTGACGGTAGAGAGAAATATTGAAAAAGACCAAAAATCAAAATACATTTTGCTCCTGACTTTAAGAACAAATAAGAAAGACAGTGATAATAGAAGGGTATATTTGAAATGACAAAATAGTAATTTTACAGAGATAGTAGAGTTAATTAACAGATTTCAGCTCAAGAATATATTAGAAATAGGTTGGAATGTAGAAATGGTATTTTCAATATTAGCCTTCTAAGAGGGGCAAATCGAAAAGTCAGGGGTATATAAGCAATTGCCCCTAATTATAATAGTAAAGTAACTTGGTCTTCAAGGCAATTTCAAAAAACTTCCCATAAGATCATCTAGCTCTGCAGAAATTCCCCTACTATCTCAATAAGCTCTGGATTTTTCCAACGACTAGCATCGAATCGGAACAGTAGTTCTAAAGATCAAGTCATTTCTTTCCACTAAACTGACCACCAGCATGCTCCAAAATGCTCGAGCCTATTTGTAGCAGTCTGGAAAGGCCCTTTCTTTCCTACTCGTTCCCAATATGTTTTGATATCCATCTAGCTCGTTGGTTTGTAGCAAATAGCGTCAGCAAGTACCAACAATGCAAACATCTCGTGAGAAGGTGATTGATTGCCTCAATTTCGACTCCACAAAGAATGCAGTATTGGCTTAAAGATGCCAACATCCTGTCTTGAGGTGGGATGCCAGATTTGAGTGAGTCATGTTCGAAGTATTAGGAAGACAGGATAGATTGAGTCATGATCGATGGTTGAATCCTTATAGTCATTTAGTCTTTAATCCTTTCATTAATAAGCTTCCTGTAAGCTGACTTGACCGAGAACTTGTTACTAGTATCCTAATGCCAAAAGACTTTGTCTGGTATGTTATTCACATATAAAAATCAGTTATATATCCTATCCTTAATTTCCTAGACTCTTATGTAGGGCTGGCAAATGAGCAAGTCGGCACGTGTTCGGCTCGCGTTCGGCTCAATATTTAGCTCGCTCAAACTCGACTTGAAATTAAATTAGCCGAGCTTAAACCAAACCTTCAAGTTGAGCTTGATATTAATGAGCTCGCTCAAATTAGGCCGGAAAAGTTCGAATATAAACATATAGTTCAGTTAAATTCTATATATATATATAGTCCGACTACTATACTATCAGTAACACGAAATCCTCCATGCTACTAAGTTATTTTCGATGACTACACTATTAAAAGTATTTGAAAACTAAATTTCAAAATTTTTCTAAATCATTTTTACCTATCAAACGAGTACTTGATTAGAGATACCGATCTTACCCTACAAAGTGAAAAGAATTTTTTATAAAAATTTTATCGAATTTGGATTATTTTATATCGTTAAATTTACAAATACATCACATCGGCCGTTAAAATTATAATTTTGAGACCTTTTGAACACTTTTCAAATAATGTCAAAAAAATATGAAATTTAGTTTCTAAATATTTCTAATAGCATAGATAATATCTAGCAGAGCTGATCGTCAATTCGGAAGCCACATTATCGAAAACAATTTAGTAGCACGGAGACCTCCGTGCTACTAATAATATTATAGCCAAAATTATATACATTATATAGAGTTGAGCTAAAACACTATTAGTAGTATTTTGGCCCTTTTACTACCCAATTTTAAGCCGTTAGATATATTTCTTTGATTATTTCTATCATTGAATTAATACTATTTTACTAACAACTACTAAATCCTAGGGAGACCACCACTCAATCCTAGAAGACCCCTAGCATTCTAACTCTATAATTTTTTTATCTAAAAATTAAAAATTAGATAGCAAAGGAGCTCAAATACTATTAATAGTATTTCAACCTAAATTTTATTATACTTCTCATCCCTCGTTGATTTGGACCTGCATCGTAATTCCACTACTACCAACGTGGATGCCTCTCCGCCTCACTATCCCGGCTAGCTAGTAGTTGATCTCCGGCTGGGTCATGATGTCTTTCGAGTCCCTGATTTAGCTCGATCGTCTATCCTGATCTTGTTCAGCTCGTCCATCCCAGATCTTGTTAATTTAAAGCTAGATGGTTGACAAAATCTTGACCGTTTGGGGGTCAATGGCAATGTACGTGTCCTTGTACGATGGCTCTAGAACAGGGAGAGGGAGAGGGAAAAATGAGGGGAAGAGAAGAGGGAGAGATTGTGTATAAATATTATTCTGTGGTAACTTAAGTATTTGGAGGTAAACAATTATTCTATATAATTTGGTATGATTTCATAATAAAAGATTCTGAGTTCGAATCCCGCAGTGCTCCTAACTCTGATAAGTGAGAGATAAAAGGTAAGAATAATTATAACTGATCTAGAAATATATTTGTACATATTGTAGGTCAGTGAGAATATTTTTTATAATAAATTGCGAAGAAACATATTCTACAACATGACATCATTATAAGAATACATACATATGAAATTAATCCAAAAGTAAAAGATTGGAGTCTAAAATGAAAACTCGGGCGTAGATTGAGTACAAATAATAATTTAATTAAGTCCTTTTCTAGTACTCCACCACAGTGCATTTGACTAGATGATCGATCTACAATATTTGATATTCTTTCTAGCTAATAATAGCTTAATTTAAGTTGCAGTTTTGTGATCTTGCTATTTCTTCTTATGATGCTTCGAAGCTTGTTGCATGCTACTTCCGTCACAAGACAACTTTAAATAATAAGAGCTAAGCTAGTGGTACACTTTAAAAGAAAATGTAAATCTTACACATTCTTCATTAAAGATTTCATAAATACTAAGATTCAAATAGTTATTTAAATTATAGGATGGAAGTGTAAATCATACATCCTTTTTGCAGTATGCAAGTAGCATCTTTTTAAATTTATTTGTTAAGCATATGTTGGTGCCTCTGGATTAGAAACAGGTGAGAAAAATACAAAACTTGCCTATACTATAGGCAATTTTGAGTCGACTATACAAGTTTTCAAAAAGTTTATTTTACTACCAAATTTTTAAATTTGTTTAATTTGAATGAGTCAACAATATTTTGACTTCAAATTTTGAATGTGTCGTTTATCTGTAATCGTCTATCTTTACAAGTTTTGTAAGTATAATTCGTACAATTATCAC
>TE_00000072#DNA/DTC
CACTACTCGACCTTTCTGTTTAAAAAGCAAAAGGCCAATTACAAATTTCTTCTATCATTCACTCAAATTTTAACATTTTTTACTCAGATTTCAATTTCATTCTTGAAGTTTAAATTGTAACAATTATTAAATTTGAATGCCATTCTTAGTGTTTCAGTTTGCTCAATGAAGTATGATCTCTGTTTTAATTTTGTCCCTAAGTTTTGACCTTAATCTCAATTTCGTGCCCCAAGTCTTGATTTTAAAAAAGGAATGTCTGACGATACTGATGTGCTACTTCTTCAGATGGACTGCCGGAAGGACTTATCTAATGCAGAACAAACTAGATTTTCACAATTGTCACAATTGAAATGACAAGGTTAAAATTGAAATCAAGGTCAAACTTTGGGGGCAAAATTTGTAATTAGCCCTTTAAATATATTGACCTGACACGTCTTGATGTCTTTACAGAGTGAACAGTTGAGATGTATACTTTCTTTTCTCCAAAATTTAGACCCTGGAGATGATTCTTTGTATGTGAGATGATTAGCTTTTAAGTGGGACAATAGGTCAACTATCAGACTAGAGAAATTGCATCCAGTTCATTCATGTATATCGTGCATCCTGTCATCTGTCTGTTTAATATCATACTCAAATCTCCGTCGGCTATTGATCGGCAGTTTTATCTGTAGAATACATTTCTAAAAGCGGCTGTCCTCTAACCTCGAGTCGAAAGCGCTGCGAGCAATGGTGGTCACCCTTATAAAGGGGAGCCACAACAGTTGCAGAAAAACCCCTGTACTAGACAATTTTCGGGCGAAGGGTCCGGACATTGACTCTAGGGTCCGGAACCCATAGCCTGTTTTCGCGCAGTGCAGTCAACGTCTAGACCTTGGGTTTAGGGTCTGGAACCCGAAAGTCCAAAGCTTAAAAATGTAATTTTCAAAAATTCTCTTTTTTGCTCCTTGAGCCTCTAATCCACTTCTAATCAATCGAAAACCCTCAAATCTCATTTTTGAGCATGTTTAAATTACTTATCAATTGTATCTTGTCCAATTGGCCCAAGTTTAGTATAGTGCTTCAAAACTCGACCTGACACGGCCTTGGGCCAGGCTACAGCACGACACAGGTGTTGAAGCATCCGTGCAGGCCCGACCGGGTGGGCCTCTTCCCAAGGGCCCGATGGTCCGGACGGATATCTTTGAGATTAGTCATCATTTTCTAGTAGTG
>TE_00000073#DNA/DTC
CACTACTCGACCTTTCTGTTTAAAAAGCAAAAGGCCAATTACAAATTTCTTCTATCATTCACTCAAATTTTAACATTTTTTACTCAGATTTCAATTTCATCCTTGAAGTTTAAATTGTAACAATTATTAAATTTGAATGCCATTCTTAGTGTTTCAGTTTGCTCAATGAAGTATGATCTCTGTTTTAATTTTGTCCCTATGTTTTGACCTTAATCTCAATTTCGTGCCCCAAGTCTTGATTTTAAAAATGGAATGTCTGATGATACTGATGTGCTACTTCTTCAGATGGACTGCCGGAAGGACTTATCTAATGCAGAACAAACTAGATTTTCACAATTGTCACAATTGAAATCACAAGGTCAAACTTTGGGGGCAAAATTTGTAATTAGCCCTTTAAATATATTGACCTGACACGTCTTGATGTCTTTACAGAGTGAACAGTTGAGATGTATGTAACTCTATTGGGTTCTAGTTTTATACTTTCTTTTCTCCAAAATTTAGACCCTGGAGATGATTCTTTGTATGTGAGATGATTAGCTTTTAAGTGGGACAATAGGTCAACTATCAGACTAGAGAAATTGCATCCAGTTCATTCATGTATATCGTGCATCCTGTCATCCGTCTGTTTAATATCATACTCAAATCTCCGTCGGCTATCGATCGGCAGTTTTATCTGTAGAATACATTTCTAAAAGCACTAGCATTGCGCATTCACACATCAGCACTCTGTAATTTTGTTTGTAATTTTATTTCTATTAGGAATTAAAGTTGTCTGGGGCTCTCCTCTAACCTTGAGTCGAAAGCGCTCCGAGCCACCAAGCGCCCGAGAGCTTGATTCTCTAGTCCTCCGAGCTTTCCGAACTCGATCTCCTCCAAAAATACCACCTTGGAGATGGAAAGGGGAGGGTTTTCCCCTTCTTCTTTCCCTGTGCATGAGGTTGGGTGGTCACCCTTATAAAGGGGAGCCACAACAATTGCAGAAAAACCCCTGTACTAGACAATTTTCGGGCGGAGGGTCCGGACATTGACTCTAGGGTCCGGAACCCATAGCCTGTTTTTCGCACAGTGCAGTCAACGTCTAGACCTTGGGTTTAGGGTCTGGAACCCAAAAGTCCAAAGCTTAAAAATGTAATTTTCAAAAATTCTCTTTTTTGCTCCTTGAGCCTCTAATCCACTTCTAATCAATCGAAAACCCTCAAATCTCATTTTTGAGCATGTTTAAATTACTTATCAATTGTATCTTGTCCAATTGGCCCAAGTTTAGTATAGTGCTTCAAAACTCGACCTGACACGGCCTTGGGCCAGGCTACAGCACGACACAGGTGTTGAAGCATCCGTGCAGGCCCGACCGGGCCCGGCCCGAGCTTTCGGGTCATGTTGGGCCTCTTCCCAAGGGCCCGATGGCCCCGACGGATATCTTCGAGATTAGTCATCATTTTCTAGTAGTG
>TE_00000074#DNA/Helitron
TCTTATTATATAAGGGATGAATAAAGTAAATTCAACAATAAAAGGGATGAATAAAGTAACTTCAAAGAATCTTGAAGCTTAACTAACTCCTAAAAAATGAGTGGGCAAAAAGCTACATCAGAAACTACTTTTATAAAGACATATATAAGCTTTGTGTAATAGAAGCTAAGAGGAAATTCAATACAACGAAAATATCTAGAAGTACAATGCATCATATACAAAACATTCATGGATATCACAGATTCTGACACACTGCAATGCTGAAGTGCTGATGTGACCAACTTGTTGAGGATTTCAATGGCTACGGGATACTTACAGCCAAATTGATTCTCAATTATGTATCAAAATAGAGTATCCAACAGTTCAGTGTGCTGGAATCTCTATACTGGCATGCAAAGAGGTCAAGTGATCATCTGAATAGTCAACTGGTTGAGTTTATGTGGTTGACAATCCAACCCTACAGAAGAAGGATTCAGCTTTTACGGTTCTCTATCTATGCTCTCACAAAGTGACCCAACCAGTCCATGTTAAGTTCAAGCTGCCAGACCAGAATAGTAAATTGACGTTTGGAATTATTTCTTGTATGTCTGTGGAATCCTTGTGATTCCATAAACTGACAATTTTTTAGCATAATAATGGAACTGATTGTACATATGAACTTAAAAATAAAAATTAGATTGGTTTCCTTGAGATATAACCCAGAAAACTTGCTATCAACGTTTTATTATATCTTACAAGGCCACATGCAAGTTAGGTAGACATGACTAACATAGAGCATAGTCACCATGCCTATCAAGATATTCTAACATTCATTTGCTTTTCATAAGAGGATGAGCATAACCAACCCACATTAACCACATATTAGTATAGAAAAATCAAAGAATATGAAACAACTGTTTTTCTTCAAAAGCTTAAGCTTCTAGAAAACAATGTGGATTAATCATGCATGTGAGTAGCGGTACCGTTTGGTTCGGGTATAAGTAAGAACTAGCTATTACAGGGATAGGTACAAGTATGGGGATAAGAAAAACAGTGTTTGGATGAAAATTGGGTTGTTCCCAGGGATAAAAACAATTTTAGGTAGTTTTGTATAGAAAATGGAGGTGTTGGTGAGGATAACCGAGAACTACTATTCTCGAGTAAAAAATTAGCGTTTGGGTATAAAGGGGGGGGATAAGGGCCTATTCCTATCCCTATCCTCTAACCAAATGCTGCCACAGTGCTTTTAATATTTATATTCAACAAGAAATACAATAAATTGTGTGGTTTAACCGAGTAACTTACTGGATACATTTTGTTTCCTTAAAATTGGTGGGAATGCATAAAAGTCTTTTATTTTTCCTCAAATCAGGTAACTTTATAAAAGAGATATCCTACTATTTACTAATTTTCTTTTTTCCTTCATTTATATGGAGTATAATGGATATATCAGTAGTTAACATATGCTATATGTGCAGAACAGTGATGAAATAATAACGTGCCAGGTAAAATGCTACAATTTTAAATTTCAAGGGGGCAAAATAGAGGATTTTCAAGGGGGTAATGTGCAAAAGCGGATACTTATACCAAGGTTTTCAGCATTTTAACTTATCAAGAATGAAGCCATATTTTCGCTAAAGATAATATATATCATCTACAATATGTTCATTTCAATAGATAATATGACATTCTCAACCTAATCATGACCAGTATAAACATAAACATATTATATTATATGTCAGATTTTATAAATTGAAAAGTAAATTTACAAACCCAATGATTTTTAGTCATGTTTCTTGCTCTTTGTCATTATATCAGTTATGTAAACATCAGAATTCAAAGAGTAGTCATCATTGCCAATATAATATAGGCATTACAGTGAAATTCAATGGAATGCAAAGATTATAGCTCCGACTGTAACAATTGAAAGGTCGAAACTGCGCTTTAAAGAGGACTCCTGAGTCCTGATAAAATTTACCTATTAAACTTTCTACAGTAAGCATTTATAAATCAAATTTAACAATTTATGAGGATTTCTGGTATATCTTGTAACTTCTCCTTCGACCATTGTAGTTAAAGTACAAGTTAGCCCCTATAATTAACAAATAAGACCACCCCATATTTCAATTTTTGGTTTGTGCATATACTGACTATTAATTTAACTTGCATACAGACCTATTGATAAATGGCAGACATAAGATAGCAAAACTGAGGGCTGTAACCATGACATGCGTTTTATAATTTCAGTCTAAAACAGCATACTGCAATAATTAAAATTAAATTCAAAAATATAAATTTCCACAAAGGTTATACAATGAGGATTTGCACAACTTACCATAACATAGCATCCAGCTTAATGACTGCAGTTGTTTGATAGCTAAGACACTCTACAAACAAAATGCAAGTTATAATCACAGCAAAATTGAAGAACCAGAATTAGTTAAGTGTCTGTTGCTTAAATTATAAAAGCTTTACTGCTTTACCTGCGCAAAAGAAGAAATACAACTAAATCTGGCAAACATATCTGATTAGCTGGGACTTGGTCAAATCTACTCTCCTTGTCTCTCCTACTTGAGTCAACACTTTTGATGCCTTACAAACACACTTAGCATGACTCAAACAAAACTCCAATAAAATTCCATTACAAATATACACAACATGACTCGAACAAATTAAAACTTCAATAAATTAGTATGAACACATACACCATAATTTACGGCGATATTCTCAGATAGTCCTAATTATGGTTCCTTGATGACGTCCCTCTTACAGATTTCTATTTTGCACTACAAAGATCAGTAATCCAGCTCAAATTAGATATCCTTTTTTTTATGTAGTTCTCAATTTGTATGCTGTTTCAAACTGAGCTGAAACATGGGATGACTGATTTCCCTAACCCACAGCAGGATATTTATTATAACTATTCCACATATAACAAACTACAACTAGGATTACTAAATGATAAACTAAAGTTGCATCAATTTTGCAGTTTAAACAAAATACAACAGACCACTTTGTCCAACAACGAAGATTTAGATAGAATCCATATTTAGTTCCAAAAAGCAATAGCAAGTCTAAAGGGAACTTTTAGCTGGTCAAGTTAGTTGCTAGAAAAGTTAAAACAAGGGTAAATGTCCACAGAAATATTAAGTCACAAAAGAAAAAGTAAGTTCCAAATGTTGATGTGATGGAAATCTTAGTTTGTGATTGTGAGGACCTGTGAAGATCTATACAATATATAAAAGGAGAGCCTAAAGAGGCTCTCCCCGGGTTTTGGGCAAACACTCTCACTCCCTCTCTCTCTCTTAGCCTATATCAAGTGTAAAATTTGATCGCATAAATTAATTTTATTTTTTAATAGTTAATATAACAAATAAATATAAAATTTTATCACATGGATCAATACAATTTTTTAATAGTCAAGATAATAAATTCGTATGGTTTTTGCCTTTATTTTTTAGTCCTTATAATTTATTCTTATATTTTTATTGCAGAAATAGTTGCTTATTCTTCAGTTGCTTTTTTTTATATAATTCATTGACTCTGAAATCATCCCGCCGCAACGCGCGGGTCCTTCACTAG
>TE_00000075#DNA/DTM
GTCAAATGAGAATGAGACAATAGATCAGAGGCTAAGCATCCTAAGATGCTCTAACAAACCAGAAGCATTTTTAAATACAGAAATTTATACTGCAAGACCAACAATAGTGTGGTTCTATAATTCTCTGATATAAGCAAAATTCTATCAGAAATATTCAAACAGAGAATGTTGATCAGAGAACGTTGATATCCACATAAAATACCACACCCCAAAAATATAGCCAATATAAGCGCAAGTTAGTGACTAGGTGCTATGAAATAGATAACAATCGTGTAATCTGCAAGAGCTAAATTTTGAATGACACCGGAAACAACTTGAAAAGTTTTAGCATCAGAAAAACTAGGGCATGAACTGTGAAAAAACTTTTTCTCAAATCAAGTAATGCCATTATAATTCACTCTGAATCAACACGAGTCTTGAAAATATTAAGCTCGAAAACTTAACAACTAGCAAAGGGCATGCCAACATATTCCTACACAAACAAATATACAAGTAATGAGTTAAAACTGAATAGGGGCAAGCAAACCCAAATAATTGACAAAAACAATATGTAGTTGAGATTTCCCAGAGATTACACATATTCAAATTGATCAAAGTGTATGTTTGACTAGTACCACTAGAAGAACGGGAACAAAAGAAATACAAGACAATCAATGTTGAAGGAACCTGCATGTTTTAATAGTTCAAGCTATCTATGCTCAGCCAAACATCTCGTCCATTCGCAACCTTCATTCCTGCCTGTCTATACTTTCAGCAATTCAAAGGCGCCTTTTCATGAAATTAGACACCAAAAGCGTAAGATTTTTCAATTTGATATTTTCATCTTTCTATTTCCATGTTAATTCAAGAATTTAAATTACCTAATCAAGATAAGGATAGGGTTTTTTTAATTAAAACTATTACTTTTATGTGAATATGTCAATTCCTC
>TE_00000076#DNA/Helitron
TCTTATTATATAAGGGATGAATAAAGTAAATTCAACAATAAAAGGGATGAATAAAGTAACTTCAAAGAATCTTGAAGCTTAACTAACTCCTAAAAAATGAGTGGGCAAAAAGCTACATCAGAAACTACTTTTATAAAGACATATATAAGCTTTGTGTAATAGAAGCTAAGAGGAAATTCAATACAACGAAAATATCTACAAGTACAATGCATCATATACAGAACATTCATGGATATCACAGATTCTGACACACTGCAATGCTGAAGTGCTGATGTGACCAACTTGTTGAGGATTTCAATGGCTACGGGATACTTACAGCCGAATTGATTCTCAATTATGTATCAAAATAGAGTATCCAACAGTTCAGTGTGCTGGAATCTCTATACTGGCATGCAAAGAGGTCAAATGATCATCTGAATAGTCAACTGGTTGAGTTTATGTGGTTGACAATCCAACCCTACAGAAGAAGGATTCAGCTTTTACGGTTCTCTATCTATGCTCTCACAAAGTGACCCAACCAGTCCATGTTAAGTTCAAGCTGCCAGACCAGAATAGTAAATTGACGTTTGGAATTATTTCTTGTATGTCTGTGGAATCCTTGTGATTCCATAAACTGACAATTTTTTAGCATAATAATGGAACTGATTGTACATATGAACTTAAAAATAAAAATTAGATTGGTTTCCTTGAGATATAACCCAGAAAACTTGCTATCAACGTTTTATTATATCTTACAAGGCCACATGCAAGTTAGGTAGACATGACTAACATAGAGCATAGTCACCATGCCTATCAAGATATTCTAACATTCATTTGCTTTTCATAAGAGGATGAGCATAACCAACCCACATTAACCACATATTAGTATAGAAAAATCAAAGAATATGAAACAACTGTTTTTCTTCAAAAGCTTAAGCTTCTAGAAAACAAGTAGCGGTACCGTTTGGTTCGGGTATAAGCAAGAACTAGCTATTACAGGGATAGGTACAAGTATGGGGATAAGAAAAACAGTGTTTGGATGAAAATTGGGTTGTTCCCGGGGATAAGAACAATTTTAGGTAGTTTTGTATAGAAAATGGAGGTGTTGGTGGGGATAACCGAGAACTACTATTCTCGAGTCCAAGACAGTGCTTTTAATATTTATATTCAACAAGAAATACAATAAATTGTGTGGTTTAACCGAGTAACTTACTGGATACATTTTGTTTCCTTAAAATTGGTGGGAATGCATAAAAGTCTTTTATTTTTCCTCAAATCAGGTAACTTTATAAAAGAGATATCCTACTATTTACTAATTTTCTTTTTTCCTTCATTTATATGGAGTATAATGGATATATCAGTAGTTAACATATGCTATATGTGCAGAACAGTGATGAAATAATAACGTGCCAGGTAAAATGCTACAATTTTAAATTTCAAGGGGGCAAAATAGAGGATTTTCAAGGGGGTAATGTGCAAAAGCGGATACTTATACCAAGGTTTTCAGCATTTTAACTTATCAAGAATGAAGCCATATTTTCGCTAAAGATAATATATATCATCTACAATATGTTCATTTCAATAGATAATATGACATTCTCAACCTAATCATGACCAGTATAAACATAAACATATTATATTATATGTCAGATTTTATAAATTGAAAAGTAAATTTACAAACCCAATGATTTTTAGTCATGTTTCTTGCTCTTTGTCATTATATCAGTTATGTAAACATCAGAATTCAAAGAGTAGTCATCATTGCCAATATAATATAGGCATTACAGAGAAATTCAATGGAATGCAAAGATTATAGCTCCGACTGTAACAATTGAAAGGTCGAAACTGCGCTTTAAAGAGGACTCCTGAGTCCTGATAAAATTTACCTATTAAACTTTCTACAGTAAGCATTTATAAATCAAATTTAACAATTTATGAGGATTTCTGGTATATCTTGTAACTTCTCCTTCGACCATTGTAGTTAAAGTACAAGTTAGCCCCTATAATTAACAAATAAGACCACCCCATATTTCAATTTTTGGTTTGTGCATATACTGACTATTAATTTAACTTGCATACAGACCTATTGATAAATGGCAGACATAAGATAGCAAAACTGAGGGCTGTAACCATGACATGCGTTTTATAATTTCACTCTAAAACAGCATACTGCAATAATTAAAATTAAATTCAAAAATATAAATTTCCACAAAGGTTATACAATGAGGATTTGCACAACTTACCATAACATAGCATCCAGCTTAATGACTGCAGTTGTTTGATAGCTAAGACACTCTACAAACAAAATGCAAGTTATAATCACAGCAAAATTGAAGAACCAGAATTAGTTAAGTGTCTGTTGCTTAAATTATAAAAGCTTTACTGCTTTACCTGCGCAAAAGAAGAAATACAACTAAATCTGGCAAACATATCTGATTAGCTGGGACTTGGTCAAATCTACTCTCCTTGTCTCTCCTACTTGAGTCAACACTTTTGATGCCTTACAAACACACTTAGCATGACTCAAACAAAACTCCAATAAAATTCCATTACAAATATACACAACATGACTCGAACAAATTAAAACTTCAATAAATTAGTATGAACACATACACCATAATTTACGGCTATATTCTCAGATAGTCCTAATTATGGTTCCTTGATGACGTCCCTCTTACAGATTTCTATTTTGCACTACAAAGATCAGTAATCCAGCTCAAATTAGATATCCTTTTTTTTATGTAGTTCTCAATTTGTATGCTGTTTCAAACTGAGCTGAAACATGGGATGACTGATTTCCCTAACCCACAGCAGGATATTTATTATAACTATTCCACATATAACAAACTACAACTAGGATTACTAAATGATAAACTAAAGTTGCATCAATTTTGCAGTTTAAACAAAATACAACAGACCACTTTGTCCAACAACGAAGATTTAGATAGAATCCATATTTAGTTCCAAAAAGCAATAGCAAGTCTAAAGGGAACTTTTAGCTGGTTGAAGTTAGTTGCTAGAAAAGTTAAAACAAGGGTAAATGTCCACAGAAATATTAAGTCACAAAAGAAAAAGTAAGTTTCAAATGTTGATGTGATGGAAATCTTAGTTTGTGATTGTGAGGACCTTTGAAGATCTATACAATATATAAAAGGAGAGCCTAAAGAGGCTCTCCCCGGGTTTTGGCAAACACTCTCACTCCCTCTCTCTCTCTTGCCTATATCAAGTGTAAAATTTGATCGCATAAATTAATTTTATTTTTTAATAGTTAATATAACAAATAAATATAAAATTTTATCACATGGATCAATACTATTTTTTAATAGTCAAGATAATAAATTCGTATGGTTTTTGCCTTTATTTTTTAGTCCTTATAATTTATTCTTATATTTTTATTGCAGAAATAGTTGCTTATTCTTCAATTGCTTTTTTTTATATAATTCATTGACTCTGAAATCATCCCGCCGCAACGCGCGGGTCCTTCACTAG
>TE_00000077#DNA/Helitron
TCCTTGATTTATATATAAAAAAATTAATAAATAGTTACAAAAGAGGCAATAATGGTATGTAGAAGGTAAGTTCACCAAGAGTGTGGGGATTGAATAATTTTCAATGAAACAAAAAGAGTAAGCCAGCATGTTGTTGGCATATAGCGAGTTCATAAGATACTGCGGCATATAATTCTGCTGCATACAGTGTGTTTTATTTTATTTTGTGCTACTGTTGCAAATTGAGTGCATCTTTCATGACCTATCAGCATATATAACTATTCACCATGTCAGTGTAGGGAATAACCTGACATGCAACACCATATGGGCATGAAGGATAAGCACCCACCTGTTTCTCATCCTTGTAAGCTGGTCGGTTTATGTATAGTATAGTAGTAAAAAGATTAAATTCTTACTACAAATGCATTTGTATGTGATGCATGCATATGCTTTTCCGACTGCTGTTCCACTTTTCTAATTTCAGGTAAGTGATAATTTCTCCAGGATCTTCTATAATTACTACACAGATATGAAAAATGCACTAACACCATATTCCAGCAATTTGGGATATTGCGAGAACGGAAACAGTTATAGTACCTTTACATAATATTACTGGATTAAAATAGTTGCTATGAGTTGGCTAATTGTATAGCAAAGGTTAGTTCATTTTTTATCTTGGTACAAACTCTGCCTCAAATAGTTCCAGTTCTTTATAACTTGTTACATTGAGTTTGTGCAACACTTGCAAACCTATTATGACTTTGTTCATTGATCACTATGACATACTCCAGCACTAAATTATGTTATTCACTGGTAGTGAGCATTTCTAGTACTGTTATGCACATTAATGAAATGATAATTGAATAACTTCATTAGTCAAATTTAAATAGTCGCAATATATAGTTTTTAAGAAGACCTTATAACATCATAATCTTGAAATAAGTTTGTATATTCTGGACCTAATAAGACTCTCTACGACTTTTGCCCTCTATTGCGGCTGTGCCATAATAGAAGTCTACTAGAATCATCCCCACAGAATCAAAAAGGTTTATCTTGATTTAGACTAATGAACTCATATCCAGGAAGATATCGTCCGGTTTATGTCTACCCTATGACTAATACGACATCTTACTTCATAAATTACAAAAATATTTGATCCCACTTTGCACAAGAAAGCTGGGTCAGTCACACCGTTTCTGGACAGGAGAGATAAAAGGGGGGACGTTGGCCTATTGGGGATGTTGACCTATTTTTATTGATTAGATATATTAACTAAATGACGACTTTAAACTACTCTTTAATAATTATTTTATTGTCGTAAGTGCTTCAAGGCTTGTTAGTGAGCACTCTGCCGTCTCTTACAGTTAAGTCTCAAGCAGATCCAAAACAAACACTTAATTCTTCTTCGCTTGGAAAACACATCATGACAGAGTCTAGCAACTTAAATTATTTATTTTTCTTTGAATTGTACTTGAGCCAAAAAAAAGCCAAATACAGACTAATCCTAAAGAAACTAATTTACTGGATTTGGATCTTCAACTTGTAGAGCTTCATAATGTAATTTAATCAATTGTATGCTATGACGGATTGTCTCTCCCATGATGGAATAGAATGCCATCAGACCTTAATTGTAGCTCCTAAAACATGTGACTGATCTGTTTGAAGAAATTATCAGCATCCCAGATAGTTAAAGCCCATGTAGTTGTCAAATGAAGAGACTGGATTGGTTTTGGTGTCAATCTCAGATCTTTATAAGGTGGTAATATTTAAAACAAAATTGATTGAAGATTATAGAAGTAAAACATTATAAAGCACACTAGCAAAGAAACTATTAACTAATATTCATGCTTGATCAACTCCTAATTATATAATAACAAAGATATAAATAATTGATTTTGTTGTTTTCACTATATTTTATAAACAGTAGTTCTGCAAAATTTTAATAATTTAGAAAATCACATTCAAATCAGTATAAATTAGAACTCGAGTTTCACATTCCACTAATTTATCATTGATAATCTCCTTGGTGAACTAAATTAAGACTGAAATCACACTGAAACCTAGAGACTGTACTACTAATCTCGAATATGAACAAGATCCAAAATTTTAGTAACTTACAAATGATTTAAACCCAAGTTTAATGATATTTTGAAAAACTGATTATCCTGAGCAGACTGACAGAAACTATCAATTATTACAAATACTTGCAATCCATATAAGTAGGCACCTTTTTGATTGATATTATTGTTTTCAGTATTCACTCAGAGTGATACTTCCATTACTCTTCGTAGACAAATTTATTGTGCATAATTTCTTTTTCCTATAATTCTACCTTTTTACCTTTCCCCATTTCTAACTATGTGCGGAGGATTACGTAGATGAAATCATTGACAAGAAAATAAGGTTATGTTGCAACAAGTATACATATACAATAACCACAATGGAGGAGATAAATATGTGGAGAAACATGTATTGATTGGTGTGCTTGTATAAACATGTATTGAATGGTGTGCTTGTATAAACATGTATTGATTGGTGTGCTTGTATAAACTGGCCTGTTTCATGTTTAAAAAGTGCTAGTTGCATGAGTGGCAGAGGCTTACTTGGACTAACTATTTAATATAAACACAAGTTAAAACAACAAAAGAAATATATCGGCTCAATGGAGGACAAACTTTTAAGTGGAAACGGTAATGCTTACTGCAGTAGGAAGCCCAATCTGTCCCAGTAATGCTAATTGGTTAAGCTATTTAGTTAGTCATATTTGTTTGTTCCAATACTAACCAAAATAATAAAATAAAGTATGCATGTTTGATTCGACTCTATATGCCTTTTCGGTCAATTAAATTGGCTTTATCTCATTACTAAAGTACTTATACTAAATTCCTGTGGTTGAATGGATTAATTCCCAAGGTTCTTGTCTGGCATTGGGATTACATCCGAAGTCCTAATAAATAATAATTTGCTCTTGGCACTTTTTGGATATGTTGTTAAATAGATCCTCTTACTGCTTTCCATATGAGAGGAAGACCTTTTATTTTCTCTTGGCTTTTAGTGACTCCAAATATTGCTTGTTTCCCAGTTTATCAAATTTGATTAAAGTGTTCAATAATGATTGTTACATTTGTGCCGATGATTTCTATGTGCAGTAATTCATATTCAGTAACAATGACTCTTTTCAAGCATAGAATTTAAAATTGTTATCGAACAATGTGTCTTGATCATTTTCTGTTCCTATACATGTTTGTGTATGTTATCCCATCTATTTTAGAAACTTCTTCCCTATTGTTTTATCTATATAAACTTTTCTTGCTTAAAATTGTTGAACTTTAAGGTTTATTCTTGCCGGTTCTAGAAAATCTAAGAACTGATTATAAATTAATGTTGATTTGCAGTATTTTGTCAAGCAACGATAGTAATTTGCCTATTGAAACATCTGTTGTAGCGAAAAAACCACATTTGTAAGTATTAGTATTTTTAAAATATTTTTTTTATTTCTTACTCCACCGAGATATTGTTCATGCTTACGCAGTTCGAAGACTGGAGAAGGACCAAGCAAAGTTAACACCCGCAAGAAATCAAGTGGAACTGATAGGCCATGATCTAAGAACTGTTTTATCAATTATATTTGCATTATAAAAGACATTATATCGTATTAGATAATCTATATTATATATTTAGTTATCTTACATAATGTGAATGTTATATATATCTGTATGTTTCGTAATAAATAAATATAATGAAAGTCATATTATTAGCTCTCAATGTTACGACCTCCCGCCGCGAAGCGCGGGTCATTACACTAG
>TE_00000078#DNA/DTM
TACGAAGAAAGTGGCGGAGTAAGAGACGGAGGCGAAAACGTGGCCTCGCCTCTCACCCTCATGCGCTCAACCTCGCCCGCGCACTCCCGAACCTTCATCGCCTCCGACCCCGCTGAGGCTGCGCCACGATTCTTCTTTTTTTTTCCCTCTCCGACCCTCATCCACCGTCTCCGACGACGATGCCTCTTTTGCCCTCTCTCGCCCTTCCCCGCCCTTCTCGCCCTCTCCCTCTCATTCCTACTCCGCCGCCTCCTCCGACGACGTCGCCTCGACGCCGATGCCGTGAAGGTCACTTTGCCGCCGCAGCCTCAGGGCGGGGGGTCTATAGCGGCGTTGTCGCTGGCACCATAGTCGTTGGCAGACAGGCGTGACCTGAAATTACACCGTTTGAAAATTTTTTTGCGCTATTTTAAATAAAATTGCACTATTTTGAGACAGAAATTACACTCTTTGGGATCAGATTTATACTCTTTAGGACAACATTGCACTATTTAGATAAAATTTACATAATTTTTCTTTTCCTTCTTCTTCTTCCTCCTCCTTTTTCTCTCATCCTCATCCTCATCCTCCTCCACTGCAAAAATTAGTACAATTTCATTTAAAATAGTGCAATTTCATTTAAGATAGTATAAAAGTAGTGCAATTTTATTTAAAATAGTGCAATTTCATTTAAAATAGTATAAAATAGTGCAACTTCATTTAAAATGGTGCAATTTTATTTAAAAATGCAAAAAAAAATTTTAAACAGTGTAATTTTATTTTAACTTAATTCCCCACTCTATTTAGAAGGTTTGTGACCCATCTCCACTAGTTTTATAAGCTAGAATTTTTAGATTGTGCTAAAACTAGCAGATTGCTTAAGTGCTGAAATAGCAACCTGATTTAACCTGTTTTGAGGCATATCTTTTCTAGGATTAACAGTGTAAACAATATTTTTTGGTCACGCCTCTCCACCAATGGCCACAGTGCCGGTGAGAACCCCGCTATAGGCCCCTCGCTCCAAGGCTGCAACACCGCAGTGACCTCCACGGCGTCGGCGTCGAGGCGACGTCATCGGAGGCGGCGGAGGAGGCGGAGGAGGAAAGAGAGAAAGGGCGAGAAGGGCAGAGAAGGGTGAGAGAGGCGTCATCGTCAGAGACAATGGAGGAGGGCCGGAGAGGGGAGAAAAAAAAAGAGTCGCGGCGTGGCCTCGGTGAGGTCGGAGGCCAGGAAGGCGTGGGGGTGCGCGGGCGAGGTCGAGGGCATGAGGATGAGAGGCAAGGCGGGCCGTTTCCATCTCCGCCTCTGCCTCCGCTACCTTCTTCGTAGAGA
>TE_00000079#DNA/Helitron
TCGATAGTAAAAAAATTCAAAATACACTGACCGTCCGCCCAAAATACTAGTAGGGCGGGTGAACATGGTCGAATTTTTCATAAATTATATTCGCATCATTTTTTCGGATGCGATTTTGAATACAAACATATCAAATGCTAAATTTTGACATCCACATTCACATACTATCAAATCTAAAGAAAACTTGTTTCAATACCAAACAGGCGCTTAACCAAGAAAATCAAATAGAAACTAATTGCGAGGAAACTAACAAAAGAACCAACTATGCATTAAATTCAAACTTTACAAACATGCCCGAACGAACAACAGGAGCAAAAGAAACAAATCTCCAAGTTTTTCAAATCGTAAAATATTTATTTTAAACGCTGGTTTCTTTCTCATATGAAACTTAGTAAAAGACCACATAACAAGTGGTAAACAAAGAAAGGCGATATCAATGGATGAGAATACTCATTCAACATCATAAAAGCTAAGTTTTCCGACTGAGTCCTTCAGAAAATCTCCTTTAAGCCCAATTTATTATTTACTAGCGTGTAGACCTTATATATTCTCCCATTCGATGTGGAATTATTGAGGCATTACAAACTCCCCCTATTTAGACACTGACATTTCGTCAGGTCCAAACAGGTCACATATGCAGATCAGAATTACCAGACGATGTGAAATTCTACAGGTCTCATCGGGTCCAAATAGATCACAGATGCAAACTAGAATTACCAGGCAATATGAAATTCTAAAGGAGGCTCATATGGATTCAAGAGGTGGCTCGCACCAAATTTATTGGTGTAGCATTTTGCTCCGCATAGCACTTAGCTCTCACACTTCCGCCTGATATTCGGCTTTGATACCAATTGTAACGACCCGATCCGCTAGTAATAATAAACTAAACTTAAGCATTTTTGACCGGTGGTTTGGGCTCAACGAGTTATTATTGCTAACGGGTCGGGTCGTTACAAATTTTGCGCTCAATTAGACTCCAAGGAATTGCAAGACAGATATATAAACCCTTGTTGTCACAATTGATGCTTCAAACACCAAGTACAAAACAATTGATGCTTCAAACACCAAGTACTAAACAATCTTTTAAGTGGAACCCCAGTTTTATAAGTATCATTTTTCGGATCATTGAGCCTACAGAGTCTTACACACCCTTTCAAAGAACCTGCTCCCTTCTTTCTTATTCTTCTTTTGGTTCCAATATAGTGCAAGATCTGCTGCTTCAAAAAACCTGTCCTTTCCTATTTCAATTACTAGTTAAAATGTAGATGAAAAGATTCAAAAATACTTCATCCTACCTAAGCACCAGATCATTACAACAACAGGGATCACTTCAAATTGGGCAACTAACATGCAAAATAGTAGAGGGGGAAAGTAAAAGCCTATTCATGTTCTACACAACTGATTTTGTAAAGAATGATAGGACTCATAAGCACAAAAACCAAATGTCCTGCAACAACACAATCGAAAGAAATATGAAGATCTGAATTACAAAACAACAATAGTTACCTCTATTTTCATGCTGTTCCATTCTCTTCTCATACCAACGACAAAATTGCAAGATATGTCCAGCAATAAGGCAATGACATGAGTTTGTCGACCCCTGGACATAATTTGAGTGAGCATAGGTTATATTGACAGAGTATATATTTCACTAAAAGCACGAAAAGATTAAGAAAACACTTGAGCCAAGTAATTTTAGGACAGATCGTAGAGCATGCTTCCATTGCAATTTCAAATTTGTTGCACTGGTGCTTGAACTTCCAATGACAATGTTTATCGAGATTGGGATTGCATCAATTGTCAAGTAGTACACTGTTGGCTTCTCCAGTCAAATGATACAACAAACCATGACAATTCCACAGTGCCTCTGCAAAATTGTTCTGATCAGGGCATAATCTATCCATCCAAAAGAGGATAGTTTGCTCACAATTAATCAGGTTAAATTTCCTGAATAATTCACCAATTATAATTTCCGCATTCAAAAATCATCCTCGAATTTTAATTTGCACCTAGAAGAATGGATAAGTCATTTTTGTTCTGACTCAAATCATAAGCTACTACAAAATAAAAAAGATGGAGGTGAGCAATGAAAGCCAACAAACAGCATGTTTTCCGACCAAGGATATGCATAAACAACCAACTAATAGCTATGAACAAATTGACACTCAACAAATGACAATAATTGTATTTATATCACCTATCGAAACAATCAACAATTCAATTTTCCCAACTTGAGCCAACTGGTGAGATCTTGGCTGCATCTAAGACCATTTTCTTTACTGGATAATCTCTTTTCTTCATCTACACTTCTTTTGATTGCGAAAGGGAAAATAAAAATGATGAGGTCACACAAAATTACCTACATATTCGGAGCTATATTTATATGCATCATTGTTTAAAGGCGTTCGACACATCAACCAACAACTGCAATAATTATTTTGAACGATATACTTCAATAACACATAATAACCACTAATTTAAATTAATAGTAAAAATTAGATGACCCGCCTTATTATTTCTTTGTAAAATAGATAAATAGAAACAAAAAGTTAAGCCAATTACGTTGAGGCTGTTAGAACTTTTACCGAAATACTATCTGCACAAAAAGTGAGCTATAAACTGTATGATCTGCCATACCATGCTAAAACATTACATCCGTGACCAAACGGTCACCCTAAAATACTCAATACAATAATCACGATCAGTCGATAATCATAAGCGGGTGCGGATAGGATTGATTCGTTTAGGTTTTAAACTCTTTTCTAATTTTCGGAATTATTTTACTTGTTAATTTATTTTAGTCGTTTTTGTGAAGATTTTTAGGATTTATCATATGGAATAAATCCCTAAAAATTAGGGATATGGTTTAGATTTTAGATATACTCGAATTAGGAAAATATACCTAAAATCTTGGGATGTGAATTAGATTAGGATTACGGTTGGAAGGTTATAAATATAGCCTATAATTTGTAATTTGGGGACGTGTAATGAAAATCAATTTGATATTTATGATTTGACTGCGGTCGTGGTATCTTCTTCCTTTCCTCTCTTGTCCTGTGCGCCGACAAAATTCTTCTTACTAAAAGGTTCTACCTTCTCCTTCATCATCTTTTCTCTTTCATCTATTTCTTTCTTATCTTTCTTCTAAATTTGCTTTTCTTTATTATTAGCTCTGAAAATTAATTTGAAAGTTTAGAAAATTCTAAATTTGGTTTTAAATTGATTTTGGGCTCATCACTTGCAAGATAGATTAGGGTTTTCTTAATTTGTCCTACATCAGTTTTGGTATCAGAGAAAAGTTGATTAATAAATTAATTTTCAAAATGCCAACAAACGCAGAACTTAGTTCAATGCTTGAAGAATTTAAACTTTCTACCAACACTCGTTTTGAAAAGTTAGAAACTAATTTGCAATCAACTAACCAACAATTAGCGGAAATCAAACAGCTATTTGAAAACATCATTCATTCTAAATCTCCACCGCCCACGGGCTCCTCTCTAACATCCGCAACTTCCGTCCATCCCTTACCTCCTGTTATTCCTCAATCTTTTCAAAATACCCCGCCGCAAACTCAAACCACTACATCTCATACCAAAGCTACAGAAAATCAAAGAGATATCAAGTTTCATGTGGAGGAGTTTCATGGTGACATGGACTCCGAAATATTTTTAGACTGGGTTTACAGCCTAGAGGCATATTGTCGTTGGTACCAGCCTGCGGAAGATCAAAAAATTATGATTGTAGAATCAAAACTTCGTGGTACAGCACGTATTTGGTGGACACGAGAACAGGCAACATCCTTATATGGATGTTCGTACGTGGGAGGATATGAAAAGAGCTATGACACGTCAATTCGTACCAATTGATTATAGGCAGCACGTTCAATACCAGTTTACCAAGTTAACTCAAGGTAGCATGACAGTCGAGGAGTACACTTCACGTTTCAACCATCTGGCAGCACGATCAGAATTTCCATGGAGTGAGGATTTGTTGATTACCATGTATCGACGAGGCCTCCATTCCAATATTGCTGAAAAGTTAGCCTCCAGTCGATTCCTCTCCCTTGCTGACGCAGTTCAAGTTGCACACCAGATTGTGGAGGAGCAAAATGCGCATGTTTCACCGACGCGGCCTAACTTTCTACGCAATCCTGAGTCAAGATCTGAGCACCACTACACTGCGTCCGAAAAGATGAAGCAACCAATATCCACTCCCTAGGCATCCCCTAAGGCATCAACCTTTGAGGCGTCAAAGAAAAAAGAAGGCAGGTGTTTCAAGTGCGACAAGGCCGGGCACTATGCTCACCAATGTCCACAACGCAACTTAGCAATGGCTCAAGCACATGATGATTTTGAAAATTTATGCGTCGTACCATATGATGATGATGATATTGAAGTGCACGAGCCCGAATATGATGAAGAGCTTGAACATTGCGGAGTTATTAGGCCGATGCTCTCAACCCACGCGACAGACTGTGCCAGATCAAAATTGAAATTCATGTCTTGTAAATTAAGTAATATTGTGTGAAGTTGAAAAAGATAGGCAAAAACTTGCTTCTACGTCGAGTTGACTTCGCTACAGGTGATGGAATTCTTGGGCCATATCCAAAATATCTTCGAGCATCAACAGGTTGATACAGAATCGGGTGCGGATAGGATTGATTCGTTTAGGTTTTAAACTTTTTTCTAATTTTCGGAATTATTTTACTTGTTAATTTGTTTTACTCGTTTTTGTGAAGATTTTTAGGATTTATCATATGGAATACATCCCTAAAAATTAGGGATATGGTTTAGATTTTAGATATACTCGAATTAGGAAAAAATCCCTAAAATCTTGGGATTTGAATTGGATTAGGATTGCGGTTGGAAGGTTATAAATATAGCCTATAATTTGTAATTTGGGGAGGAGTAATGAATCAGTTTGATGTTTATGATTTGACTGCGGGACTGCGGTCGTGGTATCTTCTTCCTTTCCTCTCTCTTGTCGTGTGCGCCGACAAAATTCTTCTTACTAAAAGGTTCTACCTTCTCCTTCATCATCTTTTCTCTTTCATCTATTTTTTTCTTATCTTTCTTCTAAATTTGCTTCTTTATTATTAGCTATTTTCTGAAAATTAATCTGAAATTTTAGAAAATTCTAAATTTGGTTTTAAATTGATTTTGGGCTCATCACTTGCAAGATAGATTAGGGTTTTCTTAATTTGTCCTGCATCAATCATAAGGTTGAAACCAACCTACTAAATCAAGGCCTTATTATCTTCGTAGTAAAATGTGATGGGATTTAGGCCATCACCAGTTTTATACCACTCCATAAATCATCAAGATCTTTTATCTTAGTTTATGAATTATGATTACGATGGCTTTTCTTGCTACCTAAATCAACTGCTCGTAATGAAACATCATGAAACTCAACCAAGATAATTCACCATTCTCATATTGCTCGGCAGTCAAGGGGTGGCGATCATACCTCCTTGGTTGACGTTTCATTATGCGCACCAACCATCAGAGCATACTTGTTGGTGTAGCAAATTGCTACTTTAGCACACTACCTGGCTTTTCAAACTATTGGGATATGATTATGAAAATCCAGTATAAGAAAATGAGGTAGATTCCAATGACAATGCCCTTTTTGGGTGCGATACCAACTCGTCCAAGATCATGATTGTAAGTTTTCCAACTTTTCCTTTCTTGGACAAAATTATTTCTAACTACTTTTAGGATGAGGAGCTCTAGAATCTTTAAGAGCCAATTAGAAGATCCGACGAGCACTCCTGAGGGATGTGTGTTTTGAGATCCCTTTATATACTACTGTGGCTGCACTGTACTAGGCATTGATTCAATATGGAAAGAGAAGGTTTACATCATGTTCACGACACACTGCTTGTAGGTCATGTCAGATTTCTGAAAACCTTTAAGCGACTTAGAACAATTTTCTCTTGGCTAGGCATGCGTAGATATATCATGGAATATATTTCAAAGTTTCAAAGTGCCCTGTCTACCAAGAAAAAAGATCAGCCAAGCTCACAAGCTTACTTTAGAGATATCAATATGTACGACCCTGTTTGAGGTTCTCTATGGACGACCTTCTCTAACCACTCCATCTTATATCGTCGGATCATCTTACTATGGATGCAAATTTAGTTGAGCGGGATGAACAAAGAAGAGTGCTTAAAAAGCACCATAGTGCAACACAAAATCATATAAAGCAGGTCTCTAACCGCAAGCATCGCGGGTGCGAGTTTCGGATTAGATATTGGGTGCTCCTAAAACTTCTCCCATACCGGCAGTTGAGCATCCTTTCATTTTCGTCACTTAATTTCATCAATTAAGAGAATTAGCCAAAAAACCACCACTATAATCCTCACATTTTCCTGAAATTTAGCAACCAAACTAAAGCTGATCCTTCTTTTATAAATCATAATAACATGCCAGTCCAAGGATAGAAGATTATGTCATTTCTATTATCCCTTCTAATGATTGGGGGGCCACCTGAATGCTTGGCAGTAAATTTCCCTCAACACTTGTTACTGTCAAACATATGCATAAGAAAGCATCAAATAATATGGACCAAAATAAGGTCCCTTGATAACTAATAACGCAAATATAACCATCTATGAACTCTTTCTTCCTAAACCTTTAGAAAAATTTTTGTTTCTATAAAACTACATGGTAAAAATTACTCTCATTTTAGTTTGAACATTACTACCTGCAGTCATCAACATAACAATAGAGTTATGTAGAAAGATCAGTGATCGATCACCCGTATTTCACCATCCTATCAGTCAAATAATATTCCACCAAGCAAGAAAACAGTAATAAACCAAAATGAGCAAAACCAAGTACGGCACTCTAGGGTTCCGGCGAGGTCACGGCGGCGGCGCCGCCGCCCCGGCCGCGGCGGGGCCGCCCATTGGCGGGGTAAATTGGAAAAGGAAAATAATCAAATAAACGTTCGGGGGAAAGAGGTGTGAATGAGTAGAGAAGGGAGGAAGAGTTGGTTTAGGCCATTTTTGCTTTGAGGCCCTTGAAGGAAAGGGAACTTTCTAGGGGGACTAACAAGGGCAAAGGGGTGAGGGAACTTGGGGAGATGGGATTTCCCAATTACTTTTGAAACTTAGGGTTTGGTGTTGCATACTTGCATACACAAAAACCTAGGTTTGAGAAGGGAAAGGAGAGGCATGGGCTAGTGGGGTTTTGATGTACCAAGTGGATTTATGTGCATTTTTTTTTAATGAAAAGTATTAATTATCTTCTTTACACATTATAATGTATACTTTTTAAGAGGTGAGATAGATGGATGGATGGATGGATGGATGGAGAAGGGTATGTACCTAGAGGTGGCAAACGGGCGGGTCGGATCACAGTTAAGATCCGTTAAATTTTAGTCTCATTTAATTACAAATTATGTCGAGTTTTGGCGGTTTGATTTTAAAGTATTTATTTTAAATAGATCAGACTTGATTTATATTGGTTTTCACTCAGTTGGAATTGTATTGTCTCTGATTTGGATTAATCAAATTTATATTTAGATCATTCGAGTTATATTTTGATTGTCTCGGATGGATAAGGGCATGTTAATATGTTTCAAATATAAGTTGATTTTGTTATTAGTTTTTTGGTTTCTAAATGTTTCATGTATTTAATGTATAATTTTATGTGCTTTAGGTAGTAATAATTGCTTAGGGTTTCAAGTATATCAAGTTTCGAGTCATTCTCAAACTCCTATGAATTCTTGAATTCAAGTTGCTATTAGCGTCAGATTGTTCAGATAGTAAATTATTAGCATTATTTAGGCTTAGTTTGGTATTGAGGTCTATCTAACGCTATTGGATAAACTGCGTTCTCCGGTGGGACCGTGGAAAATATATCGTAACCGACTCATTGCGATATGCGGAACGCAATATTATGTACGGAATACTCCACTAGTTTTCACTGTATGAAATTTTGTATGACATATATGACTAAAAGGAGAATTTCTTAATACTAGTAAGAAGTTGTAGTGTACCCTACATTTGGATAATCCAATAATCAAACTTATCAACCGACCATCGCTAGAGCAAATGGCAAAGAGCTTGGTGGTTGGTACTCGAGACCCAAGTTCGAATCCTAGTTGAAATAATAATCAAACTTATCACCGACCGTTCCTAGAGTAAGTGGCAAAGGGCTTGGTGGTTCATACCCGAGACCCAAGTTCGAATCCTAATTGAAACTTATCTATCATAATCTGTCCAATCCCAAGTTACAATTTGGATCGAATAGTTCGTATTAACTATTTAACATCTTAATAATGTACAATTTTGAATGGGACTTTTACATACAAATTTTTAATTTCTGTTCTCATACAAATTTCTAATATCTGTTCTCAGATAGAATATTATGTTGAAACATTATACCTTTTGTAATGATGAAGTATTATTGCCACAACTTAGCTTCCCAGTGGGTCACACATTACTGGGCCTGCTGTTCGATAAACTAGGTACCCTAAACCTAATAGCTTGTTGGACCCAATTTACTAGCCCAAAATGTTATAGCCCAGTTACTGTCTCTAGCCTATTCAAGCTTATATAACCCTACACCTCGCCATAATTATCTAATATAGAAATATTCTCAAGACTTAGAGTGTCACAAGTTATAGTTTTATACTTCCATCTACTTTAATGTTGCTTTCTAAGAATTCTCAAACTTTAGCGAGGAGCTGCCCAACGACGCCTCATTGGAAAGACTTCGATCTATTGCTGTGTATAAATTTTATCTATGTCCAAAGATTATAATCATTTCCTCTAGGATTTTAAAAAATTTTTGGTTTAGAGTATTAAAAAATATTCCGCGAAACATTGGATGGAGTTAGAACTAACACTTGGCAGTATATAGGAGCTCTCCAGTGAGGTATCATTGGGAAGTTCCCTACTAAAGTTGTCCCCCAGATGATGTGCTAGAAATGGATCAAAGATGTAATTATCGATACTTTTGATAGGCAACAATTACCACTAGCAAACGAAAGATAGGTAGCACGCTACCCGTTTTGTTTCATTTAGAAATAAACTTAGTTGAAAATGTGAATCAACTAGGTTTCCTTGCGCTAGGGACGGTCGGTCACTAAAAATATAAAAGTAGTGTTTGTTTCATATAATTTAATACAAACATATTAATGACGAGAAATCATTTTTGCTATGCTACTAGTAATGTCTATTCTTTACTATTCTAACCAAGTTTCTAAGTAATTTGCTATTCTTAGACTTGCAAGTAATAAAATTATTAATTTGGTAAATTTGTAGCGATCAACAATTTTATTATCAATAATATACTTTGGTTTGATCTTTTGATGAAATGCTCGCAATAGTAGTAGTGATCATCATTGATAACGATGCAAACAAGTCAAGTTAGAGGTGGGTGTAGACCAAAAACACCCAACCAAAATGAGATTATTGATGGACATAGACTAGAGTCAGATAACAATCATTAGAGTTCAAGCATCTAGCCATTCTACATCTATAACTCTATATTAATCCCCGAAAAGAATCCACGTGGCAGCCCCATCTTCAAGATTGGGTGTGGTCTCCATCTTCAAGTTGCTATTCCCGGCCTCTCATCTTTCTTTAACTGTTTCTCTTCCCTATGTGACAATTTATCTTCCCTATACGACCGTTTCTCTTTCCCATGCGACCATTTCTCTTCCTCATACGTTGTAATTCTTCTTCTACTTTTTTTATTGCTGTTTTCTTTATTATCTTGCTTTTTTCAATGTAGTTTCACCAAAAGGTGGGGTGGTGACTGATTGATCTGATGCTTTCTTCGGCGCGATCCAAGTTGAGGGCGCCAATCCCGTCCGCTCCTCCCTATGTGTCGATCCCGATCTCCTGTGCCACACTACTATCCACGACCTCCTCTCTACACTCCACATTGTCGTCATAAACGACCGCGTCGAGGTCAGCTTCGTTTAATCGCTTCTTCTTCTCTTTTGTGAGTTGAAGATGAAGGAGATGGGAGAGTTTCTGAAGATACAGAGAAAGAGAGAGGAGAAGAGTTGGCGAATATGGTGGGTGGTGTACTGGAATCTGTAGTCGAGAATGAGGATGAGGTTCCTAGCAATGTCGGTGGTAATGGCGGCGTCGCAGCCTCTTGTAATTGCGGCAGCATAGGGCTCTACTATTAATAGGGGTTAGAGGTGAGGGTTAACTTTTAATAGGGGTTAGAGGTGAGGGTTAGTATTCCGACGCGCCAATCGCCCCATCCATGATGCCTTCTTATTGGTAGCTTCTATAGTTTCTACCGCCTGCAAAGCGCGGGTCTTTTCACTAG
>TE_00000080#DNA/DTM
GGGGAGGGAATTTTTGCATGATTATAACTGATATGGCTTTTGGAGGACATATTTGTGATGGCAAAGAGGTCATTTCACTTATTTGCTGTTAAAAAATAAACAGTGCTTTAATGGTAACAAACCAGTGGGATATATAAAAACGTTAGGATTTTTGCAGGGATAACATATGAAAATTGAACTTTGTAGGGATATATTTTCCTTTCATTATGTTTGTAGGGACCTGTATGAAATTAATCCATGAATAAAATACCAAAATTGTTGTCAATCAAAACTTGAAATTTGCTTCAGTCCCATTCTTTTCTTTCCCTCCTTTCCTTCCGTTACTCTTTCCTTCCCACTGGCCACTGCCGCTTCCAGTCCTACCTAGATTAGGGCTCAAGAGAAGAGGAGAAAGACAATTGAAGGAGATGAGCAAAAGAGGAATCCGAGAAAGAGAATAGGCTCCAATCAAAGTCTAAATCCAACCGGTAAACGAACTTGTTACTTGAAAACCGCATGCGGCCGCCTATACGCCCGCGTAATACAAGGCAGGCTGCATATAGGATCGCATCATGCAAGTCGTGCAGTTTAATCACCACACCGCCTAGGCTAGAACGCCTTTTTTGAACATCGAAAAATTATTTAGGCACCTTTAATTAGCTCTGTTACCATCTCTTAAAAAGCTCTAGCCAAGACAAACATGCCCTAATTTTTGCACCTTAACCCAACATAAATTAGTTTGTGAAAGAGAATTATATTCTCGATGGTTAACTATCTAAAGGTCTTTGAGACATTACAAGTTCCCTACATAAGGATATATGATATAATAAGTAACTTGTAACCACCTTGGGTTTAATAGTACAGTATCATCTAGAGTGCCTTTTAAAATCGTGTTGGTAGATCTAGTCAGTCTATGGCCTCCTGACATGCAAGATTACCTAAATTATCAATTCCTCAAATAGGAGGTTGAAAAAGTTTTCCAACCACATATCTATTTTTGTAATACCTTAGGCGAACCATAAAAAATTAGGTTAACCTCCTTGTACCAATGCGATTATATATTTGCACATAAGATTAGGGTTACTCATTTCGATAGAGATAGAAGTTGTAAGAAAATACTAAAATAGCAAACAGATTTTCTTGATCTTATTCTTAGAACAATAAAATGATCTTTGAATGGAGATGAAATATAATACCACTAATTTCTAAGAAAAAGCATGATATTGAAAGTTACACTTATTACAAGGGGACAAAAAGTCAAAAATCATGAGCCATGCAACAAAAGTTTGCGATGAAACTGCTTAAGCATGACTCAAGCTGAGTTAAAATTGTGTCAAAGAACCAATTTGGTCACAAGCCAAGAAAGGTTATTCCGTTTCCTATATGGTTCTTTATACTGGTAGAAAATGGGAAGATGATAGAGGATCTACAGAGAATTTCACTGAGGAACAGCATTAAGGAACTAAGGAAGTAAGCAAAACGACTTAGTTAAGAATTTCATAACTCATAGGTGCATTTAAATGCAAGTTGAGGAATGAAGACCAAGTACAAGAAACAGTCAAAGGAGCATGCTTATTAAGAAGCAAATTAGTAATGTACTATAACTATGAAAAGCATCACAGAATGACAAATTACAGATACTGATCAATTGCGAATAGCATCAGATTTCTCTCATGCAAAATAATGGAACTGCAATTGAGTTATAATGTGAGGAAAAAAAGTTGGTAAGTTAAAATCTGAGAAAACTTAGAATAAGCAAACTATGACAATCTTCTACGACATTGATACATTAACTAGCAGAAAAACATAAAAGGCCTATTCGTGAAAAGTAGCCAGAGATAGAATTTCAGCTTGACAAAGATAAACACTTACCCAAGAAGACAAATTTGGATGAAACTACAACAAAGAGAATGCATGAGATGACATGAGTGCACCAAACACAAACTTTTGGGGAAGTTCCTGCCCAATTGGTTTCAATATGATCCACGTCAAAGAGGGGTAGAATTATACAGGTAACCTCATTGAATTATTTTAATTTAGGATACACTAGTGATCTTCCAAAGGCATGGATTGTCAATATAAAGTGTGCTGCTCGAAACGGCCACCCATAATAATTACATTAGATTTTCTCAATTATAAGAAAAGCTCATCTTGAAAATAGAAGAAAATCATGAACATATTAGCATGTGAACAGGGACCCACAAACGAAACAGCCATTATTACGACAAAGTGCTTAAATCCAAACTCCATGAGTCCAAGAGATTCAACACAAATCCTATCAGAACAACACAATCCAATTAAAATAAGCACTACCCATCTCCCCAAATCTCATCTTCAGCTCAAAAAACCGGAAAAAAGAAAGAAGCAAAAATCCATCACCAGTTTGGCATGGATGAAGTCGTTTCTTTTGCTATTCTCATCCGATTAATCCACCCCGGATACACTAGAACTCTTCCAAGAACTCATCGTCAATGTAAAGTGTGCTGCTTGAAACGGCTAGCCTATATAACTACATTAAACTTGTCCAAAAAAAATTATAAGCAAGACATCACCTCAAAAATATAATCAAATAATAAGGATATATCATCATGCTCAACACATACCCACAAAGCAAGAAGTCATTTTTTAGGTCTCCATCACCATTTTGGCGAGGATGAGATCGTCTCTTTTGCTACTCTCATCGAGTTCAACTATCTCGGATTTCAAGAACGGGTTGTCAATGTAAAGTGTGACGCTTGAAACGGCCAGCCCATATAATCACATCAAATTTGTCCAAGAAAAAAAAATTATAAGCAATATATCACCTTGCAACTAGAATCAAATAACAAGGATATATCATCATGCCAACACAGATTAGCTCAGAAAAAACCAAGAATTAAGGCCTCCATTAACGGTGGAAGCGATAGAGAGAGAGAGCGATCAATCGATCAGAGACATGGGATGGGGATTAGTACGTCGCGAGCTTCCGAGGTGAGCTCCTTTTTTTCTTTTTCCTCCCC
>TE_00000081#DNA/Helitron
CTCTACTATATATAGTATAGTCTAAGTGCAAGAGGAGATGGAGAAAGTATCAGCTTTCAATGCAATGTCGTGCGTTTTATTCTTATTTTCATTATTCTTCTTCTCCTTGTGGTTCGGGTTCTCGTGAGTCGCCTTGATCTCTCTCTCTCTTTCTCTAGCTTAGTTATAGATTACTTTTCTATGAAAAGAAATGCATCAGAACGATCTAAACTTTGTGAGAATCGAATGCGCTTTGACTTTTAGTCGGTAAATTCTAATATTTTAAAATTCACATTATGAATTATAATTCTGGTAAAATTTAAGTGAAAGATTAATTTATGCATATGTGATTTCGTTCCGATTTTCCATACAGGTTCTTGTGATTTGGAGTGGTAGAGAACTATGAAACTATCATGTCACATGCCGAAGACTCAAAACTTGACTTAAACAACTACGTTTCTGTAAAAATTTAAGTTGATAGAAAACGGTACTTCAGTATTTCACAATCCATAAGAAACTTAATATACTGTATTTTGTTTTCTTTCTTTATTTTGATTTTTCCTTTTAGAGTGAACTAGTTTTGTTATGCTTCTGCTTTATGTGGCCATGTTTGTCGAATATATAAAATATATAAATTAAAAATATTATTCTCTAGTAGCTTAATTTTTGAAGAAAATAACAATTTTTGTTTACATTAATTTAACATTATATCAGCACAGCAGGTTCTGACTTCGAGTCCCACCAGCTCCCTAACTTTATTTAATTTTCTCATATTTAATTATTCCACGTTTTTGACCTATCAAAATATCTCGAATCCAAACACCATTAGGACGAATGGCATAAGATTCTTTTGCGATTTTCGTTTCCTCTTTATATTCCGATTCGCAACAATGTGTCTGCTATAAGATTAGGAATATTCTGCAGTTCCTGTCCTTTTAATGCTCTATTGTTCTCTGTTCACTTGTACTTTTCTTATCCTAACACCAATAAAATTTTGTTTACTCTTTCATTATATGACTCTTTGTATTATTCATTTTTGTGGGATGTTCCTTCTTTTATCTCTAGTTTCAAATTTTGATCTTTCTATTTAAGAAACATTAGCAGGTATCTATTGTTCCTCGCCTATCCTTCCTTCTTTTCTATCCATTGTGCTTTCATACATTTAGCTTGCTTTAGTTGAGAGGAAAATTTTTATAACAAGTCGCGGAATACCCCTTTAAGTATTAAGATTTCTACATGAACTTAATGTTACAGATGCAATGCAGATCAAATAAGTTAACTAAACAATTTTTCCGAATCGAAGATCTAAACATCCCTCGATTCTCCCTCGTCTCTTATTTTTAAGATTTTCAGATCAGTAGATTGCATTTATTAACATTTCACTACTGCAGAAAAAGGCAGAGACTTTTGTTAGCTAGCATTTGATATGTAGTTCAAATAACTGCAGTTGTTTTTGCGTGCGAAACAGCTACTTTAGTACTTCTCATCACATCATTTTCAATTCCAAATCCAACGCGTCTTAGTTGCATTACGACGTGTTCTGATTCGTACAAAAGCAACAAGTAAGCTGAATCAGTGCTTGTGTAGAGCAGAAACATTTGATTCAGTTTGTAAGATCTACTTTGCAGATGAGTTTTTGCTGCTTGTTTCAGATGATAAATTAGCCAAAATAAAGGGGGGGAAACAAAGGAATTTTATAAGATTACAACTCATTGTTGAATGTGTTCTCTTTTGCTGATATGATTCACTTTTAAATGTAATCTAACCATTGTAACACAAAATTTGTTTGAGTGTAGGTGTTTTGGTTTCTGGAGAAGATTCGGAGAAAAGTTCTCTAGACAAATTTTATGGAAAGGTAATATTTTTATTTTTTGAATTATTCATTCAGAAAATGAATATTGTGGAAAAGAGTGTTTTCTGTAGAGAGAGATAGGTAGCATGCTACCCGCTTCATTTATTTCATTTAAAAATAAACTTAGCTAAAATACCAATCACCAAACTCTTTGCGACTTGCGCTAAGAACGGTTGATAACTTTTTTTCTTTTATTGCAAAATAGTTTTGCATGCTTTTTAGAAGAACTAAATGCTTCCCTTAGATTAGGTTAATATGAATTAACCATTTGACTTTGGATAGTGGCCTTGTGGAGAGAGAGATAGATAGCACGCTATCTGCTTCGTTTATTTCATTGAAATATAAATCAACTAGGATTCGAACTTGGGCGGTCAATTGGATACCTGAGTTTCAAAACTTCAAATTGTGTATTTTTTAATTCTCTTCCTTTCAATGAACCACACTAAGGAGCCGTTTTGTTGAATGTAATTAGAAACACAGTATAGTTAGAGATGAATACTGTTAGAAATATAATAGTCGTAACTATATATATTTTGTTTGGTTGGATATAGTAGAAGGCGTTGCAACTATAAATTATATGTTTGATTGCATATTATTGAGAAGTGTATTTAAAAACTTTTATAACTTTATAATTTTTTGTTGGTGTGATTACTTCCAATGTAGAAAATTTTTTTATTTAAAAATAATTAGGGATGTAAGTTTACCTCCGGTTTAAATTTACATTCTTCAATTGGAGTTGGAACTACGACAAATTTGAACGTAGTTTGAACCAGTTGGATCTCCTCATACAGTTCTAACTGCAGTAATTAGACTCAAATGCATGAAACAAAATACTGGATTTGGAATTGCAGGTAGTTATAATTGCAGTGCAATTACAACTATATGCAGTAAAACATTCCCTAAGATTCGCCCTTTATTCTTGCATTTTTTTTTAAAAAAAGAATCATTATAATAATATAGATATTTATTTATATTTAACTCTTGCTTCATGACAATATTTATGTTTATGGTAACTAAAGTATGACCCCCTCTGTTATATACATGTGAGATCCCTGAACAATATGGAAATATAAATCATTATTTGAACTTTAAAAGTCAAAATAAAAATGAACTTATATAATTTTTTTAACTATTTTTAACAACCACTTAATCCATAATTCTATTAGTTTTTCTTAACAACATCCAATCTCATAAAAGTCAAATTATTTACAAGCTCTTACAATTATCCAAATACTTTTTGAAAAATAGGCATTTAATTCATTTGGTTTTCGCGCAATTGAAGATTGTTAAATAAAACTTAAGTTTTGATGCTTAATTTTATTATATTTTAAAATTTTACAAGATCATATACAGGACGTACGATTAAAATGACTACTTAATAAGTAACTTCACTTCAGAAGAGGGTTGATTAAACTATTTTTGGTAAAGCTTAGTAAACAAATTATAAAAATTTACAGTTTTAGATACTGTTTGAATTTATTGCCTTTTTTTTTATTTTGTAAATAAAATTTTTATATAATAATCATAGGAGTGAATGGTGAATTACTTTCGATCTTGCCTTTTAAGTTATTTATTTCTCAACAAAATAAAATTTAAAACTAAAGTTGTCACCATCATTGGCTAAGGTGCGTGTACCGCAATCTAATCAAAGCACCGCCTCGGTCCGTTCGGTTCGATTTTTGTAGTATTTTGAAAAATTGAATTGAATCGAATTAAAGGTATAAACTTTTAAACTGAACCAAACCAAAATAATTCGGTCCGTTCAATTCGATTTATTTGTCTTTGGCAAAATAATTTTATTTAAAATATAATCATGATTGATATAATGTTAAAAATTATGGCTAACATATAATTAATTACAAAAAGTTTAGTTTATTCACGTTATTTGAATTTTTAGTTTATAATTTTACACCCTAAAAGTGACATCACAAGTGACATCAGCGAGCTTATCCCAATCATACAACTACTCTTTGTACTCCACACTCTCTACCCATTCCACCATCTATAACATACATGAATTCTCAGTTTTCGAACAGGTGGCGAGCGTGGAGGCGCGGGCAGGGGTGAGCGCGGGGCGCGGGCAGGCGGGCCGGGTGGCGGGGAATCAACTAGGATTCGAACTTGGGTCTCTTTAATTTTTTCTCTTTAATTTTTTTATATATTTGTTCTTTTAATATATGTAAAAATTGAAAATATATAAATAATTTTTAAATAAGTTAAATTATTTGTATTAAATATAAATTTTAATTAAGCTGAATTAAAGGATAAGATAGATAAAAGAAGAATAGAGGAAAAAATGTAAGAACAATAAATTATTTTTTCTAAAAATTATATATAATTATAATAATAATTTCTCTCTCTCTTCTTAATTTTTTCCTCACTTATTATTTTTTAAAATTCAATAAGGATCCAGTGCGGGTGGGACTCAGCAGGGGAGAGAGGAGGGAGGGTTCATGTACATAGAAGAAAATTTATAATGTTTTTTAAGTCTAATCTATTTTTTTATTTTGTACTATAAAAATTTAAAATATATAAATAAATTTTAAATAGTTTATATTATTTGTATTAAATATAAATTTTAAATTTACAATATTGAGCATTTAGATATATCTAGATTATACATTAAAAAATAAAAAAAGATTGATAGAGTTTAAATTAATTTTATATTTTATAAAATTTAATTGCGAGAATTGTCAAAATATCGTTGACTTGCTCAAATCTAACATATAAAAAGTTGGATAAAAAAAATTGGACGATTGGATTTACACTTTCGTCCTTAAAAATATAAGACGAATAACACTTTAATCCCTACATTTTAATGTATTATGATTTAAATTATGAGATATGTGACATTTTTATTCTCAAATTTTAATTAGTTGTTTATTTTTCAGCTATGAAGTCGTTCCGTCGCAACGCGCTGGTCCTTCACTATTTTTGAAATGAACTCCTTATAAGTATTTTTGCTTTGAATGAGATTAATTTGAATCTTTTTATATTTAGTTAAATTCAAATTTTTATTAAATTTATTAGTTCTATTAACTTATTACTCGTTAATTAATCTAGTTTTATTTGTGAAACCTCAAAATACAAAAAATTCTAATTTTTAAGCATCACGATGAAAAAAATAGAATTAATTCATCCTCAATTTTTATATTTTTTTCATATACTAGAATAAAATGTAGAGATTACTTTTTTGTATTTCAAAGTTTGTGTAATTAATAATAGGGAGACCTACATTTTGTGAATTCTATTTATTTGATTAAGATTCTAATTTTCTAATATGTTTCTAACTTTTCATCCAATAATAAGACTGATAATTTAACTTATTATTCGCTAGCGAGCTCGTATTCATTTCGTTAATAAATAAACTGTACATGAGCTGAATTTTTAACTTGATATTTTAATAAATAGACTCGTGTTTGGCTCGTTTAATTGAGCTAGCCCCAACTGGCACTTGTTCGGCTCGTTGACTGTTCTAATAAATGACTTTAATTGAGAACAAAAACTACTTAACTATTTAATAAAGTGCATGAAGTGCATTAGAAGGTTTTGTGCAAAAGTGATAAAGATTAGGGGTTTTGTTGCGTTTTGCTCCCCGTGAGCCCCACAATTCCAGAAAGCGCCCACCGACCACCACCACAACCTCCGCGGACACTCGTCTACGTCTCTCCATCTTAATAATAATCATCATCATCTATTATTAATAAATTATTATTAGTACTATTTAAGACTCTCTCCCTTACAAGTGTAAAATTTCGAACCAATTTTCTGAGAAATTTGGGGGGAAAAGGAAAGAGCGGCGAAATCCATTCTTGTAAACCCTAACCCTAGATGCCTCTTCTTCTAGGGTTTCACCTCTCTTGATCCCCTTCTACCCCCAATCCCTATGGAAGGCCCTTCCCTCCTCCTTCCTTGATTCTTTTACGTGCAAGGATTTTAGATTGGCTAGGGTTTTGGGGAACTGGGGTTCTTCATGGAGTGATTGGTTGTGGTTGTGTTTTGGGTGCTTTCTTTATCTCAGTTGAATGTGATTCTTTCTCTTGCTTTTCTTGCTTCAGTTTGATGTTAATGTAGGTTTCTATTGATCATCTCTCGGAATACGAAATGGTTTTTGGAAAGATGTGCCTCTTTTTCTACTTTGTCATTAGTACTTGGCCAAATTGATGTAGTTCTTTATTGAGAAGGTCACCTAGGTTGACACAGAGATGGACTCCCAGGAATCATGATCAATGCTATCGAACGGAGTTGAAATCTATATC
>TE_00000082#DNA/DTM
GTGTAATTTCACCATTGTAATGGTGCACCATTACACCATTACGAAAAACCCGGCCAGCTGGGACAGCGAGCGCCCCCGCGAGGCCGCCGGGTCGACGTGCACCTCCTTCGCGGCAACGGTGACGGAGAGGGAGGCGTTGGCGTGCACCGGCCGACCTCGAGCTCGGCCGACCCCGACCTCCCCCGCGCCTCCGCTCGACCCCGACGCCCGCAGGCCGCCGCGTGCACCGGCCCCGTGCGTGCCGCGGCGCCCCCCGAGCTCCGCAGCAGAGCTCGGCTCGGGGGCGCCGTCGCCGCGGCAGAGCTTCGCCGCCGCTGCTGCCGCCGCAGCAAACGAGGCCACGGCGGGCCGTGGCGGGGCGGCGTGGGCGCGGCGTCAGCGTCAGTGTATCCTCCTCCTCCTCGGAAACAAATTATCAAATATTGCTAGCAACTCAATACAAAACTCTGCAATACTATTTTTTTTTATTTCTCAACAAACAATTTCTTGGATATACACATTTCATGTTTCTATCTTCACCTTTCCTTTTCACTCTACCTCTAATCACCACTCCATAAGTATACCACACACAAAGTGAAAGAAGAGGAAATTAAGCGCCGTCGCCGTCGCCGTCTGCCGCGGCGACGGCGCCCACGAGCCGAGCTCTGCCGCGGAGCTCGGGGGGCGCCGCGGCACGCACGGGACCGGTGCACGCGGCGGCCTGCGAGCGTCGGGGTCGAGCAGAGGCGTGGGGGAGGTCGGGGTCGGCCGAGCTCGAGGTCGGCCGGTGCACGCCAACGCCTCCCTCTCCGTCGCCGTCGCCGTCGCCGCGGAGGAGGCGCACGTCGACCCGGCGGCCTCGCGCGGGCGCTCGCTGTCCCGGCTGGCCGGGTTCTTCGTAATGGTGTAATGGTGTACCATTACACCATTAATGGTGAAATTACAC
>TE_00000083#DNA/Helitron
TCTCTACTATATATAGTATAGTCTAAGTGCAACTAACAACAAAGAGAGAGAAAAGAAAGAAGAGGAGATGGAGAAAGTATCAGCTTCCAATGCAATGTCGTGCGTTTTATTCTTATTTTCATTATTCTTCTTCTCCTTGTGGTTCGGGTTCTCGTGAGTCGCCTTGATCGAAGCTTAATTATATATGAAAAGAAATGCATCAGAACAATCTAAACTTTATAAGAATCGAGTGCGCTTTGACTTTTAGTCGGTAAATTCTAATATTTTAAAATTCACATTATGAATTATAATTCTGGTAAAATTTAAGTGAAATTTTTTTTATATATTTTTTGATTAATTTATGCATATGTGATTTCGGTCCGATTTTCCGTACAGGTTCTTGTGATTTGGAGTGGTAGAGAACTATGAAACTATCATGTCACATGCCGAAGGCTCAAAACTCGACTTGAACAACTACGTTTTCGTAAAAATTTAAGTTGATAGAGAACGGTACTTCAGTATTTCACAATCCATAAGAAACTTCATATGCCGTATTTTGTTTTCTTTCTTTATTTTGATTTTTTCTTCTGCAGTGAACTAGTTTACTAGTTTTGTTATGCTTCAGCTTTATGTGGCCATGTTTGTTGAATATATAAAATATATAAATTATAAAAACTATTCTCTAGTAGCTTAATAAGTTTTTGAAGAAAATAACAGTTCTTTTTTACATTAATTTAACATTGTACCAGCACAGTAGCTTCTGACTTCGAGTCCCGCAAGATCCCTAACTTTATTTAATTTTCTCATATTTAATTATTCCACGTTTTTGACCTATCAAAATATCTCAAATCCAAACACCATTAGAACGAATGGCATAAGATTCTTTTGCGATTTTCGTTTCCTCTTTATATTCCGATTCGCAACAATATGTCTGCTATAAGATTAGGAATATTCTGCAGTTCCTGTCCTTTTAATGCTCTATTGTTCTCTGTTCACTTGTACTTTTCTTATCCTAACACCAATAAAATTTTGTTTACTCTTTCATTGTATGACTCTTTGTATTATTCATTTTTGTGAGATGTTCCTTATTTTATCTCTAGTTTCAAATTTTGATCTTTCTGTTTAAGAAACATTAGCAGGTATCTATTGTTCCTCGCCTATCCTTCCTTCTTTTCTATCCATTGTGCTTTCATACATTTAGCTTGCTTTAGTTGAGAGGAAAATTTTTATAACAAGTCGCGGAATATCAAGTTGGCAGCGAGGCCAAATTGGGCCAAATCATGGTCGAGTGGGTACTGTGTCTATACATTTTAAGTTAATTGGTTACTTCCCCTCTAACAGCCTAAGTTTTAGAAATTATGATCAGCGCCAACGATCAAACAAGTGATATAAGAGCACGCCAAGAGTTCGATTCCCGCATTCTGCAATTTGTGCAGGTGTTGCAGCCCCTTTAAGTATTAAGATTTCTACATGAACTTAATGTTACAGATGCAGATCAAATAAGTTAACTAAACAATTTTTCCGAATCGAAGATCTAAACATCCCTCGATTCTCCCTCGTCTCTTATTTTTTAGATTTTCACATCAGTAGATTGCATTTGTTAACATTTCACTACTGCAGAAAAAGGCAGAGACTTTTGTTAGCTAGCATTTGATATGTTCTTATCGCGTTTCAGAAACCTGTTTTTTTTGTTCTTCGAGATTAAAGATTATGTTTGGATGCAATATGCAGGTAGTTCAAATAACTGCAGTTGTTTTTGCCCTGTTCATAATTCTTATCATGTTTGTATAGCCATTAGTATCAGATTTTTTCCCCTCTTTTTTCCTGTTTTATGATTTGTTAGTACTTCTCATCACATCATTTTCAATTCCAAATCCAACGCGTCTTAGTTGCATTACGACGTGTTCTGATTCGTACAAAAGCAACAAGTAAGCTGAATCAGTGCTTGTGTAGAGCAGAAACATTTGATTCAGTTTGTAAGATCTACTTTGCAGATGAGTTTTTGCTGCTTGTTTCAGATGATAAATTAGCCAAAATAAAGGGGGGGAAACAAAGGAATTTTATAAGATTACAACTCATTGTTGAATGTGTTCTCTTTTGCTGATATGATTCACTTTTATATGTAATCTAACCATTGTAACACAAAATTTGTTTGAGTGTAGGTGTTTTGGTTTCTGGAGAAGATTCGGAGAAATAATTTTCTGACTGGAAAAATATTTTTCTTTATAGGAAAAGTAAGTACTCTAGGAATTATTCATTCAGAAAATGAATATTGTGGAAAAGAGTGTTATCTGTAGAAAACTTTTTTCTTTTATTAACTTTTTTTCTTTTATTGAAAAATAGTTTTGCATGCTTTTTAGAAGAACTAAATGCTTCCCTTAGATTAGGTTAATATGAATTAACCATTTGACTTTGGAGAGTGGCCATGTGTCAACTAGGATTCGAACTTGGGCGGTCAATTGGATACTTGAGTTTCAAAACGTCAAATTGTGTATTTTTTAATTCTCTTCCTTTCAATGAACCACACTAAGGAGCCGTTTTGTTGAATGTAATTAGAAACACAGTATAGTTAGAGATGAATACTGTTAGAAATATAATAGTCGTAACTATATATATTTTGTTTGGTTGGATATAGTAGAAGGCGTTGCAACTATAAATTATATGTTTGATTGCATATAATTGAGAAGTGTATTTAAAAACTTTTATAACTTTATAATTTTTTGCTGGTGTGATTACTTCCAATGTAGAAAATTTTTTTATTTAAAAATAATTAGGGATGTAAGTTTACCTCCGGTTTAAATTTACATTCTTCAACTGGAGTTGGAACTACGACAAATTTGAACGTAGTTTGAACCAGTTGGATCTCCTCATACAGTTCCAACTGCAGTAATTAGACTCAAATGCATGAAACAAAATATTGGATTTGGAATTGCATGTAGTTATAACTACAGTGCAATTACAACTATATACAGTAAAACATTCCCTAAGATTCGCCCTTTATTCTTGCAAAAAGAATCATTATAATAATATAGATATTTATTTATATTTAACTCTTGCTTCATGACAATATTTATGTTTATGGTAACTAAAGTTTGACCCCCTCTGACCCTGCTCTGTTCTTCCATTATATACATGTGAGATCCCTGAACAATATGGAAATATAAATCATTATTTGAACTTTAAAAGTCAAAATAAAAATGAACTTATATAATTTTTTTAACTATTTTTAACAACCACTTAATCCATAATTCTATTAGTTTTTCTTAACAACATCCAATCTCATAAAAGTCAAATTATTTACAAGCTCTTACAATTATCCAAATACTTTTTGAAAAATAGGCATTTAATTCATTTGGTTTTCGCGCAATTGAAGATTGTTAAATAAAACTTAAGTTCTGATGCTTAATTTTATTAATTATAGAAAAACAGATGATATTTTAAAATTTTACAAGATCATATACAGGACGTACGATTAAAATGACTACTTAATAAGTAACTTCACCTCAGAAGAGGATTGATTAAACTATTTTTGGTAAAGCTTAGTAAACAAATTATAAAAATTTACAGTTTTGGATACTGTTTGAATTTATTGCCTTTTCTTATTTTGTAAATAAAATTTTTATATAATAAATCATAGGAGTGAATGGTGAATTACTTTCGATCTTGTCTTTTTAAGTTATTTATTTCTCAACAAAATAAAATTTAAAACTAATTGTCAGCATCATTGGCTAGGGTGCGTGTACCGCAATCTAATCAAAGCACCGCCTCGGTCCGTTCGGTTCGATTTTTGTTGAAAAATTGAATCGAATCGAATTAAAGGTATAAACTTTTAAACTGAACCAAACCAAAATAATTCGGTCGGTTCAATTCGATTTATTTGTTTTTGGCAAAATAATTTTATTTAAAATATAATCATGATTGATATAATGTTAAAAATTATGGCTAACATATAATTAATTACAAAAACTTTAGTTTATTCATGTTATTTGAATTTTTAGTTTATAATTTTACACCCTAAAAGTGACATCACAAGTGACATCAGTGAGCTGATCCCAATCATACCACTACTCTTTGTACTCCACTCTCTCTACCCATTCCACCATTAAAGAGCATCTCCACTATGACACATCTATAACATAAATGAATTCTCAGTTTTCGAACAGGTGGCGAGCGTGGAGACGCCGGCAGGGGCAAGCGCGGGGCGCGGGCAGGCGGGCCGGGTGGCGGGCAGAGGAGGTCAACTAGGATTCGAACTTGGGTCTCTTTAATTTTTTCTCTTTAATTTTTTTATATATTTGTTCTTTTAATATATGATTAAAAAAATTTATAATTTTTTCATTTAATCTAAATTTTTATTTATTTTTATAAAAATTGAAAATATATATAAATAATTTTTAAATAAGTTAAATTATTTGTATTAAATATAAATTTTAATTAAGCTGAATTAAAGGATAAGATAGATAAAAGAAGAATAGAGGAAAAGATGTAAGAACAATAAATTATTTTTTCTAAAAATTATATATAATTATAATAATAATTTCTCTCTCTCATCTTAATTTTTTCCTCACTTATTATTTTTTAAAATTCAATCAGGATCCAGTGCGGGTGGGACCCAGCAGGGGAGAGAGGAGGGAGGGTTCATGTACATAGAAGAAAATTTATAATGTTTTTTAAGTCTAATTTATTTTTTAATTTTGTACTATAAAAATTTAAAATATATAAATAAATTTTAAATAGTTTATATTATTTGTATTAAATATAAACTTTAAATTTACAATATTGAGCATTTAGATATATCTAGATTATACATTAAAAAATAAAAAAAGATTGATAAAGTTTAAATTAATTTTATATTTTATAAAATTTAATTGCGAGAATTGTCAAAATATCGTTGACTTGCTCAAATCTAACATATAAAAAGTTGGATAAAAAAAATTGAAAGATTGGATTTACACTTTCGTCCTTAAAAATATAAGACGAATAACACTTTAATCCCTACATTTTAATGTATTATGATTTAAATTATAAGATATGTGACATTTTTATTCTCAAATTTTAATTAGTTGTGAAGTCGTTCCGCCGCAACGCGCGGGTCCTTCACTAG
>TE_00000084#DNA/DTC
CACACATCAATTTAATTCAATTTAATCAGAAAAATATATGTATATATTTCAAAAATGATTTAATGTATTTTACTTTCACATGTAAATTCATAGGGCCAGTAGTATCAATAATTAAATTAAAATATAAGAGAGATAGGGCCACTTAATTACTACATTAGCAACTTTAATGAAAAGGAAACAAAAAAAACATATATAGGTCAATAAGAATTTTATGTACCAATTTCGATCCGAAAACTTCATCTGCGACGATATATTTCGACGACTCTGCGAGATTAGAAGTTATTGGTAATGCGAAAGGAAATCGTTTCTTCTGATTCGAATACGCGTATCTTCACTACAAATGTACATATTCGATCACATATCGCTACCCGATACGGTTGAAACATAATTTTAGGTAAGGAATTAATCGACTTAGCAGTTGTACGCAGAATCATCGAGCTTAATATACATGCATACAGACAGACAGATAGACAGATAGACAGATAGACGACCAGTAGACAACTACTGTCCAATTCATTACAGACATTGATTTTCATTCAAAAACGATTGGATTGTATATGAAAAGAAACTAAGTTTTCTCGGTTACTAGAGAACAAAATCAAAAAGCATAAATAATGCTAAGCATGTGCCCTTTTAATCTGTGATTTATCGATTTGTTACAGTACCAAAACCGTAGCGTCAAACTTAGTG
>TE_00000085#DNA/Helitron
TCAAAAATAATTAAAAAAATTGAACTATAGTAAATTAAAATTAAAATGATGATCGTAATCTACATATCTTACGGGTTACTTGTTAGTGATAATAATAATATTTGGAGCTACGTGTTGAAAGAAAAGATCGATATTGTGCGTCGATCTAGAGAAGGTGGAGAGATTGAACGGTGGAGATTGAGAGGCAGTGTTCAACACTTCAACTTGAGTAGATTAGGCAACTAAGACATAAGATTATTTTATCTTTAGTAGTCGATTAAAATTTTGTTATCTACCTCACGCGTACGTGGAAACCCCAGTACTGATCAAAGTGAGGCACCTTGGTCGTTCCGCATGTATCGAACAAAAATTATGTAGAATATTTAAATACAAATTATCAGATCTGTAACATAATAAAATGGTTTTTCCCTTTGATACATCTAAGTTTTTTGGTATAGATCTGAAACTCTCAGGCCTTATTTGGTTGGGAAGCAAGGATTGGGATAAAGAGTTATTCCTCATTGTACCCTAAACACTATATTTAAGGATGGTAACAAGTTATTTTCATTCTTAGCGGGTTATCCTGAAATGGAAACTAAGTTATTCCCATCCTTAGCGGGTTATCCTGAAATAACCAGTTAAAGGTAGGAATAGATTGTTCCCAACCTTAGGGTGGAATAGACGTGGTTTGTTGTATTAAAGATTTAACCATATATACATCACCGTTTTAAAATCCGCAAATTGCATGTGATGAGATCCGACGAATGATTGATTAGGCCTTTTTTTACATAAAATTTTTTTCCTTCACTCTAAAAACAGACCCTCTCCAAAAGAGGCACAACCAATCCGCATATCAGGCTAGGCTGGACAATTTTAATTACTAGGGATGTCAATTGGTACGAATATGAATAGAACCAATTTATTTGATACTAAACGATGTGTATCTAATGTTAATAGACACAACATTATTTGGAATGAAAATATATAAAAGTTAATAGACACAACATTATTTGCATATGTAAGCAAATAGAATTGTTTTTATTATACTTTCTCATCCTACTTTGCTCAGGTGTATGTATACACAAAAATTTAGATATCTTGCATAGGTATGCATGTATACAACGGAATCAATAAGTACAATTAAAAGGGCACAAGAAGCAGAAGGAAAGAAACACAGGAGCCACCTCCATTAATAGTTAGCATTGTTACAGTAAAAAAAGGGATCTTGCTAACCGGAGGAAAGTGTCTACCAAACTTTTATTTAATTTCATAGAAATAAGAAGTAAGATCTGCCCTGTGGTGTTGATATATTTTGTTTGTTTTGCTTAATTCGCTTTTATGATACCCCTACCCAAATAGGGTTTAGAAGTAAGATCTATATTGTGTATTAATGTAGAGAAAGAAAGGGGTAATAAATATGTAAATACATATCATTCAAGTACTGTTTAATTATTCGAGTAGTAATAGGTTAATGAAGATCAAATAATTCAAATACCTTAAATTTGTTTAGGCTTTGAGAAAAGAGAACTAAGAAACATAATTGTAAGGGTCACTATCTAGGTTTTGTTGTCTCGATTCTACTAATGGACTAGGGTCCAACAGGCTTTACAAGCGTGTTAGTCACATTTTCAATTGGGTCTCGTTATAGAGTTATGGCCCGTCAGATATTAAGGCTGATCTAATGCTAGTAGGCCAAATAAAAGTGAGGCGAAAGCATATATGAATATATTTTTCTATATCTCTTTTATAGGATGACATTGTGGTACGTCGAATGTAAATGTAATATTCCTGCACCTAACACGTTTTTTCCACAATCATAAACGAAACATTAAAAAGGAGCCATGGAATTGCCTTTCAAGACATTCTCTTCTACTTTTGGAGGACATCTCTGAATGCTTGACCCTTTGGCGGGACTTTACTTTTTTATGAATCGATTTCTCCCTCTCGGACTAGCCACAGATCTAACTACAACAGTGGGAAAAAAACTTGCCAAATTAACAGTACTTAAGTAGTGAAGCCTTGGTGCTTGGTTAGTAAAGAAGGTTCTTTATTTTTTTAAGAAAAGATAGCATGCTACCGCTTCATTCAACAAGCGAGTGAACTTAGCTATAAATTAAGACATCCAGGCCTCGAAAGACTGAAAAAGGTAAAAAACAAAAGACAGACTCATAGCACAAGAGAAGAACAGAAGAGAGACAAGAGAAAAACAATACAGTTCAGTTACATGAGCGATCTCACGAGTCTCTAAGCTTTCTGATCTCCATTAACAAACTCCCCAATGCCCGTTTTGATTTCTGAAAAATTCTTTTGTTACGCTCCAACCATATTATCCACCATGTTGCGGTGATGATCATCATTTCTATATCCCATGTGCACCCTCTTGGCAATACAGTAAAGAAGGTTCTTATCAGCAAATTGTTTAGATTAGTGCCAGACTAAAATGTTCAAACTATTATTATTATTACTTTTTTGATAGAAAATAAATTCTGCTACAAATGTTGAGGCAACAAGGCTTCGAATGGATCAAACAGTTATATGGGTTACTTAGAGTTGCAAAATTTGGTTCATTCCTTTATCATTTCACGGACTTGTCTAATGAGTAATAGCCACTAAGGCATCGAAACTCGAAAGATTAATTTCTAAAAATCACAATATTTCTTGTTTCAATTTCATAATATTATAAAGTGATCAACAAACTCTCGCAACAAAAATACTATAAACCGATCTTACTAATAGAATTGAAAGGATCAGTTGAAGGATCTGATTTTTCAGTTGATGACCTTATCAAATGTACTTATTTTATGATATTTGTACAATTGAGTTATGATGAAGTGAAAATATACATAATTTGTCCGAACTATAAATTATTTTTTAGAGTTGATTATCCAACCTTTCAAAGTTTTTGTTTTAGTATCTAATCCTTCAATTTATTTTATTTGAGTCAGTCAACAACATTTTAATTTTAGAATGTGTCATTTATCTTTTATAGATTTAGTTAATATGCTTTGTGTAATTCTTACTACTATAAATTTGTTAAAGTAACTAATTAATTTAAATATTAAAATTAAAATATCATTGACCGATTCAAATCAAATAAATTGAAATGTTACATAGTAAAATCTAAAATTTAAAAGGTTAGATAGTTGACTCAAAATAGTTTATAATTCAGATAAGTTCTATACGATTTTATCTTAAGATAATAAAATTCATTGTGAAAGTGAGACAAGGGAATTTTAGAATAATAGAAATGAAGCACTATTATTGAAGCAGAATTTTTATTTAAAAAAACAATCAAAGCGCGTTTAGCTTGGCATTTTTGCAAACTCCTTCAAGTGAAAAGAAAACTACGGAATATCATGAACTAACATAGAGAATACAGTTCAGTTTGAGAATTGAGACAACAACTAATTGACAAGGAACAAAATGAGAAGAGAATCAAAAAAAAATTTTACCGTTGCTACCGTCATTGAAGAAGATAGGCCTTTGAGTTGACTCATACCCATGTTATTTTGTAAGCAATGACAGAGACGATTGATGTGGCGTTCCAACGAACGGCTCTGTCAGTTGAAAACAATAGCTGTGCAGCCAAATTAATTATAAGTATATCTTTGCACGTTACACGCCATCCTGAGGTTTAAAGAATATTTTAAAACTTTTTACATTAATGCTAGTTCGATACTTCGATTATCAACTTTGTATTATATTCCTACAACTTTACTAATAGAGAAGTCACATTTTCTTTATAAATCCTATCACCTAAAAATTTTAAAAAAAGTTAGTAAATTCTACAATTTTCGGATGAGGAGTTATAGAAAATACAACCCCTTTTCATAGCAAACTTAGTTCCTCAAAAAAATTAATAAAATAAGTATCAAATATTGGCCTTTGTACAAAGGACACTTTCTTTCTAGGTATACTAGCATTGCATGTGTTAGATATATCTCTCTTAAACCCTATTTTTTTCAGAGCATATTCTATTTTTATTAGCCAATTAAATTTAGTCCAAATTATTTTCTAATTTTATTAAAAATATTTTTAATCTTAATGAGTTTTAGAAGCGAATATAGGACAACTAGAAGGGCTTTTTGCTTTTAAGCAGAAGGCTCTATCTCGGAAGGGATCATGCCGAACAGAAGGGCTTACAGTGACGAGCCGGATTCAGGTGAGCCATCCCATCAAAAAAAGCGTGCGGCAAAATGTGTGCAGTTAGCATGAAATGTGTTGCTGAAAGGTGCACTCCTTTGAGCACTAACGTGTTGAGCATAAACTTGGAGCACTAACTTTGAAACATCTAATTGATTTGATTAACAATATCTTATCCAATTGGTTTAATTTAACAATGTCTTAAGTGGTCATTGCCCATCACAGTAAGTATTAATTAGTGGCCACAAGTATCCATCAATTTGTAGAAGGTAAAAATGCATGAAGACCCCTTCAACTATAAATTTTGATCTTTTGCAGTTGAGTAAATTTTATCGAATTCACGAGTGTTTTTTTATCCGAAGTAATAGTTTTGATTCACTTTTTAGTAAATAAACTAAAACAATTAACTACTGATAGCTAATAGAATTGTCAAATATTGCAAAGTTTCTAACTTAGCTAACTGAAAAAGCTCACCAGTACGAAAAAGATTAAAATTGAGAGGGTTATTTCAGAATGGCCGATAGGCGAGGGGTCTCTGCACATTTTTACGTCAGTAGATTAATTCTCTTTGTTTTTCTTCTCATCATCTATTATAATCAATACTGTTACTTTAGAAAGTGAAAGTCCTATGTTCTAGTAATTTTCTACTTTATATTCAAACTATTCCAAACATAAATTTTGACAGCCGGCATAGGAAATTTATTTTGTATATGGAAGAAGTAAAGTTAGAATATATACCTTTGACAAAAACTTGTTCCATTTTGCAGGTTCAATTAAATTACAACTATTTAAGATAATGTTCAATAATATGGATAGACGTTTCAAATGTTCTATCCTTGAAAATTAGTTTGGAGCTGTAAAAACTTCCATAATATGGAGAGAAGTGAATACATGTACATGCTTGCCACCATATCAACTAAAAAAATATTATGAAAAGAAAAAGGAGAGATTTGCTCGTTTTGTGCTCTTCTACTCAGTTTGCTCACTCCAATCCTAATTCCAAGGGTCCTTAATGTTAGAATTTCACTTGTTAAACATGAAAATAATAAATTCCATGTTTATTAATGGGTCTGGCGCATCAGGCTTAAGCTTTTGGGTTAAATGGATTTTTACTAGCGGAATGAGTTTTCCCACTTCTATAACTTTTAGATCACGTCCTTTTAGAGAGAACACCCATAATATAGCCAAATTTTATTTAACTGGGTACAACGCAACTGAATAACAAATAAATAAGCGGACAACAAGCCACTCTTTATTGTGGCTGATGATCACAAAAGGGTTGTGAGTCTTCAAAATATTATATAGGAGGAGCAACTAAGAAATACCACCAAGCTACACGCAAAAGCCTAAAAGCTACAAAGGCCTAAAATCCAAATTCAGTCACTAAAACCCAAAATCAAATTAAACGGATAAACCGATAAAGCCCCGTTCAGTATGAAGGCTTATATGATGCTTAATAAACACTACAGAATTGGAACAAAAATATATAAAAATATACTTTTTAATTTTTCATTGGGGATAGTAGAAAATACAGCGTAATGGACTCATTGTGATATGGAATGTTTTGCTATTCTACTTTCTCATCGTACTTTGCTTAGGTGTATCTATAACATACATGAATTCTCAGTTTTGGAACAGGTGGCGAGCGTGGAGGCGCGGCAGGGGGGCGAGCGTGGGGCGCGGGCTAGCGGCGCTCGTGGCGGGGCGCCGCGTGGCGCTGGCATTCAATCTAAATTTTTATTTATTTTTATAAAAATTTAAAATATATAAATAATTTTTAAATAAGTTAAATTATTTGTATTCAATATAAATTTTAATTAAGCTGAATAAAAGAATTATGGATAAGATAGATAAAAGAAGAATAGAGGCAAAATGTAAGAACAATAAATCAATTTTTCTAAAAATACTTCTTATTAGTATGAGTAAACTTTCTTATAATTTTATTACAGCAATAGTTGCTGCAGAATCGTTCCGCAGCAACGCGCGGGTCCTTCACTAG
>TE_00000086#DNA/DTM
CAGAGATCTTATCATTAATTAGTAGCAGGGGCTGAAACATAACATGATAAAACTATTTTTGTAAATTCGAAGAACAAATATCTAACAAAGAGATAAGTAAATTGTGAAATATATGATCAAGGAGATTACTAAAAATTCATCCAGGTTGAGCTCACACCTTAATGCATGAAATAAAGCCTATATATATATAGCATTAGTGTACTCAATTTCTCGCCCTCTTTCATAGATAAATAATACAAATCATAAGAAGGAAAATCTACATTTACTGTGCCAATGTCATCAAAGTGTAATTATAAATAGTGCAGGCAAATCCCTGATATGATAGGATAGAGTTAACATAAGTTATTTCCGCACACGGTATCAGAGCAAATAGTTTGAGTTTAAATCTCTCGTCTTACCTATAAAAAAGTATCAAGCCTAAACAGAAGTGTTGAACATAAAATATTAAAATACTATCCTTCGGTCTCTTAATTATTTTCAAAAGTCGAACAGTTATTTTACAATATATGCCCAAGTTTCAAAATGCAGCAACATCTTTCATGGAGAAACCACTGTACAAAAATTCTAGTCCATTCATTGCATCAATTACCCCATTTTTCTCATTCAAGAAGCTCATAATGTCTAAGAGGAGAACTGATACGCTTCCGTACATTCATCAACAACAACAACAACAACCAAGAAGAATGTCGGTACAAATATTAAAATTCTGTTCTCTAACATCTTAAACTTTTAGAAATTCAGAAACACAATCACATATAATTAAACAAGATCAGTCAAATAAGTAGCGCCGTGAATCAACAATTCCAACCAAAAGATTCCAATGTCTGATTTTTGAAGGGGGCCGTCTTTCGTCTTATTTAATTAAAATAAATTCGTAATTCAATAAGTAATGCTATTGATATCTTAAATTAGCTGATGAGGGTCAATTTTATACATATGATCGATACTACTAAATGATTTACTCTTTTTTGTACGAATAAATTGTCACATATGGAATGAAATATATATATGTATATATTATAATAATGAAACATTGAATAGATATTGTATACATAAAACTGACTTATTAAAATATATGTGTATATCATCAATCATCAACAAAACTATCAAATTAAGTTCACAAAAGAACTATTGAATTAGATTCTTATAATTTATGAAAAATTAATTTACCACCATAAGCACAAACAAAATCATGTGACAATCAATAACTAGATATACATATGAACAAGATATCTCTCTATGTATACAAGCACTTATAATTTTTCTTTAATAAAACGCATGTGTAGGATTGGAACCCTTTTCTCAGCTTCTTAAATAGCTATTCTAGTGACCACCTAACTATTCTATACAGTGGTGGTAGAGCTCAGATAGCACTCGGTACACACCCCCTAAACTTTAACCTCTTTTGAAATTGACCCTCTGAATTTTATTTATATGGACTTAAAAAGCATCTATATTAAATTAAGCTCCAATTATCTTAAAATTTGAAGCTGAAAAAGTCAAAATTGAAACATGCACGATGTTGAAGTGTCAAAGGTTCTCTCATGCGTGCATCCCAATTGTCCATGTGGCAACAGTGATGCACAACGGTTACAGTGCGTCCAAAATAGTCGTCTCGGCAATGAATGTCATGTAGCAAGCATCTACAAATGAACACGAAAATATCTCTG
>TE_00000087#DNA/Helitron
TCGTTATTATTTAAAATTAACTGAAATTATAAAGCAACTACGCTACGACTTGGGACTTCAAGTATCAACCACTAAGCCCTTTTCCGCTAGTGCTAGGGATGAAGTAAAATTTTGATAATTATTGGTATGTGAAAAGTGGCAGAAGTAAAATTTACTCTCATAAATGAGGAAGTTAAGGCTGTGTTTGATTAGAAAATATTTTCAAATAAGAAGATATCTGCTAACTTATAACCAAACATTATAGAAAAGTGACCGAACAAGTTCTACTGGTACGGGTTGTTCATGAACAACCCATAAAAGTTGTTCCCTAGTGAACTAGAAAAAAAGTTGTTCCTCTCTTTATTTTATTATACAAATAAATAAATAATTAAATTAATATAAACATTATCTTTATTATAATATATTTTTAATTAAAATATTCTTATATAATATAAGTTATATTACTGTGCATGAGGAGTGCATGGCACCAACTTCTTAGTCCTTGAATCTCTAGAATTTAGAGTTTGGTGGTGGTACTGGTATGAATCTAGTGGTTAAAAAACCTAAAGCATGCATTATTTCATGTGTTATTAAAAACATTATTACTTCTCAAGTTGTATTAAAATTAATATTAATATTTATTAAAATTAATATTATATTAGTAGTATCATATTTTATTCATTTATATATATTATATTATGGATAAAATTTATCCTTTACTTTATTTAGTGTAATTCCTATTATACATTAATATATGTAGTATTGCAAAGCATATAAATTGAAATTTTCATTATATAACATAAATTGTATATTTATATCACAAATTTTATATTATACTTCATTAAAAAAAATGTTTGAAATTTTAATGTAGTTCATGTATAATTTTTTCATAGAAAATATTGGTATTTTTATTTATTTAAGACATTATAGACATTTTATTCAAACACTATTAAAGTTGTCCTCCAAAATGTCCCTAATAAATGTATCAAAAGGTTGTTCTATTTTATATAGGAATATCTTTTATTTTTTGATATCCACCATTTATGATGCTTCACAAAAGGGATAAACATCGCTCCGTTAATGATGCTTTTTCACACACTCAAAATAAAAAACGAAAACTATCACTTAACACTACAATTCTTCCAATCCAAACATGCCCTAACGAAATCATATAACTTGATGAGGAAAAGCCCTTTGTTTTTACTGGTTTAATTAAGGATGAAGCACATGTTTAATAACAGATAAAAATAAATGAACATGCTACTTGCACAACCTACCATATGATGTAAAATTTTACACTAGTGCCCAAAAGGGATTAAAATCCCATTTGGGTTCGTGACCACGGAATAAATATAGACCTTTGATTGCCTGAAGGTATAAATCTAACAACTGTTGCAGCCAATCATTTACTAATCCTATGCAGAGAAGTAGCTCAAACTCAGAGCAATCTGTATAAACCCGATAAATATCTCGAGTAAAATATTTCCTCGCCTAGCAAAAGGAAAAGGAATAATAAGCACAAATCAAATGTGCATGTAAAAGGCGAACCAATAAACTAGTTTCAGTTCCCCAAATATCAATTCATATTAATACTTGCATAAATAAAGATATCAGCCACAGCTTCAATGATGCAACATAAATTGGTATCAACTCACAAACCAGTGAAGACACATAAAAGCAGCTTGTTTTAGGCAATAGTTGATAATTCCACACGACAATAATCCATAGATGTTACGGAAAGAGGATAATATTACATATAATAAATAAATATTTGTTATGTAATTGGTATATGAGCTCTAATCTCTTGGAGCTGCTTAGATTTGGTATCATCAAGACAATATTACTAACAAAACAAGAAAGAGATCAGTTGATAAATTCTCAGATTAAAATTATGTCAATGATCCAACCCAAGCAAGAAAAAGGGCAAAAAGATGACAAAAACTATTGAGTCAGCGAGAAAAATATGTATGAAATATGCAGGATATATTGGAGTTTGAACTACTATCACATGATTTCAAATCGGATTAGTTAACTACCTACCTATTGTTTAACTCTTTCCAAAATAAGGTGATAGGCAAAGCAACAAATGATCATAGAGATATCCTAATTGGTGTAATCATAGTAGTAAACATGAGAGGGTTCCTACCATCTGATAACAAGATCCTAGAGATTTATTTTGAACCCTCCAATTAGTGTAGCACATGCAATGATAATTTATCCACTTCCTAAAGCAAGCCAGAATCAACTCGTTCAAAAATCCAGAAAGCAATTACTCTCTATCATAGCAGGGGCCTTTCATCGCGGTTATTATCAACCACTTCAAGGAAAATATATCAGATACAACATTTTTGTGCTAGCAGAATTTATCTCTTTAAAGTATCAAGATCCAGCTTTCTTCTAGATCTTAGTTTTACTAGGACTATTGTAACCTGATTGCTTGGTTGATACTCTATTCTTCATATATCGCTATAGCTTCCCATGTCAAACATGTTCTTGTGTGGGACATGGTACATTATTAGGCTTATAGAACTCGCATACGAAAATAGCTCTTGTAGCTTCCTATATCAAACTAGATATTTCTCCCGATGTCTTAATCCTCAATGGTATGAGGGATTGTGCTAAATAGCATAACTTCAATGTGACAAATACAATCTGTTTGATGATACTTTTAATGGCAGATGACAATCCCTCCTAGGCATAGGGTGTTCAATCATTCGTAAAGTAATGGTGCTAAAAAGGTGAACAATTCTCCAGTTCTCCATTCAGGGTCGAGCTATGCATAAAGCTCCAAGACACCAAGTGGTAACAGCAGCAGTTCCACAGGTGATAGCAAATTGATGGGGAAGGGCTACGAGGAGTTTTACACTATAATTCATTTTTTGAAGCTGACAAGCAGTATCATTATGGTACCGAGTGTCCTATAAATGATTTTACAAGAATTCCATTTTGACGCTAAGGGCATGTTTGTTACAACTTACAAGTAACTTACAATCAGGTGGAGGCCAACTGGCCAAGTTCATTGAAACTTGATGTCCACCGGAATTGATTTTTGCACAGTTGTCAATTTTGATGGAAGAGTAGCCTGAAAGTGAAGTTCCACCACTTTCAACAAGCACTCACCTCCTTCAAGCAATTTTATCCATATCTCCAAACTACAACACCTTTTGAAGATGATGGTGACTTCACAGCTAAGCACATATTCTGAAGTGGTGAATCAATTCTATATAGAATCAAAATTACAGCTGTACGATGAAATCAGTTGCTTCGAAACATCTTTTGTCTGAGTATATAGTGTAGACCTCAAGGGACAAGAGACAAGTTCCAAGGGATCCTTAACATGTTGTGCGGGTAAAACCTTATATTTCAATTCATATAGACTAGCTCTACCATCTAGAATACATCAGATATAAGTCCAACATCTTCAGGAGATGATGGAATTCAGAGATTTGTGGTAAAACAATTTCTGGAAGCAGGCTCGGACTGCCAAATTCCATTGAAAAGAACAACAGTGCAGAAATCAAGTTTAGCGTAAATAAAGATTAAAGACTTCCACCTGATTTTTTTTGGTTACTTCTAGCTTAAGCATGCGCTAATAGGAGGCCGGATGTATCCACATTTTAAATAGGGGAACCAAGGATCCCGAACCTTCTAAGGAAATTTTGCATACTTTTACCATATTATTCTTTGCACTAATGTCCTTTGTTAAACCAGAACGCAAATGGCCACTTAACAAATGATAAATTCAAAGTCTCTTATGTGGCGATGAGATGACAATTATGTAGGACATTTTTGTCCAAGTTGGAGGAACTCAAACCAAAAGGGGAAAATATTGCAATAAAATAAAAAGGGTAGGGACCAGATTGTAACTATCAAAAGCACAGGAACCAAAATGAGGCTGCACTAAAAGGTTGAAGATCCCCGATAATTTCCCTTCATGAGGCACATTACAAATTGCTAACACAAGGAGCAGGGTGATCGTCAAAGATTGGAACAAACAAATATAATGGAAAAATAGAAACTCAAGAGACACAACATAGCACAACAGGAAATGCAAGAATATTAAGATAATTTATAAATTTGGGGATCTCGGGGAGCACCTTGAAGCAATCTCAATCATTAAAAAGTGTGCAAGAATAATGTTTAATTCAAATTTTGTTATGATAATATATTCCAATATCCAAATTCATATTATCTTAAACATGACAGCGAGACAACATTAAAGTCACATGATAATGTATCTCAATATCCAAATTCCATATTATCTAAACACTACAGCAAGACGGTATTAAAGTCAAACATCCGCTATTATCTGAATGACATCTTATATTCTAGATAATTCTATCACCTTCACCTGCAAATTTTCATTGGTATTTATTTTCTCTATCTTAAGTCATATTCGTATATCCCAATGTCAAAATTTGTATTATTTTTGTCTAATATGTAATAAGGCCAATCAGTGTCTCATGCATAGCACGAGTTGCCAGCAAGTTGAATCAAACCCACGCAAACATTAAAAAAACATTTTATGCCAACAATAAGATGCAATTACATACAAGAAACCAAGTTGAATAAACAAAATAGGGTTAGTTGCATTGGCTGGCCACCGAACTTTTATCAAGGTTTCACTTTGCACCCTAATCTTTTAAAATGAACTTATGGCCCACGTAATCTTCTAGAAATATACAAAATCTGATGTTGATTTTTACTGATGAAGAAACAATACGAATGCCAGATAACCGATTTCACTCACATATGCACAAAAGAAATGAATTAGAGCTTACAATTTAACAAAGCGAATAATTATACCTTCCGTAATCAAGCTCATATTAATAGCAAAATCTTTTTCAGGTGGAAAGGAACTTTCTTATGCCAAATTTCTTGTCAAAAGAAATTGACTAAACGTCCATAAGTCATCTTTCTCTCACTGAAGTGAACATCAAATGATGAATGAAAGATGCCAATTTGGCAAATTATTAGAAGTTCAGGGTACATTATGCTCACTTTCAAAGAAAAGGGGCCAAAGTGAAACTTTCGCAAATGCTCATGGGCTACTAGTGCAATCAAACCAAACAAAATAACACTGCCAGCTGAAGCTCTAGTATACCTAAATCAACATATTCAGTAACAGGCTTAATATAGACTACATTCCTGTGAAAGGATAATTAAATATGAGATGGTATTCGATGGTAGAATTGGGTTACAAGCCAACATCAAGACAAACGTCTGCTAACCAATGTATGTCTCTCTAGGCATAATTTCCATGGCCTATTAGCCTAACATGAAGATCAAAGCTAATCATTGTTCCTGAATATAAGTTTATAGCTAACATTTCTAGCTTTCCTTATCATTCATTAGGCTCCACATCCATTACTAGCTAATGCCCTCAAAGGGGGCATGCGACAGAGCCAATTAACATATTCAGCCAGATGATGATGTTGTTTTGAGAGGAAACAGAATTGAGTAGTGATTCCATGATGCATAAAAGTTCGATATTGTGTGCAGGACAGCAGAGGGGACTGCTCGCCAGCAAGGAAGAGAGGGGGCGGAGGGCTGCCTCTTTCTCTGCCGTGCAGAGAGCAGAGGGGATGTCCTCCGGCCTCTCACTTAAAAGTTGGGGAAGGGGAGCCCCCTCCCTCACCTGCTGGGTTGTAGGATTGAGCATTTTGGTCCGAAATTCTAAAGGTGGTCCATTAGCGCAAAACAATGAAAAATTGGACTGAAGTTGCAAGGTAAGTAGATTTATCATGCAAAAACACCTTTATCATGTAACATTGGATTCCCACTAAATTCACTATATTTATTCCTATCTTTTGCATGTGCATCAACTTAGTGCATATGCACTACGTTGTAGCTTAGCTTGCTTGCAGGCTAGATCCACTTTTAGAATGTCGTACATTAGTATCGTCTATATCATCTCATTCTCTCATCTTATGCTAGTACTAAACAAGTCAAGACAATTTTATTTGAGCAGACACAGATCAGAATGAAAAATAGTGTCTTTCAGGCTAAACCTAAACTAAGCTAGACCTCCCTTTCGCACCATGCTTCAATTTCGAACCTCAGCCCAAACCAGCTTCTTGTTATTTATAACTCAAATCAAACTTTATTAACAAGAAAAAAGGAAACTAGCTATTTCACTGTTCCTGCAAAGAGCAAAATTTTTCAAACAAACCAGTGGGAGAAACGTAATGACTCGCCAAACCATATTATACAACATAACAGCTAGGAAACTAGTTATATTCCAATATGACACCTGACAAATTTCAAGAAGTCCTCAAGTTTTACTTCACTAAAATACTTCTAGACTTAACAAGTCTAAATCTAAGTAGCAAAGAATTTCTATCAAAAGAACTTTAACGATTTCATAATCTATTTCATACTGTCAAAAGAATCCAACTTCTAGTAATCAGAAAGCATTGTCTGCAATAATAAACTTTAATCTTCCTACAATTTAAAAACGGATATTAAAGAATGAAAGAGTTGATCAAAACTTTAAGAAACTATAAATTTTTTATATCCAAACATAGATAAAAATAAGAGCTAACATGTTACAGGAATTGATGAATCATGTTAAGTAAGAGATAACTATTAACAGGATAACAAGAAAATATTATAGTAGCTCTAATCTCTGACACAACCCAATACTATCGCTATGATAAGGCAAAATAAAGCTGCAAAAAACAGAAAGATCTTGGGTAATTGACGAAGTTTATGCCTTAGAAGTGCTGGCAATCTAAAGATTCCAATTAACAAGTGCAGGTGAACTAATTGTGAGGAAATTTTCAGAATTTCTCAGGAGGGGTAGTTTCATAATTGTGGAAGGAACAAATGATACTAGAGTTCTAATTGTTGTCACAAGATAACTGAACTTTTACTTCCAATGTTACAAGCCAAGGTATAGTACCAGACCACTATTCAATAAGTTTTCTCAAGAGGGGCATTTCACATGTATCCTTCTAGATATAAACCTCGTGTAACATGTTTAAATGTTAAATAATTCTACACAAGCCCCAAAATTTTAAATTCTCTATGTATGCCCCCGCTGTCAATTTCCACTAGTTTTATCAAGTAAACTAAGTACAGCAAATAGACATGGACACATTGGCTGGTTGAACAAAGAAATGACATAGCCGCATCACATATATATCCATTGGAATTTGGAAGTCTATCACATGCCATCAACAAGATAGAGGAAGGAAGGAGGCATCTAAAGTAGGTATTTTCGTCATTTCAGTCAAAGAAAGTGTATTGTCAAGCTAGATAACCCCAGGGTTATTCATGATAGGTAACTCCCAATTGCGATATTGGAATATTCCAAGGAATAAATGAGATGAACACTTCAACAGAAAAAAAATAAACTCTTTTCTTCCCAAAAAAAAAGGTGTAAATACCAATCATAAACTTGCCTTCTATACCTCAAAATTGTAAGTTGGTTTCATACGAATGCCCTTGTATTTTGAAGTAGACACTGGCCTTAATCTACCATACACCTTAGCAGCACAAGTTCAAGATCCTAATACAACCATTGAATGCTTTCCGTAATTATATACAATAGCCAGAGAGGACTCATATATGCAAAAAAGTTAAATAATTTCAGCTTTTACACTCAAGGGGGAATGGTGAACTCTCCAATATATAGTGAATTTGATTAATTCAACATTCTAACAATCTAAGCAATCTCTGACATTCTTCAGGTTCTGTTTTTGTTTAGTAATTAGGGATGAAATGATTGTTAGGTAGCTTGGATCCAAAATCTTATTATATACATTATCTCACTTTACATTTGGATGACACCTGCATCAACCATCAAGGATTCATACTTGAGAAAACTCAAGATTAATATTACTCTGATTGATTTAGTTTCTTGATATATCAAAGCTTGACTATATATACGTCTTTGTGCAAGTTAGTGAGTTCATTTCTTTATGTTATTGAATCATCTTACTTCATATTAAAAGTTTTACTACTAGTTTGTTATGCTTGAATAAAACAAAGTACAAAAGCTAGGCAAGTGATCATCACCATTTTCTTAAACCAATCCTTTAGATTAGAAAATAATAATAATAATAACTACACAATATCATATTTCTTCCATAGGTGGATGTTCATTAGATGGCAGTGTCTTGTTGCCAGACGGCACTTTGTATAGTCGTCAACCATATAATGAGAATCCAATAAAAGAAATGGTTTTCTCAACCTTCAAGCACTTTTGTTAGCTTTAAGAATTCAACAAGGCAAAAGCTGGGATTTGAAAAATTACCTCAGTTAAGAAAACAGCTTAACATTATTACAATGATGAAAAGCATTTCCAGAAATATGGAGCCTGTCCAACTGATTTAAAATATCTTTAAGACCTGTAGGTCATTTTCAGTTTCATAGTTCATGTTACAGCACCAATAACATGTTTCAACTCCTGAGCTATGTTGCGCTCCTGAGAAATTAAGTAATATTTTTATCAAAAAAGCATAATTACAAGTCTGACATTAGGACAAATTCAGCATGGCTAAAAAGTTATGTATGCAGCAAAAATTTGGGAAGGCTGGAAAAGAAATGAAAATAGCTCGGTTCATTAAAATAAGCATACACAACATAAGAATATAAAAAAAAATCTAGAAAATAAGTATGTGCTTAAAAATTTCTACAATATGTTTGAGTAAGAAACGATAAAAACAAAACAGATAATTTTTACAAGATGAATAATGGTGAATTATAACTAGTTCTCACAGTTTTCTGTGATTCTCTTGACAACTTAAACATACTAGCGAATAATTCAGAAAATTAATCAACCAAAAAAAAGTTCATGAATTTTTAAAAATTTCAGACATGTTGTGACGATGTAATAATATCCCTTCAGGGAAAAGCTTCAGAAGAGGTGAGCTACAAATTTTTAAAAAAGGTTTAATTTACTGTAAGTATTGCTTTAAACAGTTTTTTGATTGAAAAGTCATAACTTGCCTTGGCCCTTCATCTCAAAGGTACAGGCCTCATATTTCAACTTTAGCACCAACAAAGAAGCTATATGTTTCAAGCACCAACTGTTGAAACCACAACTATAGACTACTATACTCTATTACTCTTGTAGCTATCTATAACCCTATATTAAACCTCGATTTCTTATCCAACGTGGCGCGACCTCCTTCATTGGCTCTTTCTTGGCTCTTTCTCTTCCAATGGTGGTTTTTCTAGCACCCATCTCGAGATTAAATTAATTAATTCAAGGTGCAATATTTAATTACATGCACCATATTCCACTAATGAGTGGATTTTGTAACTCCAATCTACTCCCCTCCTTCATTAATCCTTCCACCCCGCACTAATTAGTAGGTTTTGTAAGTCCAATCCACTTCCCTCCTCCATTAAACCTTATTTTCCATGCAAAGAAGAATACGTTGCCTCCTTCGAGAAGCATCGTCCAGCAAAGCCAAGCTGCGGCCTATATAAGTGCCTACTGGGCTGATCCGCGCCAGGGCCCCTACTAGCCGTGAACCGCTACCTCCTCGCGCGGCTCACGCGTGCCCACAACTCTGCCGAGGTGAGCGGCGTCTTGAGCCTCCTCTTCAAGCGGACGCTGCGCGGGAGCTCGCTTCTCGAGAATCGCAAAAACTTCTTGGTAAATCTAAATTGTTTGAGAATTAGGATTTCTGTGGTTGATGTGATGACAAGACTATGTCAGTTTAAATATCGCAGTTTGGTGATATAGATGAGTTGTGTGTTCATAGGTCGCAATGGTAATCCAGAAGTGACTCGGCGCAGGAAGTAACTACCAGCTGAAGATTAAGAAAATGTATGAGGTTTTGATGAGCAAACTTGCATGGATCAAGAAGTGCTCCAAAAAAATATTAGTTTTCTTTTTAATTAATGTTTTTGTTTTATTTTCATCCTATGACCATTTTTTTGAGTAAGCACTATTGTGGATAAAATCCCTTTCGTAGATTAAAAAGTATGATTTGGAGACTAGAGCCTAAAATCTCATCCAAAATTCTTCTAAGCCAGATATGTTAACTTATTATTTATATGTTTCATGTCCTTAATTTGTTTTGATGCTTGGACAGAGATACTTGATTCAACTAGAGCTAGCTTTTTTTTATCTTTCACAACGGAATGTTCAAGAGACACATAATACGATAAAATTGTATGTTTCTTATTGTATTTCAATGATTTTAAAAGAATTATAAAAGCTTCTAGCTATAATTTTATTTTTTTATCGGTTGAATTTAGTCATACAAATTGGCTGTACTTAACATGATATAACTTTCTATACATCAATAAGCTGTAGATATAAATTTTATTAAAATTTTAAAATTTTGCTTCTATTACCTACCCGCTGCATCGCACGGGTCCCTACACTAG
>TE_00000088#DNA/DTC
CAAGTCACATATCTTGATCATCTTTCAAATTTGAAATGCTGCATTTCTTGTTCATAATGTAATTATATTTTACTATATGTCACTAATTCAAATCACTAGATCATTAGTTTGCTCGGGATGGCCATTTATTGGATCTTTTCAGAGTATGGGCTTTTCTTTCTCCTTTGGTTCTGTAGCTTTCGTTCCTATCGAATTTATCTTCTGTACTCATGCATGGTCATTTTCCGGCTGAGAAAATTATACTTGTTCCAGAATTTACAAAAGTCGCACTCCTCTTTACATCTTTCTATGTCTACATCGCGCTTGTTGCACTGATTTTATTTTTGTTTTAGTG
>TE_00000089#DNA/Helitron
TCGCTGATATAATAAAAAAAATGTAAAGATAAAAAGTAAATGCTACTTTTATATAATACAAATGTTATTGATTGTTGGACCGCCATCTATAGAACTATAGTATGATCTTGCGGTATGATAATTTTGTATTGAAGCACTGTCTTGTGGTTTTTTTGTTTTTCATATTTAAGTTTTAAAAGGCTCCAATGTCTACTGACATAGAGTGTGGAGTTAATTAAAACTATTTTAATTAGCTCACATACGAACTGTAGAAATGTTTTATTAGTTGGATAATGAAAAGCTTTTAAGTTCCGTTCAAAGTACAATAAAATCCAACATGTGTTGACCACTTGTTGCCGGTGAAAATGACCTATTATTTATTCATTTGCTTATTTATTTATATTGATATATTTTTTTTATTACGTGTTGTGTATATATGATATACGTAAAAATTATTCGTCTATTCAACACCTGGTTTATATATAATGTTTAATAGTAAATTTATTGTTATTGAATTTGGCCCAATTTAGTTGTCTTAAATGGAATTTGTCGCCTATTTGGTCCATCCTAACCATTCAATTCAATTCGCTTATACTAAAGGCCTTAGGGTGCTTGATTTGGCGTAGGATAATAGAGAGTACAGTGGAGTAGTGTTATGCTGTGCCGGTACTAGTTGCTTGTTTTTATATTTTCAATCGAGAATAATGCTAGTATTGTTATCTTATGTGAATTGAGGTCGACGTATGTATATATAGTTTGTAAGGAAAAAAACCAAAAAGAGTAATTAAAAGAGTAAGAACAATTATTATTATTATAAATAAGTTTATTATTATTGTAACTGCCGTACGTTTTCAACTTGAATTGATCTTGGGTTATTTCTTTGTCTCTCTCTAGATTGATAAATGTCGTGGTTTACTCTTTACCCACCTGTTAAATTTGTATAACCATAAACACTCTAGCTCTTCCTGATTATCTGATGGGTTGGTGACTTGCATTATAATTATATTCTTCAGTTAAAACACGAACCAAACGGGTGCTATGAGTAACATTACATTCCCTGTATCAATGAGTTTAATCCCACAATATATACTTTTGGGTTGTAGATTTAACACCTCATTCAAATCCTGTACATTGTAGTACATGAATAGTTAATTTAATCATTTTACTTGAACTTATATTGAATTCTGGATAGAACACCAACAATTATGTGACAGCAAATAATCATGAGAGAATAACACATCTAACCTAAGAGTTTAAAGATCAAAGTTTTGTGGTGGTTAAGAAAATACCATACATTGCTACCTGAAGAAGAGAATACCTTACATGCATGAACCTAATATGCTATTTCTCAAAAAAAAACCATGTTTTGCATATGCTTCCATCTATAGTTGATGGATTAATTACCCTATTTTTATCTGCATTTTAATTATTATTATCCATATATTTCATTCTCAGCATTAATTTTTGAATATACATTTATTATTTAAAGGCTTAAACATCCAAATCTTTATTTCTTTTTATAGTATCAACAAAGGCGATTTTAAGTCCCTTCCATTTTAAGAGATTCTTGTTTTAATTTTTATATTCACCGTATAATGACATACATTTTTATAGATCGTAATTGAGAATCAATCTCTTTTATTGTTACTCACGTTGGTTCACACTCACATGGCAAATCTTTTACTTTAAATGTAAATGATAATTATAAATTTCCGATTTTAATAGCATTTCCCCCATATGAATGGAGTGCTGTTTCAAATACTGGGTTTAAATGCTTCGAGCATTTGGCTCTTCAGCTAGTAATATTTTAAAAGCTCTCGAAATTGAAAAGCCTACGAATAACTTTGAAAGAGAAAAAATGACAAGTACACCTGGGCTACCGTGGGAATGTCACGTGCAAGGCGCAACGTTTGCACCTTGCATGCTACGGACGCAACGGTAGGTAGATTCGTTACGGGTGGGCCCTACCGGATACTGATTCTTTGGTCAACTAATACGCCCTCGAGTCAAACCGTTTAATCTCGACCGTCCGTTGTTAAAGGGGAGAACTCAACCGTACACGCGGCGGCTGCGGGGGGAACCAGCGGCGGAGCGAGATAAACGAGGGAGGACACATCAGCAGTGCTTCGTTGTCATGGAGCACCGTACTGTAGTCGGTGTGGCGGCACAACAAACCGCCCTTATCCGTTACTTTTCTCCTCTCCATAAATTAATGCGCCTCGACTTACCATCTTAGGTCTAGGCTTACCATTTTAACATTCTGGTCGGTGATGAAGGTTTTGGACAAGAATAATCTTGGTATTCTGAGTATCTTTAGATTCTTTACACTTTCTTAATTGTTAGGGTGATTAATAAGAGAGAGAGAATAACAAACTATCCGTATATATTTTACCAATAAATTTAATTGGAATATAAAAATATTAGATTTTAAACTTATGATCTCCAGTATCAAATATCATCGTCAAGCCCTTAGCCCCTATGTATGATTGACCATTCTTCCTTTTGAGTTAGGTTAAGCGAGTTACAAAGTCAACCAAATATATATCTCTCCATTTTCTTGACCATCAGTCAATAGCCATTTTATGATTCTCCTAATGTAATACCATTGCAATATATTAAGCTCCAGTGAATTTGTCTATGGACAAAAATAAATAAATATGCGCTAATTAAATAGGAATATCTATGTACAGCATATCATATGATGAGTAATGCTATACTGATGAATAATTTTATAAAATTTTTCCACATATTTATTTGGCTATAATTTATCATTAAATTTTTCAAGTTTGTAAAAACTTCTTGTACATTGTTTACCAACACGACATGGCCCTTTTGTTTTTTGAGTAGAAAACATAGTATTACTTCTTAATCGGACGTATAGGACAAGCACGGAAGCACGGACGGTTTTAATCCATTTCCATTAATCACAACATGAACTAATTAATAACGTTTATGTCCATAAACAGAAAGACAAACTTTGATATTACGATTAAACACAATTAAACCCAATTAAGCAGAGTGGATTTCATTCTACGTTTGATTCTACTGCAGTAAGAATACAATCTCTTCCCCTAAAAACATTAGGATTACACACTATTGGGAAAAGGGGGGAGTAAAATCAGATTTTCATGTTGAAGAAACAATCTCAGGAGTAAGAGCTCCTTATGATCCTCATCTTTAATCATATTAAAAGAGTACTCGAGAAATATCAGGAAATATGTTCTAGCCCAATAAATTTATTACACTCCATTTGCTAATGTTTCAAATCTGAGTGTTTGTTTGGCCCAACATGAGAAGTAGTTTCATATAGTAGTTAACATGGCCAATTACTGAGGCGGTTGGTACCTCCACCCCGGGCAGTAAGTTTCGATTTATCTTTCCAGTTACAACAGGAAGATGCGTGTAAAGGGTTGGGTTGCGAACATTCTCAAAAATAATAATAAAGACAGTAGTGAGCAAACAAAAAAACTCAAAACTGCAGTTTTGGCGGAAAAGTAACATAAGTTACTACATTGTTCACATTAGATCTACCAGAAAATTATTACCAGCAGGGCAGCAAAACGAACAGGCATAGAACAGGAATTTATCTGGTTATTTGGATGCACAGCAGGGCAGCAAAACGAACAGGCATGGAACAGGAATTTATCTGGCAGAGTGTAAATTATTTTTTCTATTCATCTTATTTGGTGAATAGGGAAAAAAAAAGAAGAAGAAAAGCAAGCATCAGGAATTTTAAAAAACCTCGGGATGCATAGGTAATTTTATATAATAATTATGTAATTTCTACAAAAAGATGGATCCCAACTGACCACTGAGAACTATAACAGGATGTCTGTTTCTAGCCTGTGAACCCAGGCAATGAGAATGCATAATGGCGAGACTTACTAGAGTCTTATCAACTGTACAATTCTCTACTATGATTTCTACAATAAGAACATGCCTCATCAAGTTAGGTTAGTGATGAAGAGCAAGGAACGAATTTGGAGGTCGGTAAAATATTTCATGTTAAACAAGTGGATTTGAGACGCAAGAATTGTGAAACAAAAGTGACAAGAGAAAATTATTTTCTCATAAAAAGTGACAAGGAGTTCTTAATTTTAAAAGATAAGCAGATAAGAATGGTGAGGTTTCTTAAAAAAAGTACTATTTATAGGAGATAAATAGCACTGGATAACTTGAATAAAAAGTGAATTTCACAGTTCAATTTATTTACACTGAAATGGAATTACAGTAAACTGGCAGAAGTCAATGGCCAGATCAGGTAAAAGATGGACAGAGAATAGATATGGATGAACTATAAGCACAATGGATTAACTAGATCGGTAAGAAAGTAAAATTCATTAAATTCCACTAATGAAATACATTTGTGGACAACAGGGCAAACTAAAACCAAAATTTAAAGGAAAAAAAACACGTTCTTTCAGAACCGTAAGTGTATTATATGCTGCCTGTGAATTTGAAGCATAATTCACAATATTAGGAAAATAAATGCAGGCGGAGGAAGTTGGCAGAGTAAAGACACCCAAAGGAATCATGTTTTAAATTTCAGCACCTTTTAATTGTCAGAAAAGCGGAAGGACAAGCACTATGAAGCATTAATAGTTATTCTAAATTAGTATTTCATCAAGGAATACATCACTGTAAAATAGGTAATTAACAAGTATCGTGGACAAAGAAAGGTCAACATCATACAAAAGCACAACGCCATCGAGTATGTAAACCACGTAACAAAAGGCAAATTGGTAGACCAAACACGGTGAGGCGAATAAATGCGACAATCTACTGTTATGAATATATACAATGAAAGAAAATTTTCAGTTTAGAAGACAATCGGTCTTTCTCTCATCTTTCTTTCTTGAAGAACTACACAATATTTTAAGCAGTACAGGGCTATGTGCCTCCACATAGTTACAGTAAAAAAAAGTAGTAATGAAGAATTTCTACTTCTACCCAGATGTATATGCTCTTTAAACTATTTAGATGCTAATCTCCAACATAAGTTTGCAAATTCACAGTAAGCAAAAGTTCATCATTGGAACTGTATAAATCAACTTTCAGATATAGTTAAACACATTAGCTTTCTCTGTGGCCAATTGTAACTTAAAAGGCAATTTAAAAGGCGATAGTGAATAATGTAAAGATTTAGAGTATAGACTTCTCAGACAAGAAAATACAGATAAAGAGAAAGGTATACAAGAAGGTTATATTGAAATTAGATTTATCATTTCGTTTCCGTGACTTTCTCTCGAGTGTTCATCTCCCACGATATTAAAATTCCAGATGCATAGTAAGATTTTGTGTTAAATATCCTTTAATATTGGGGGTTGCAAAATACACTTGTGCATATCTCATTTATTTAAGCCTTGGCTAAAAAGACTTGTATGTTTCATGCTGAGTATGCAACATTCTATTAGGAGGTATAGAAGCATATAGGAGAGAACTTGGCAATATAGCATACATAAAATTGTTTCAACTTTCAAGAGCAGTGCACAATGTAAGCAAGAGTAGAGGTACGGAAGTATACTTTCCACACAACAAAGTTCCACCAATAAGTCTAAGATACTTAAAAGTAACCAAACATCGAACACGTGATATGCAAGTTCGAACATACTCATCAAAGATTCACCGTTTAGATCGATTGCATTGGAAAATAAGTAAACAGAAAAAGCAACAGATAAAGAGATTCTCATACTCACATAAACAAGGTAGCCATCACAAATTCAGCTCGAATCGATCGAACCAGGGAATGGAAACACGATTGTGCGAGGAGAAAACTCGTACTGCTCGCTATCGCAAGCTCACCGAATGCTTCCCTCGTGATCTGTACGGACACTCCGAGGAGGGGTTTTAAGCTAAACACCGTGAGAATTGTACGGTGCACCGAGTGCACGACGTCACACCGTGCACCACCAACTGAGCTCTCCGCGTCTTCGTATATTAAATCCCCGCATTCATGGATAAGTCGGTAGACTCGTTCTAGCGTATATTAGTTCCTCTGCGCCTGTGGAGTCGGTGCCGAGTCTCGGCTCGCACAGAAGAGAGGAAGAGCTCGGCGCCGACTTCGCCCCCGCGAGCTTTTTTCCCGAGAGTGAGATTGAAGGTCAGTTCTAACCGCCATCATCTGAATAGGTCATGTATTATGGTTTTTTTATGTTACTTTTGTTCATAATCGAGAACTTGTTAGTATATTTTGTTTTGCTTTGACAATTTAGGTGCAGGGGATACAAATTGCCTGGATTATTGGCTCGGTCGAAAGCATCCACTACGTCTTCCTCTCAAGAGTAAGTAAGTATGTGTGATAACTGTTTCGATATTATATAGTTGTTGCATGATGGTCTCTTTTATTAATTGGAATGCACTTAGTTGGCTCAAAGTTATTCCTGAATTGACCAAGTATTTAGAAGGCTTCCATGGCTGCAGTCATAGATAATTGAGGTTGCTACTCTAGCTTGAGTTATGAATTTCATTGTTTTATTGCCATTTTGTTGGTACTTATGTTGCATTTTTGTTTTTTGATGCAGAAGGGCAACAACACTTGTCTATCCTTCTCAAAGCAGACACAATTTTACCTCATGCTCATCGTAATCGAACTCAGTATTTATGCATCAAATCTCCATCCTACTAAATATTGCAAATGCAACCTGGAATTTCCAGAGTCTCCTTCAAGCACTCGATTGAATTTCAAGCAGAGCTCCACTGTCATTTTCAGTTCAATTCTTGGTAAGCTGGTTCCTTTGCATGGAACGTGCTTTTATTTTTTGTGTTGATACTTCTGTACATAATTATTTTCTGCTAAACTTGCATGTGCTTGTCTATAGTACCGGTTCCCAATTTTTCATGCTCTCTTTTAATATTATAGCATGATTGCCATGTGATATGTTTATGTAATTCTATTTTCATACATATTTTTAAGATATTTGATACTCATTTGGTCTAAAAGGGTCTCTATCTTATATTCTCATTTAAAATTCTCTGTCTTCATTATGGTAGAATAAATCGACTAAATAAGGGATTGTGTATTAAGTATCTTATGCATAACATCCATATAGAGTTTTGACCTATTTAACGACTTCCAAAATGCTCTACGGACGGCTAATGTGATTGTTATCAATTTCTCTAATATGGGTCTCTTTGCTTCAGTCTAAAACTGTGAAAACTAGTTTTCGCTGGAAAAAAGTTTTCAACGTGAAAAAAATTTACGCTCTTTTGTGTTTGGTTTGTAGGAAAAGAAAATTAAATTTTCCAACCGCACTTATTTGATTTAAAGAAAAAGATCAACGAAAAACTATTTCATATATTTTGCATCTATTATCAATGTTATATGTTATTTACATATAATAATTACCATACCACATATATTGTTATCATAATTTTATTTGTAAATTAAATTCATTCAAAATAATATTACATGATAAGTATGCATATGCTTTGTAAAAAAATAAAATGTAATATAATATTAATACATACATACCATCATGAGGTGCACGAGGTACACATGATAGTCCTCGCACGGTCCACGAGATCCCGCATCTGCTTGCGGACTCCTTCGAGAAAATAAGCCAAATATAGCATCCAGATTATTGTTACAGTACCTATTTGCATTCAATGGCTCTATTTATATAATAAACTGGTTTAGTTGACCAATGATATTATAGTAAACCTATAGATGGATGGATAGACAAGTTGAATCCTCGAACTCTGTTAAGTCAAATATAGCATCCAGATTACTGTTACGGTACGTTTTTTGCATTCAATGCCTGTATTTGTATATAGTTAAGTGGTTTAGTTGACCAATTATGTTATAGTAAAACTATAGATGGACAGAAACAAATTGAATCCTCCAATTCTGTAATGACAGCTGTTTTACCCTATTAAATTTATTCAACCCAGACAAATTGAATCCTCCAACTCTGTTGTGACAGCCAATTTGCCCTATTAAATTTATTCAACCCAGACAAAGTAATTATTTTGATGGTGGTTGCCTTCAGAACTTCATTCTTTTTATCGTTTAAAGTTCTGGACTTGTCTGAACTTTAATTCCTTCTTTAAAATAAGAAGCCAATTAAAAGTTAAAGATTATTTGAAAATCCGAACTTGACTGCTCCTATAAAACAAGATGTTAATAAATAATAATATGCTAAGGCCTCGTTTGGAAGTAGAATTTTGTGCCTAAAAGGTACAGCAGTGGGTAGTGGATAGTTTGTAATCTTTTAATTTATGGTGTTTATTTGACAACAAAAAATAAAAATTTGATATATAACAGAAAAACAAATAAAAATTTCATCTATCATTTAGCCGGATGCATTGTAAGCTTACTAATCAAAGAAAAGTCTTTTCTGCAACCTATCAAATATATAACAGAAAAACAAAAAAAGGACAGTGATATCAAACAATACCTAAACTTTAGATGCCCTAGATTTTGGCCGCTGGACACCTTCACCATATTTGTCTATTTGACTCTAGATCTATTAACCTTTTTTTGGCCCTTGGCTTCTAGATCAAGGCTTGAGAGTACTTTCCATGATGTCTTATTTTCTTATTATGGCAAAATGGGATAAGAGCAACATGGCAATTTGGATATTCTCCTGTCCCCTCAGCCAATTTTCAACCTTTTCTATTGTTGGGAAATGTACTATATCATGTCATGGTTCACTGCCACCCTCATCGTGCAACATTCACAAGGTTTTGTCCTTTTCTGTAGATTAGTTTTCTTCTAACAAAGTAAACAAAGTATCATGCATCTACATTTCTTAGAGTATTTAGAGTCTACCCTAGTGCAATACTGCTTGTCAGAACAATTTTCATCTCTAACATAAGTACAAATATTTTCTTTTTGGGTTTACTTTGACATTTGAATTGTTTAGTCTTTTCTGTTTTAGGGGCCTTTGTTGTTTCGGATCAATGAATTTTTGTAGTGATAAATAAAAAAATAATAATTGATTATAAATGGGGTGAAGAGTTGCAGCACTAAGAGAGACAATAGCTGCAACCAAGAACTGGAGAGACGAGAAATGAGGGGCATGGGAAGGAGGGGGATGGGTAATTCCAAGACCAAGATATTGCCTCCGTTCTTTAGCTCTTCTGTTTGTTGTTGTTATCCTTGTGTTATATCCTTTACCAACTTATGTTGATTCCAAGTGTATTCGTGTGTTATTAGATTTCGCTCATTCCATGGTTAAACTGTTCTTAATGTGAGCAATCATGTATTTATTGCTGTTGCAGAAGAAACGCACGCGAGAGCTCCGCTCAGAAGGTCTATTACCTTTTGTGAATCACATTGCATGTTGGTTTTTTAATGATTGATTGGGCCCAGTTGGAGCTTATACTATCAATTTGGCTCTCTTACTTGTGGGTATCAGTGTACTCCTGCAAAATGATCTAAAAATATTACATAACCTTGTAAAAATCCAAATTTCCATATATGCCCCTTGAAGGTGCAGTTTGTTACAAAAATATCCTGAAGTTGTAGTGTCGTCAAATTCCTGGGGGAACTTTTCCACAGACAAGAATATCCATCTATTTCACCTAAACAAACTTTTCTTTTCTCGGTTTTGTTGGGCTCACTAATAGACATTGTATAAAATGTATACATGTAGCCCCATTAGTGTTTTCCTATTGATATGTAATTGGAGTTCTGCTTACTGTTGGTATGCAATTATATCAGTATGTAGTTACATTGATATGTAATTGTAGTGTCTTTACAGGTTTAGGTTCATTGATCAGTGAGAAGGAATTTCGTAATGCCGTTTATTCCTTTGACATGGGGCAAAATGATATCTCTAGCGCCTTCATTGCTAACTTGAGCTATCCCCAAGTCGTGGAGAACATCCCATCTATCCTCTCAAGCATCAAAGATGCCATTGAGGCATGTTACTCCTTGAAGGATCCTTTTCGCATGTGTATATTGTTTTCTTTGGTATTACACAGTATTTACTTTAACAAGATACACTTTGACTTGTAGTTCAGTGAGTACCATTTCGAACATCAAACATATCTTGTAAACATTCACGCAATTCATCATTTTCCTTTAAATTTTGTTTTCTTGAACTTCAACACACTGTAGTCCACAAAGTGTTATCTTCATGCAATGTTATCAATTCAAAGGATAGTCACTAAAGCTAACTAAAATGCATTCAGCATGCATCATGATAGTTGGTTTAAGGTCGAAAAATTCATAAACCAGTATCATTACTAGTCGTCCTCCATTATGTGGTGATCTATAGAGGATGCTTACAAAATGCAGCTGGGATTGATCTAGTTCTTTAACATTGCAGTCAGTATACGAAAATGGTGGCCGAGAATACGGTGAGTATATGTATATAGAGAAGCTATTTTCCATTTCTTTTATTTGTTTGTTGCACCGTTATTCCTCAGGGGGCGTGGCACACTGCACCGTAGTTATAATTACATACAGATTCAAATCCAATGTTTGATTTAATGCATTTAAATCCAACTATTGTAGTTGAGTCTTTTCATGCAGTTCCAACCACAACAGTTGGATTCAAATGCATCAAATCAAGTCCAAATTAGCTACAGTTCTAACTGCAACAGTTAGAAAAAATAATTTTAAATAAAATATAAGTTTACCTCTCATCACTTTTTAAACTGAAAATTTCTTTTCTACTTTGGAGATAATCTCGTCTCCATATATATAAAATAAATTCAATTGTATGTAACTAAATAAATTATTTTTAGTTGCAATGGTTTTAGCTACATCCAATCAAACAAAATATATGCAGTTATAACTATTGTATTTTTAACCGAATACATTTCCTACTCTGCTGTTGGAATTATGTTATATCATGAGGGGCTATCTGAAATTTGTCCTAACACGAATTTACTCAGAGAAAGGCTATAGAGGTGCTGCGGCTGA
>TE_00000090#DNA/DTC
TTCTTTGTCGATGATATCTGCTACGTAATTTCTTACTTGCTTAAGCACATGATCAGGCCCTGTTTGGATGCATGAATATCTTGTTCGGTATATCCCTTTAATTTATTCAAGAAATTTGTACATTTGATTGATAAGGAGTGTGATCAAATGTTTAGAACAAGATACTATATTTGGCCTTCAAGTATTTTTTTTGGATAAGATTAAGTCACCTTATAGGTGAAATATGCTATCCCAAATCATGGATAGCAAGACCTTTGAAGGAACAGATATGAAACTCCGTAGAATCATACTAGAAAATCCTTATATAGAATAAGTTATCCTTGGATAGCTTATTCCGACATCCAAACAGGGCCTAAGTGTACAAAAGGAGGGTAACTCAAGCGACCCTCTTATTTTGTCTAATACAGCAATAAAAGCATAGGACCAGCTTAGATGGGCTACTATAGGAATCAAGGAAGTACTATTCCAAACAGCGCCTAGAACTGGCTTATTCTCATTTTATTTCCATTTATGCTTACACTAAAATTACGATTTCTCAATTCTCATAATAATTATTCCAGCAATTAACATAGTTGGCCTTAACATTTTTTGGTCAAATCTGCCTTTTATGGAATTTCTAATGGATTGCCATACCATTTGTTTGGTGCTTCTACGTTTGCTCGAAGATGATTGTTAATGATCTTTGGGATCATATCTATAATACATATAGCCGTTTCTCTCAAATATAAGAAGATGACCAAAGAACTAACTGGATATGTTTACTTTACATGTTCTGAATTGGTGTTGAATGGTTGCTAAATAACAATGTTTAGGCATTTTAGGTTGCTAACATATTCTTTGCTACGTTTAGAGCCTCATGCATCGCATTTTGTTGCATTTGAAAATTTTTATTATGTACTTATAGTAATGGAATTGACTTAATCATCAGATTATAAGCTCATTCCATACTGGGCCAGACTGGAATAGGGTTGTGCATGTTCTTACTATAAATCTTATGTTGTATGGTAATAACCTTTAAGATAGTAGTATGGGAAGTAACTCTACTACCAAAGGTATTTAATAAGCAGGTTTAGGACAAGCGGGTGAACTCCAATTATCTAGCAATCAAGAATCACTTTTTTGCCATCATGGATCATTTCATTATTAAAATTTCTTTCACTTTGGATTGGTTGTTTACACAAATGAAATGACAAAAGAAGTGGTTCAGCATTGAAATGAAGCTGGATTGCTACGGCAGCTTCGTGACTAAAATATACTAGCGATAATTTTAAGATGTTTTGTTCATGACCAATGGAAACCTCGTGTGCATCAATTAGGAAAGAGAATATTTACTCAAAGAAACCTCAAAAGTATATTTGATGATATCTCTGACTAATGACATGATGAGTTTTTTGATGAAGCAATAGCACATAGTAAAGTCGGCAGTTAAAAACAGTTTTATCTACATGACTCACATAAGTGGTTCAGAAGACTTTGTTCTTTGTCTAACCTCCCTTGTAATG
>TE_00000091#DNA/DTC
CTGTTTCAAAGCTAATTTTATTAGGTGTAGTAGTAAGTGGTTTTAGGAATAAATTTAAGCAGCTGGCGAAACTATTAAATTATTTGAAACAATAGTTCGCTAGTAGTTTATGTTATTGGAGTGCAACTACTGTTTCATATAATTTATCAGAAACTAACTATTTTTATGAGCTGTGAAGTATCTTTATAAATTGCTGATGTATTAATTTTAGTTAACACAGATAATTTTCTTAGAGTACTTGCATGGACCAATTACAAATCTCCTACTTTGGTGGACGAGTAGTATGGCCAAGTGACTAGATTGTAATATAAATCATCTCATGAGTGAAATATATTATCATACAAGATAATTTGTGGAGCAAAAATCAAGATCTCAACCAAATAAAGTTTTCGACGATAATTTCTTGAGACATCCGAATGTAGCATGTAGATTCGGAAAGCTGGTCTTAAGATGGGCTATGTTTAATTAGGCCCATTTCCAGCCCAACAATGGGCACGGATATTGGTTAATCCGGAAATAAAGATTCGGCCGTCTATTTCGACCATTCTGGCCTTGCAAACACAGTAACTAATCCTCCACCGTTCGTCGCTTTCCTTTCCCTTGCATTTGACACGATCACATCCCTATCATAAGATTAGATTATATCCACCGTTTTCGTTACCACTATTTCTCAACCATTTGCTATCGTTTTTCCAAGATAACATGTCGTCGCGTATAAAATATTAAATGACCCTAACTTTATTTAATTTTCTTTCACTATAATTCAAACTTCACGTTTTGGGCTTAATCAAAAAGTGTTGTAGATGAGACAGAGAGAGAGTTAGACAAAATGATATAGTCTCGGGCATAAACGTGATGAGGAGTGTTGGAGGTAAAGTATTAAAAATATTATTTTTTGGAAGCTTGAGCTTTAGGAGAATAACGATTGTTTCGGATTATTTCATATGTATGTATGAAAGTTTGGGCGGCCTTAAGCTGCTCAGTTTCAAGAGATTGTGAGATGAAATGCCCATATCCGCCATTTAATGTCGTAAATTTATGTTTTTTGTTTCTTTTATCACCTCTTTAATCAATATATATGGTTAACCCGATCACTACCATGCATATGAATGGAAGGTGTTAACATTATTCCTCAGCCATTTCATATAAGATCAATCTAGGAAGTTTCTAATTTAATCAAAACCTTGATATCTACTTTGTCCTTGATTTTGATTTTACTTGCAAAATTTTGATTTTGACGCGCGCACGCGCGCGCGCACACACAAAGATGGTGCAGGAGCATAGGTTTTTAAGAAGAGCTCACATGCTAAATTATAAGGGCTCGGGTCAAACTTTAGGGACTAAATTCAGTTTTAATTGGCCCTAAATCAAGAAGACCATAGAGAGTGTGTTGATTTTTACAATTGGAGGTCGAGGATTTATTACTAATTTTTAGGAGTGTAGTATTTTTCCTTTAATGTTTCTCGTGATTTACCTTACTCTATGATGTAGAAGCTTAGTTTAATTTCATGACTCTTTTTAACCAACAAGCATAGCTATTTTTTTCGTTAATCTGAGGGTAAAAGTTCCTTAGCATTCAATAAACTGCGATTGGTCCATGTTCTTTTAATTCTTGTAATGTAATCTGTTGGTTTAAGTGCACTCAGGATTGTCTTTTTTAAGTTGATAATTTAGAAGGGCATATAATATGTAATTATCTCTTCTACTTTGAAATGGAGTGACATTTCTTGTTTCAGTTATATGTACTACTAAAGCTGGTAAATTCTAACTGACTACACTTTTTTTCAGAAAAGTTACATGTAATGGGCTTGTAATAATGATTGTGCTGTTAGCATAATCGCATGAGATAATGTATGTGCTTGTGTGCAAAGCTAGTTGAATGTTAGTGTTGAATGACTGGGAAAACAATGATCTATAACGCCTTTGCCCACCAAATCCAGTTGCATTTTCAAGAGTGATATCATTTAAAAAAGGTATGATATCCCGATATTGAATGCTTGCATGCTTTTTTGTTGCTCATATTGTGATTACTGGCAAGCAATATGAGAAGGAAATTGGAGACCAGAGCCTTGGTTCCTAGTTTTGAATGATTGAAACTTCTTGGTCTGTTTGGACCATAGGAAATTAGAATTGAG
>TE_00000092#DNA/DTH
GTTTTCTCTGGCAATTTGTACCAATAAATTGTCGTTCAATGTGGACCAGAAAACAATCATTTACTACGAAGTATGTCAAATGGCTTTTGTGATTGCTCTATTTGTCTACACAACCAACTTTTGTCATGTTTTATGCAAGTAAATTTTGTGCATCAGATGAACCGAGAGCGTGAAGGAGAGGAGATCAGTCACAATCTCATAAATAGTTTTATGGCTTTTACCACCGATGGAATTACGATTCTCCCACATCTATATGATCCCGATATTGAAACCGCTATTCGTGATGGTGCCTTTTCTTATTATTCCTGAAAAGGTTTTGTGTGGTTTATGAGATGTACTTTCAATTATGTTTCGAAGGTAATTATAATTAATATTGCTTGAGCACCTGATTAGAGAAATACATAGGACATAAGCCAATCAGAATTAACCTTGTAATCTTCAGTATTGTTGTTGTCTGTGGTTACAGAGTGGAATTGGACAGGGCCATGTTGCCGCGCATGTTGATCACTAGCTCACTGCAATCTTGACACAGTCACTGTAGCTTTGTCTAATTGGAAGGACCATTTTTTTGCTGTTGAATTGGGCGAGACC
>TE_00000093#DNA/Helitron
TCCTTATTATTATACGACAAGATTTACAAATATTCTATAATCATTTTCATCAGACTTCCAACCATAGCTCTCAAATCACATTTATTAACACCATAAGCCAACAAGTTATTCAAAATTTCAAATGGTGAAAGAAGACTCATCATTTAGGTATAAACGAAAGTTCCCGAGGATATATGCAAGTATCGGCGAGAGCTATATTTGCGAACCACTTAAAATCATCACCTAGCAAACAACTCTGGGTTAACATGATCCTATCGTCAGTTCCAACTGAAACTGTAACCAACTATAAATCAATAAATCATTATGGCATGGGCAAGATGCACTAACCAAAATTAGCACATACACTACTATTAAGAAAAGTCTGTTGATGTAACACTTATTTACAATTAAATTTATAATCAACATCTATCATTTATATTAACATATTTCGCTCTAACTCAACTGAGGCTTTATATTTTATACCAAGAAAATTGAGGTTTGGCAATATAAATGCTGAAAAGCGAATACATGGGATCAGTCATATGAATCCTCCTTCGCCATTCATGTTCAAGTTTAATAAGCGGTCCCCTCATAAACAAAAGGCAGTCAAACTATTTCGATTACCTCTAACCATAGCATTTTGTTCATTACTTCACATTTGACATTGACTATTTAACTCCTAATACTGCAAAATATAAAAATTCAGTCTCGACTCATAACAAGAAGTCACATCAGAAAAGCACACAATGCGCCCTTAGTGGACATGGATTTCAATAATAGAAAAGGCAAAAAGCATATTTCTGTAGCTACCGTGTAGGCTTAAATCAAGAATTTGATATCTAGCCTCAGCATAAAGGTTTGAAAAGTCACATCAGTGTTTGAGATTCTCCTTTATTTAGAAGATGCATAATCAGAATTGAAAAAAAGAACTGCAATAATAGTAGAGAGAAACAAAGAGAGCTTACAAAAATTTAGTTTAGGGCATCAAACAAACTTTTAGCTGCAAATGATAGGTACTGGACACTAGAAGGTTTTGGTGCAAGAATCTACCAGAACATATTGTCAAAGTGATACACCAATACCTCTTGTAGAAATAAGTCTTTCTGAAAAAGAATGCTGTACATGATTTATATCATGTTTATAAAACCAAGAACATGTCCAAGTGAAAAACTGTCACAGAATACAAACGGAAACAATGTTGTCAGTCCAGCGATACGGTTGAAAACAACTATTAGAGAAGGAAAATAGGGCTTAAAATTACAAGCAAGATATGCAGGTATAGAAGTTTTTTCAATCTCATATGTTACTTAATCTCAAAAGTTATCTACAAGAACCATCCAAAATATTATATAAAAGGGTTTTTAAGGTAGTAAAGTGATCTAATTTGAAGTTGTAGTATATCCAAAACCCAGAAAATGCAATTCAATCACAATAAATAAGGATCGGAATTGGAAGGAGGAAGAACAGAAAAGGAATTAAATTGAGGAAATGATAATGGAGATTACTTGTATCTTAAGTGGAACAAAGGTTCTGAAAAATTTAAAGCAAAGATCCAAAATTTGTTGGAAATCCCAACAAAACCCACATCAAGATTCCATTCAAAATCCCGTTCTCGCTAGAGCCATCTCTGGATTCAAGCAAAAACGCCTCATTTCACGCACAAATGAACTTAGAATTTGCATCCCCCGCAACAAAGATTGGAACCGAGGAAAAGAGAGAGAAAGGGAGCCACACTGTTGCTTGTCGTGGGTATTGGATTGGGGGAGAAGGGAGGAGGGGAGAGAGGAGGAGTGAGAGGGGGTGGTGGTGGAGGGGGCTTAGGAATCGTAACGTTAAAATTAGAAAGAAGGGGCGAAGAGGGGGACGATTTGAATTTGAATCGGTAGGGCCCCCTCGATACTGCCGTTACCGCTGATTGAATCGCGGCCGTACATCTCTTTGTTATACAATCCTACGGTCCCGATTGTTCCTCCTAGAAGCTATGCAAAAGAGGTTCCTTTTAAAATTACTTCATTTCTTTCTTTCTTTCTTTGGACAATGTGCTAGTGCACCAGCTATAGGCCATTTTAAAACAGACCCTTTTGACTTGAGAAATGCTACACCCTCCATCGTAAAATTTAAAAACTCTTAAAATTTTTAGTATTTAAAAAATGACAAATTAAGAATTTAAAATAAGTTTTTAAATGAATGGAGTGTTAAATTTATATTTTTTTCTAGAGTCTTCCAGTAGCATTGCTCTTACATTATAGCAATAGATAGTGTTACAAGTACTGCAACTTCTGTATAGTGGTACAACATTTATTATCAATCAAGAAAGAAAAACTGGATGCAACATTTTTCAAATGCACCTTGCTAACTTTAAATGATCAAATTCAATGACTTTGAAAGATGGTCGAGACTCGGGCAAGTGCCATAACACACTGAATAGCAGTATTGGGCAAGTGCCATAACACACTGAATATTAGCCTCTAAACATCTCATCATCTTCACTGGCATAGCATTTCCGCGAAAATAATTACCATTCATCGATTACAAGTTGGCTGAAGAAGATGTTATACTAACTCACACAATACAATATGGATACAAATTTTTTCCCTAAATAAAAGGAATTCCCCACTTGATGACCATATTGTTACCACAATTGCTCAAACATAATTTAAAAGCAAAAAGGACACGCATGAAGGATCAGATAACGCCTGTTCTCTGATGTAGATACAAAACTTAATCGCCATTGGTTTAAATTGCGTCAAGAGAATTTTAAAATCGTTAGCGTATTTGTTCCTGAAAATCATGTAGCGGTCGGTAAGACTTATAGGAGATTTATAGACAGAATTAAGATTTACTTTTCAATTTAGTTTCAATTCTTCCCAATTTTTTGTTCAGCATACATGATAGACGAAACCAATTGTAACTTTGTGCAATCTGTTTTAAACTTCAGCAATTCTATCATTCAATAGACTGA
>TE_00000094#DNA/DTM
CCAAAACTTTTTGTTTCCCTGTTGCAAACAACACAGGATATTTATATGCAGAGCTAAGATCTTACATGGATCATAGAATGTAGACATTTGATTTGCAAACTTTTGAATTAACTGCAGCTGACATCTACCTGTTTCACAGCGGTCGTTATTACACTTTTAGTTAGTATATTCTGTTAATGCCATTACTTTGGGGCTATTGGGGTGCATGGATCTGGTAAATTTAGCGTGGGCACTCTAAATGCTTGCAAATCCAGTACTGCTGACGAAGTAATTTCAAATATACAGTTTACTGTGGAACAATTCCGTCATGTGGATTTTCACCGAATTAACACTAGTGCTCTTGTTTTGCATGGTAACTTGATGGCGCTGAACTGTTTAACCAGTATATTTAGGTATGAGAACAACTTTTGTGCTTTACTCTTTTCCTTCTGCTTAGTCATTTTGAGAGCTCAACAAAGGCATTCTTCTCCGCTGTGTTGATATAATGTTCATGTAGATTACGAAACATTTGCTTCTTCATTATTAGAAGAATCTCAAGCCTTACCTTTCCTCAATTGACTAAGTTTTCCACTTAGATGACTTCTTATTAGTGCGCGTAATGGTAGAATAACAATTTCCAATCTGCTGAGGCACTGTTGAATAAGTTAAATTGCTCATAAATGTTTTCTCGGTTTCCTGCATGTACGAAGATTTTGCTAGCATCATACTAATTGACGTCGGCCATGTTGTTAAGCTTCTGTTTTCATTTTCAGTTTCTTTTTAGCTGTTAGCAATTCTACAAGATGTAACCGATGCTCCCAGTTAAAGTTCTTCTTTGCAAATATAGTAATTAATGTTGCACGGTCCGCTAACAATTTTGGCGAACCACTGTATATGGCAGCCTATTTCCTTGTTGCAGTATCAGCTCACACTGTGCTGTTACCGTATGAAAGAATATTTGTCCCTTAGAAACTTCTCAGATCTTAATATTGAGCAACCATATCTGTACAGTCATATCTTCTTCTGAGTTTCTTATTATATTTCCTGCTAATTTCTATACGCCATTCTTTTCCTTGATTCATCACCGTAATCTATATTTTCTACTGTTATATCCGTGGTACATTTTCTTTTGCTGCTCTGGAAAATTTTAGTCATTCATGTGATATATATTCTGCTAGTGTTGTAGCCATTTATGTTCATTTTCTCTGTTACAGCACGGGAAGAACGAAGCTAGTTCTAGTTACTCATATCAATGTCAGGAATGATGCACACAAGATTTAGAAGTTCGTAGGAAATGGTTGAGTCTTTGAGGGTAAACATTGTTTCTGTTTTAGATGCATTAATCTTTTACCTTTTTCTTTACATTAACTGTCTTAGTACAACTGAAAGCAATTATTAAATTTATTATAACATTATTCAGTGCCTATCCATTTTGTTATTGCATCGAAGGAATCAACCTTTCCTGATATCGTCTGTAAGACTTTTTAAATTGGGGGATCATTTAATTAAAGATGAATTTATTAGTTGATTTTTGGTGACAAAGGACACATATCTTCTGAACTGTACTGATTGAACTTAAATACCATGAATTGCCACAAACTAACAGAACTCCTAACTCGAAACATTTAATTGGTACTCAAGCTATAAATGTTTTGGGTGAGACCTACTCGAATGTCGACTTCAGAACTACAGTCTAAGTCCGATAAGATCTTTTGATGCTATTGTTCTCCTTTTACTTATTTTTTGGTCCTTGTCTGCAGGTGTACGAGATATTGCTATATAAGGAGCCTTGGTGGTAGACAATTACCTCACTTCGTCAAAAAGTATGTTTGTACTCGAGGAAAACTATGTAAGCTGTGTCGGATCATGAGTTCACTTGAAACCACAATTCTAGCATATAGCTGCAGGTTCATTTGTTCAGGCAGAGAACAAAGAACTAATCATGGAATGTAAGGGGCGCTTCCGGTCAAACAGTAGCACACATGGTGGCACACATGATCGCAAGCCGAAAAATGCTATAAGGCTAGGCAGTCTATAAGATTACACTAAACTGGTTTTGAGCACACTTTTTACTGTTAGAGTGTAGTTTGTTTCAGATAGTATGTTCTTGAATAAACACAGATTCGGTTTTGGGTGTAATGTGTGTGATGATAGGTATAGATATAGTATGGACTTTGTGTGATATTTTACCTTATTAATATACAATTGCATCTCATGTAAACTTTTGAGAAATGTTGGTAGTCATAATCTTTGCCTATTTCCTAGATGTTGGTAGTCATAATCTTTGCCTATTTCCTAGAAATGGTGGCAACGATGTTTTCTGAATTCTCATACTTCTCCAGCGGCGGTTTGCACAGTATTATTGTATCAGAAGAGGATTTTGAGAGTTTTGCAAAACATAAAAGCGAGATTTTTTTGGCAATGCAATTTCAAATGAGGCCTTACTAATCAAAGAGGGAACTTTTGTAGAAAATATTATGTAATGTGTGCGATGATATGCATATATATACTTATTTATTTATTTTATTTTTTTAAGACTTAAAATGAATAATTACGAGTTAATTAAATATAAGTTTTTTATTAGAGTAAGTCGATAATTTCATTATATTTAATGATTTTGATTACGGTTTAATAAATACATCAATCAATCAAAATCAATAAAGTTTTGG
>TE_00000095#DNA/DTM
GAAGCTTTTCATGTATATATTTTCCTGTAAAATCATCTTTTTGCATCTATCTGACTCATAATTACACCTTTTCTGTAAGTTTAGTCATCTACTTCATGAGAAGACATACTCTTGTATATCTAATTTGATGGGCATGAATGATAACTCAGATGTTATAGGTATAGACATGTATTTTGAGAGTTATATGCATGTATCTCCACAAGAAAATGGTCGTAATCCTATATTACCAAAGCAACATTTATGTTAACAAGCTTTAGCAGAAATTTACGCAACTATTTTGTTTGTTGAACTAGTTTTCGTCACAATGGGGTGACGGCAAGAGGCAAAAGATTTTTAAAAAAACACAAAAACAGGAAGAAATATTATATTTCTTGATTAAAAAGACAAATGTATTTGATTTGTGATTCTATTGTTTTTCCAATGTATGGGCAAAATTTGCTACTGAAATTTGCGCCAGATCAGCCTTTCTTAAGTCGATTCATGGTAGTCTAATTCTGTTTTTAACAGTTGTATTTCATCTTTGGTGAGGAACTCTATTGTTTTACTGTTGATGAATGCATACTAACTACAATACGTAATCACAGTGAAGCATTATGACTGCTCTTTAACTTCTCTGGTTACGTACTCACAAACTTTGGTGATTTGTCTTAGCTGTTTATAGGCACGTAGAATTGTTAGGGGTTACTTTTTTAGCTGATACATAATAATTAGTCCACGCCAAGTACTGCACTCCTTTGTATTTTTATCCAGAGGAACTGATGTCTGCCAGAACAATATCTACTATTGCAGAGTAAAAAGGATTAAAATATGATTAGATATAATGTATTGGCTCTGACAATCATAAAATTACCATCTTTACTTGTTAGTAAGCCTTGTGTTGAAAATTTAGTTAAATATAATGTAAAATGTGATTAAAACCTTAATTATGGCTCCACGAGGGGGCAAAATGGAGCAGCAGCTAAATAATGAGGAAGCTTTTACTTTCTGTTATTAGAAGTATAATCAAGCTTAGGCTTGTCGAGATAAGAACTGCAAACAAATCAGATGAGATCTTAGGGCATTGGAATGAGGGGCAGAAGTTTTCGGTCGATGGGGGCATATTAGGGATGCATTATCGATCTGTCAGATGTATATTTAGCATATTTTTATTTGTATCGATACTTGAAGAGCCATAAGAACTCACGGCTTACGACGATGTGCGGATTTTTTGGGAGAAGCTGGTAGAGAGGGAAAACTCTCTGACCTATACGAAGAATTTGAGCACTCTGGTGACAATTTGATCAATAATCTGGCTGTTTAAAAGTATAGCTCAAACCCTATGACAGTCATCACAAAGATCAAGAGCCTTGTGAAACAATGGGGAATGTTTTGTTATCCGCAAATTGCGCTCCTTATTCTTAGGTTTTTTTACATATATATATATATAATCTTTTCTTACTCTTTTCTATTTTGTCCTTTTTCGTCTTTTCTCTTGTTTTTTTTGCGAGGCTTAGTTGGTTCATATATGTTGCTAAGTTCATTATTATTAGAGAAATAGGTAGCACGCTACCTGTTTTGTTTATTTCATTTAGAAATAAACTTAGCTGGAAATGTGAATCAACTAGGATTCGAATCTTACTCTAGCGACGGTCGGTCTAAGTTCATTACTATCAATGAATGAAATAGATATCGCACTTTCTTATTCTCAAAACCCCAAAAGAGAAGTATAATCAAGCTTTCTTTTCCCGTCTTTTGTATAAATAAATAGACAAGTGATAGAAGGCTTTCCCTAGCTATCTATCGCCCTAAACTATTCTATTTCATTAGCTTTTGTCATAAAAGGTTACCTAATGATTCTAAGTTCTACCTAAAGAAACATTGGCTAGCAGTAAATTAATTATTTGAAAAAGTAAAAAAAGATCATAGAATCGAGCCAAGCTCAAACCTATCGGGAGCATGCAGCATGGCTCAGTTCAATTATCACTCTGCCTATCAAACCACCGGTGGTCCGATGAGTACAAATTCAAATACCCTGAGGTTAGAATTTAGTGTCCACTATGGACTTAAATCCGGGATTTTGGTGGAGCAAAGATAATAACTACACAGCCTATCTCATTTAATTTATTCCTTTTTAGTTTACTATAAATATTCGAAAAAGTAGTAACACAAAGATCTTGGTGGGGTACATAGGTAGTATATAAGACGCAGTACACCTGAGACTCCCATGTAGAGCCCATCAGGCCCATCCAAAGAACGCAAAACCGGAAAGGCCCTCGGAAGCCCAAACATTCACGAAAATGCCTCGGCCCAAATCTACTCTTCACCCCAGCTGGGCCGCGGCCCCGGGCCCACCAAAGCTGCTATCGTGCGCCGGCGCCGAGACCGCCAACTCCTTCCAGAAGCACTCCCCCTCGCCACTCAGCACCCGCCACGCGTCCCCGCCTCTAACGTGCGCCTCCTCGTCCCACAGCATCGTGGGCCACAGGAGCGGACCATTAGCCCCGAGCCCGAACCCCAGCGCGAGCTCCTCCAGCGGCGTGGCTCGAGCCGAGCCGAGCCCGAGCCCGAGCCCGAGCCCGAAGATCGGCTCGCCGATCGGCGCGGCTCGGAGGAGCGGTGGCGGCGGCGGCGGCTGCAGCTGGGCCGGCTGGGCCGGCTGCTCGGCTCGGCTCGGCTTGAGGTCCCGCGACTCGCACCGCGGGCACCGCTCCCTCCTCCTCTGCTCATCCTCTGTCGCCGCCACCGACATTGCCTCCGTCATGTCGTCTGCGGCCCTTCGCCGCCGTGCGCCGCAGTTTGCGGTCATGATCAAGTTCTCACTACTTGTTTTGTAGAATGAGTTGGGGATTTTGTGTAGGCTTGTTTAGTTTGCAGGTTACGCAGGGGGGCTGCAGGTTATGCAGGGGGGAGTAGAGTGTGAGATTATTGCATGGAAGTTGCTCAATTTATAGACCGGGGTGTCCCAAGAGAAATTATTGCATGCACTCGGTGCATTCGTACGGATGCAGGTAGGTCTACAATTCAAAATGGATTGTAATTCTATGACACACTGGTTCATTGGTCGCTTTAATTTTATCCACATTTTTATCACTTTATTTTTTTAAAAAATTACTAAAAGTCAGAAAGGAGTTAGTAAATTCTAGCCACTGTTGGATAGAGTGGCTGTAAGGATTAAAACCAATTGTAAGCTGAGCATTTCTCTTTCATCTTGTATGCCAAAATATATTGTTACTAATTAGTTGCAGTATATTTTGGTGGAAATATATTGTCACTAATTAGTAAATTTTAGCCACTGTTGGATGAGTAATTTATGTGCAAAAGTGAGAATTTATACAAGAGCTTCAAGGATTGACGGTCATGAAAATCTTC
>TE_00000096#DNA/DTC
CACTGAGAAACATTAATTCAACAACTTCACGGAAAAATAGGGGAAGCACAATATTAAAATGGTTAGGCAAGAGTATCAGGTTATGCAAAACAAGCAATAGTACATTGTTATTGCCAAATATTTTCAAATATTAATATATATATATACATATATCCTGAAAAATTGCCTATTTCCATACCCCTAAAAAATCAAATTTCTATATCCCATTCAGACACTAGATTTCTTACATATGCATCCTATATTCCTGAAATGCGCCTGATCACAAACCTTTTTCAAATGCAAAACCTACTTCCCCTCATCAATTGGATGACCACCCCTTTATTCAAGATAAGGGTACTTCTGTACAAAGAGTCAAAAATGCACTTTTGGGGGCGCATATATGACGAATTCAGACATAGAGATTTTATGGGGTAACTAAATGTAAATAGATCACTTTGCAGGGATATACACGTAAAAAGTTCAAAAAAAATTAATTGAGATCATTAAAACTAACATAATAGCTCTGCCCAGTCAATGAAAAGATGAACTCGTTTCTGAAATCACTTCCAACAGTTTAACAATAGAAATTTATGTACATCCCATTTATTAAAATCTCAACTGTTTCTATGATATCACTGCAGCTTTAGTACAGAAACTAGGCAGTAGGAAAAGATCTGCAGTAGATATAAAATCCTTTTCCAAGATCTATATGAAAGACAACTCTAAAGTCTAAACAAGCAAAACCGAGAATAACAAATGTAAACATGTCATCTTAATTAATATTTCCCCCTACTATATATCATATTACATAACTAGATGTATTATACATATATGCATCCCCTGATGCCGGCAGTACTATAGCACAAGCTTTGAATTAATACAGTTAAACATCATCATAGCATATACCTATAACTACAGTTGATGGCCGTTACATATTGGAAATTACATAGAAATTGTTGACATTCAATTATCAACTACAAATTTTTTAAAAAGGTTAAATTGTATGGATAGTCCCTCTACTACTCTGAGAGGGTGCATTAGCCCCTGAACTTTCCACTTATGTGTCATTAGCCCCTGAACTTTCCACTTATACGTCATTAGCCCCTGAACTTTCAACTTAAACACATAACTGAACTGACCTTTTTGTGTATTGCAATTTGATTCCTGACAGGAAAACAAACCTTTTTTTTACCCTGTAAAATGACCATTTTGCCATTATCTTGTAGACATTCCTTTTCATAGAGTACTTGAAACAGGGATAACGAGCTCATTTGGTAGAAGTCACTGTCAAATCTCTTTTCTGCGGTCAGGTGAATTGCATATATGAAAAGGTTCAAGGCTCAGAGACTGCATGGGAATAGCAGGAAAGCACAAGGGAACCATCCATACATTTTACCTGTATTACAAATTACAGTAAACAAGACGTCAACTGTGCAAAACACAAATGAGCTAAAGAGCACAACAACAGGAAGCTGTTTCTTGAGCAAAAGCCTATATCAAACTGAAATTTTAATTCTATTTCAATTGCTTACAAGAATGCAAAGTTGCAAAACAAACCAAAATCAAAGAAACCTAGCAGTGGGTTTAGATACGTGCAAATAAGATCATGTGAGATGCTTCCAGACAGCAAAAGTCTGGTATCGCTAAAACAAAAAAAATCTCCTAGATAGAGAAGTCAGCACATTCAATTAACAAAAATATTTCAGGAAAAACAGAATATAATTTCCCTAGAAAGTTCAAAGCATGAAGATTTTGAATACCATAATAGATAGAGATTAGGTAAGGTCTCCTTAATATCTGTGTTAATCATATCCAAGAAAGCCAGAGAAGCATAAGGTATTTCAATTCAAGGTTGACGGAATTTCATTTGAAGAGAGTAGATGATGCAAAAGTCTTTGATCTCATCTTAAAGCAAGCAGCGTTATAATAAAAGTATAGGACAAGATTTAATATTACTAGAAGGGAGAAATGTAATAGGAGAAAAGAAAAAAAAGGAAAGATTAGTCACAGGAATTTTTTTTGAAAGAAAGGAAAAAGCCTATTGCCTGCAATTCTTTTTCATAAAAAATCCACAATGCACCTCACAAGTCAAAGATAAATCCTCTCTATAAATAATATGGCATACACATTTTGAGCTGTATTAGATCTGAATTGAACACATCAGATCTGCATGGAATACTACCAAATATGGATTAGATCATAACTAATTTATAAGAATCATATCAAATCTGGATAAGATCACATCAAGTATTGATAAATCATATAAACATAAAATCCATTCAACAATAGGCAATAAAATAATTGGTTAGATTTCTTACAAAGTTTTACCTTAATTTTGCAGTCATGGTAAAATCCCATAAAAAACTTAACCCACAAAAAATCACAAGAATTAGGTATTAAGTCATAAAGCTTAGAAACATATATAGAAATATGCAGATGTTACATTCCAAAACAATACGGAGCAGTGAAAAAGAATTTGCATCAGAGAAAAGTTGAATGAAATATTGAAAAAGAAACAGAATGTGAGTGAGTACGTGGAAGGAATTAGGGGACAGAATTTTGGTAATATTCTGCTTGATAATGTTTTGATTACAGATACTTGCATTAAGAAAAGGAATTTGGTTACTTTCAGGAGGTAAATGAAAATGTTACAAAGGGAGAGAGATTAACTGAACAGCATAAGTTATTCGTTAAATACAAGTGCTTGAAAAATAGAAGTGGAACAATAAAATAGAGAGATGCACTAAATTTGGCAATGGAAATAAAAGAGGGGATTGTAAAAGAGCTAAACAAATGGTGTATAAGTGAACTATTTATTGCAAAGGGTATGCAATAGGTGGACGTAAGCAGCCCATAAATGATATGTTCAAAGCAATATAACAGTAATAGATTTTTATCAGTG
>TE_00000097#DNA/DTC
CACTACAAGAAAAGATATTATTGGTGGCAAAAATAATGTGGTGATCAATTTTGTCACCACTATATAGTTACTTTTTGTGGCGATAAAAAAAAATTACCACCGATTAGTTAACTAGAAGTGGCAATGCTACTTTCGCCACTAAATGATTATTTTATCGCCACTATTTGCTTATCTACGGTGGCGATAAAAAGAATGACCATCGATTAACTAACTTAAAGTGGCGATACTACTTTCGCCACTAAATAATTATTTTATCGCCACTAAATCGTTATTTATGATGGCGATAAAAAATATTGCCACTAATTAATTAACTTAAAGTGGCAATATTACTTTCGCAACTAAATGATTATTTTATCCCCATTATTTGGTTACCTATAGTGGCGCCACTAAATAATTATTTTGTCGCCATTATTTGATTACCTATAGTGGCGATAAAAAAATTTTGCCACCAATTAATTAACTTTAAGTGGCGATAAAAAAATTTTGCCATCAATTAATTAACTTTAAGTGGCAATACTACTTTCGAAATGACTAATTTTTTACCACTATTTGATTAGCTATAGTGATGATAAAAAAAATTGACGCATATTATTAATAAAATTACAATAAAAATAAAATATTTAAAACGTTTATATCAAAATAATGTATAGTGAAGGTGAAAAAACTGTAGTTGTTAAAAATTAAGGCTGAAAATATACAGAGACACTGTCAACTTCAGATCATTTTAAAATTGCTCCATAAATTTTAATTTTATTTTGATTCACACCTCTGAACTTTTTTTGATTATTTTATTCTAGTTAATTTAGTTAAATTTTTAAATTCAAGAGCTTTATTAATTAGTGTTTACCTATTAATTATTTATAGACCGTTTAGGGCGACGCGCGGAAGAAGCCGAATCCAGCTTCCTCTTCCTCGGACGAAACCCTAGTCGAAGGGCGCAGGCCCCTGCGATGCATCGTCAAGCTCGGACTCGCTCGCTTTCTTATTCAGATCCCGAGCTCTGTGATCTTACGACATTGATCGCAATTTTATAGAGTTGATCACATTGTGTACGTGTTGATGTTGTTTCTCATATGAAGAGTTTGTAGGATTCAAATTTTAATGTAATTAGAATAGGGTCTTTCGAAATATTTGGTAATGTTATCGTGAGGCACCTGAAGTAGTACATTAATCAATTTGTGATGTCTTTTATAAAGAACAGGGTACAAGGATATGCCAAAACCGGATTGAAATAAGTAGGGTACAATAGGCCGAATGCGCATTGGAATCCCTAATTCTCATATCCAAGGAAGTATAATTAACCTTTCATTAATTGTTAATAACTAATTACTTAGTCAACTACAACTGGATTAAACTAGTAGTTAATTGTTCTAATGACCAACTTAAAGTAATGGAGGAGTAAAAAGCTTTTAGATGTTCTACAGAGTCATCTCATCTCAATTTAATCTAACAGTCATAATACATACTGGATTATTCATATGTTATATCACATATTTAAGATATTGCTTCTCCCCAAACCGAAAAGAAAGATATTGTTTCTTTGATCTACTTTAAGTGCAAATACAAACATGCTTCTTTGGAGTTTAGCTTTATTTATATTGTGCTCAATCTGCATCTCTACTATCTCTTTTGACAGCCTATGATCAATGTTGCCACTCCTGTGGACATTAGTTTATGACATATTGTTTAATTTTGATTATTTGAGTAATTTATCCTTCTCTATTGAACCATCACATGGAAGCTTTTTAATTCAAATTTCTTAAAGTACAAAATATAGTGTGTATGATCATTCATTGGTAGCCTTTTTTCTTTTAATGTTCTTAATTTTGTTTTATCATGTTGCAAAACTCACTAGCATTGACTTGCAGGTATTACTTTCAATTTTTTAAAGTGTGAATATTAATACCTCTTTTGCATTTTATTTTTGATAAGTCTACCTGACGGACATATTAAGTTGCAATTTGGATTAATTCTATAGGGAATTCGTAAGACTGTAGTCCTAAATTTCTGTCTACATATTTTCGCAGTATACATACTCTATCCTCCGACTTTGAAAGTACGAAATATTTACTAGAGCTGAAAACAATGTTGCTTTATAGGTAAGAGATCTGTTGTTTATATCTTGTATTGCTTGTACGTCTTTCACTTGTAGCTGCTTGCATCTGAATATGTATTTTGTGCCTCACTTTTTGATGTCCTTTAATTTCTTCTTGGCGGAACCAATTTATGTAGCTCTCTAAATCTAGGATTTTCTTTTTTTATTTTTGATTGGCAGTTTCTTTCTTACTTGTTAACTCTTATATTGTGGACTTCTCTATCTGCATTCTTCATTTTATGTTATATGAGGCTGAAGCTTCTCACTTGGCATTTCAGACAACATTTTCACCCTAACAATACAAACTTTAGTTTGAGTTAACATTAGGATGGCGGCAAAAAATGATTGTAACTTGTTAGATATAAAATATTTAAACCATCTCTAACAATACAAACTTTTAGAACAGAAACAATTGCTTGACGTACAATCAAATTAAGCAGAAGCATAATAGTGTGAAAAGAATTGATGTTCTTTCTTTTATTGTTTAATTTATATAATTTACTCTTCTTTTTTTGGAGCTGAAGAATTTTTTTTCGTTTTTAAGTATTTTCTATTTTCAAAGTTGAGAGAGTTAGGAATGATGTTGAACTGTATATCGAATATTATTACTCTATTGCTTTTAAATTGATTTTGTTATTATTTTGTTTTTAAGCTCTTGTGGATCAGAAGTCAATTAGCCTTTTAAATTGTTGTTAAAAGAATAATTTTGTTTACTTTAATATTTTGTTTGTTATTTTGTATATGTTCTGTTTATAAAATATAAGCTGTATATTTTTATATTTAGTTTATTACCTTTTTATTATTGGTGGCCATTTATTGTACAATTGGTGGCGACAAAAAGTTGCCTTTTTATTTTAACTAAGATGGCGACTGTGATAGTTGCCACTTAAGGTAAATATTTGGTAGCGAAAATGTATTGCCACCTTATCTCCATGAAGGGTGGTGACTAAGAAGGGCCACTTAAGAGTTATATTTGATGGCGACAAAATGTCGCCATGCTATCTTTAATAAGGTGGCGACTAATAGCTGCCACTAAAAGTTATATTTGATGGCAACAAAATGTCGCCACGCTACCTTTAATAAGGTGGCAACTAACAATGGCCACTAAAAGTTATATTTCGTGGCAATAAAATGTCGCCACGCTATTTTCAAAAAGGTAGCAATCTTTCATGCTTCGCCACAATTTCATTTAGCGGTAACACTTTCGGTGGCAGCTTGTGGCGACTTTAAAAGTCGCCACCTTTTAAAAAAGTGGCAACTTTTTATATATCTGGTGGCGACATTACTCACCACCAATATATAATATTTTTGTAGTG
>TE_00000098#DNA/Helitron
TCATATACTAAAATTAACTTTGCTATAGCAAACCCTCTTTTAATAACAGAAGATAGCAGGTTGCCCACGAGATGGTTATTTAATAAGTAAAAGGCCCTGGAATCCAACGGATCAAATAGAATGAAATAAATGCCAATTCGACAATGAATTCTAAGATATGTGTCCCTCAAAGAAACCCTGATTTGTCACAGTAGGTTTCAGATATCTGATATTCATTAAATAGCAGTCTGTAACCTTGGACTACAACAAGAACCTAACATATTAATTGAAATTAAATCACTGGGACTTTCTATCTATCATCAAAATTAAACTTTCAACTGACATTAAGATGCTAAAGTAAAGCAAATTCACATTTACAATAGGCCAGCTTGAGTGTCTTGCAACAAAAGCATAAATTTTCAATAATCTTTTTGGAGCTCAGCCTGAAACTCTGAAGTTGTTTCAAGTGATCAAATACAATAACCAGCTGATGGCTCATCATTGAGTAAAATCTCTTGATGCCCCAAGTCACTAAAATTCATTTTGCTTCTGAATAGAATCTTGAATATGCAATCTCCAATATTTTTCAGGGTGCCAAATGGCCAATGCATGGCTATTTCAACCATGTTTGGTCACACACTCATCAACTCATTCTGGTATGGATCATCTTAGTTCTTTATGTTTCACTAAAAGCCCATGGTACTTTCCATGATATCATTAATTATTTGTTCTTGACCTCGAGTATACACAACTCTAAAAGCTTTTTCCTATGTTGTTCTACATCCTTCTTTTTGCAATTTTTTATCTACTTGCTTATGTAATCTATAATTGTTAGCAAAGTTGTCCTAGATAATCCTTCTGAAGTGTAACATCAACACGGTAGAACAAAAGTCATACATACCTTTCTCGAATTCTAAATAATAGGAGATGTAGCTTCTTGGTTTTGTAGTAATACAAGGTAGCATGATACTGACAGCGATTAGTAAACAACTAGGAACATTAGTGCCAAATTGCCAATTATGAAAGAGTAGAATACTGATATGGATAAATTTCACATTTAATTGTGTCAAGTCCACCAGGATTGCAAGTCACACTAGAACTTCCAAGAACATTAATTATTTGCAAGTGTTATTAATTGATTAAAATCTCAAGTTTCATTAGGTTGTTCCTAAGCTCTAGAAAATACTGATAAAAGGATTTGCATTGATAATTCTATTTCCTGAACAATCCATTTACACAACCAATGCCTACCCACATCTATCTATACTGAAAGTATGATATACTAACAGACATTAATGAGCTATAAGCCGACAAAGATTTGATGTTGCTAATTATTTGGGGATTTAATAGGTCCATAATGGAAGTGTAACAACTTCTAAAAAAGGAATCCTCCCTCTCATTTCGTAAAATAGATGCAAGGTCCAAGTATGCCAGAAAGATAGTATAGGAAGATGTTATTTAATTGTTGAGAGGTAGCATATCAATGAGCATAAGAAGCAGCCCTCTCATTTGTTAAATAGATACAAGAACCAAGTATGCAAGAAAGGTAGTGGGAAGGTGCTATTTAATAGCTAAGCGATAGGATATTAAAAAGGAGTACAAGAAGCAGCCCGCTCATTTGGTAAAATAGATACAAGATCCAAGTATGCAAGCAAGGTAGAATGGAAGGTGTTATTTAATAGTTAAGAGGTAGGATATTAAAGGGTATAAGCAACAGCAGTAGCAGAAAGTTTTGGAAGTTCTTCCAGGGTTAAAATTTGTATTGATTTCTGAGAAATATGGCAGTGGCATACAAATTCTATAATTTATTTAGAGAGATTTAATACAGATACAAGGTGCTACAATGCTTTTTGGCTCTTACTATAGATAGCCTAGAACAAATTAAAAATGAATTACTTATGTATTTCCGAGCAACCCAAAGCATGCATCTTCATCCAACCGACAAGTGAAAAAGAAGAAATTAACCGAACTATTGCACGTAAGAACAACAAACATCTTCCTCTTTGGGCAAGATTTATTTGTAATGAATGATGACTTATTAAATATGTTGGTTATGTTCATAACGAAGACTCCTTAAGAATGCAATTTATGATATTAAAAAACATTAAACATGAATATGAATGATACAAACAAAAACTTTCAAATGGCAGCGTGCTAGAACTGGAGTAGTTTTAAGATGGGTGACCCCCCAGGGAGGGATGTCACAATCACCAACTATGATCATCAATTCTTTAAAAGAACTTCTCAATCAAGTCCGGCCCTACATGTTTATCAAAATTATCACAACTTGATTGCTCGTGTCAAAATTTTTGAGAAATACTCTTCCCCTCTTTACTGAAAATGAATCCACCCAAACAAATGTTACTTCTATAGAATATGATCTTGGATTACGTTGTCTGATATAGGATTACCCTATTAACAAACAAGATAAGATCCTTTGTAACTATATTAAAGCTGGGCCTTATCAACATACACTATCAGAATATCAACATGCTAGGCCAAAAAAAACACCCTAAATGGTTTCTATCATGGTTGAAAATGTTTCCCTTATGGTTAGAGTACTCTCCGACTAAAGATGCAGTCTTTTGTTTGCCTTATTTCTTTTTGGTACAAAGCCAGAAAGTTGTTTTGGATCAACTACATTTACTAATGAAAGATTTCGTAACCGGAAAAAAGTTAATGATGGAAAAAACCGTGTAATCTTAGATCATGTAGGAAGTGGTCCAAATTCTCTCAAATATTGCTGAATAAGCTTGCAAAGATCCCCCAGACCAAACATAACATATCTATTTCTCTACATTAAAGGAGGGTTTGGGGGGACCTTGGGGTGACACGTGTCCCCCCAAACCCCCTTTACTCTCTCTCCCCACTTCAAAATTTAAAATTTTAAATCTCTAAACTCTATATATTATTAATAATACACATAATAAATCGCATAATAAAATCTAATTTAATCGATGTATAAAAAAATACATAATTTAAATTTGAGGAGTAAGATTTTAGAAATATAGTACGTATGTGTATATATATAATTAATTTTATTAAACAAATTCTTCCATTATTTTATTTCCCTTCTATTTATTTTTTTAAAATTATTTTGATATATTTATCACAAATCTTTTTTCGCATAAATCTTTATAAAATAAGTTGTCGTTTTAATAAGACTTATCCGCAGCATCGCGTGGGTATTTCACTAG
>TE_00000099#DNA/Helitron
[truncated: 8,029,662 more chars]
