# Supplementary material for: Improved High-Quality Genome Assembly and Annotation of Pineapple (Ananas comosus) Cultivar MD2 Revealed Extensive Haplotype Diversity and Diversified FRS/FRF Gene Family
Source: Genes (Basel). 2021 Dec 24;13(1):52. doi: 10.3390/genes13010052 (PMC8774480; doi:10.3390/genes13010052)
Supplement: Supplementary file 1 [file genes-13-00052-s001.zip › Supplementary Tables Document genes.xlsx]

## Sheet: ST1
Table S1. Summary of the pineapple 'MD2' sequencing data generated in this project using Illumina and PacBio sequencing platforms. The MD2 estimated genome size of 563 Mb was used to calculate the sequence coverage of each library.
Library type	Insert size (bp)	Sequencing platform	Read length	Raw data		Clean data
				Total data (Gbp)	Sequence depth (×)a	Total data (Gbp)	Sequence depth (×)a
Illumina Hi-C reads
Paired-end	660 bpb	Hiseq 2500	150	52	92.3623	49	87.0337
PacBio SMRT long reads
Genomic	10 kbp	Sequel v.5.1	12618	32.6	57.9041	25.4	45.1155
Iso-Seqc	~2 kbp	Sequel v.5.1	1318	143.7	255.2	0.201	0.4
aAssuming that the haploid genome size is 563 Mbp.
bInsert size was estimated using Agilent 2100 Bioanalyzer instrument.
cIncludes all libraries generated.

## Sheet: ST2
Table S2. Statistics of PacBio Iso-Seq data generated by sequencing the pineapple 'MD2' transcriptome.
	Tissue
	Root	Meristem + Stem	Leaf	Flower	Fruit
Total # of reads	23141503	16291597	22354969	23633222	23665326
Total length (bp)	30329611024	21757655228	29882255556	31116292047	30601410046
GC content (%)	48	47	47	47	47
Min. sequence length (bp)	50	50	50	50	50
Median sequence length (bp)	1189	1168	1198	1188	1191
Average squence length (bp)	1310	1335	1336	1316	1293
Max. sequence length (bp)	207334	206123	190322	202202	227240
N50 length (bp)	1628	1548	1566	1535	1483
L50	6654489	4680294	6557347	7075936	7249125
	`

## Sheet: ST3
Table S3. Summary statistics of the MD2 v2 Pineapple genome assembly at multiple steps.
Phase 0		De-novo assembly	Phasing I	Phasing II		Scaffolding/Anchoring				Manual correction				Gap filling
		FALCON	FALCON-Unzip	FALCON-Phase		Proximo				Juicebox				LR_GapCloser
		Primary contigs	Primary contigs	Contigs		Scaffolds	Scaffolds + contigs	Scaftigs + contigs		Scaffolds	Scaffolds + contigs	Scaftigs + contigs		Scaffolds	Scaffolds + contigs	Scaftigs + contigs
	# of sequences	1272	892	889		25	63	889		25	63	1060		25	63	812
	Total length [bp]	543995575	536687915	556391685		554743825	556476785	556391685		541772946	543505906	543406206		541772120	543505080	543433016
	GC content [%]	39.1762	39.1571	39.1		39.1	39.1	39.1		39.1	39.1	39.1		39.1	39.1	39.1
	Fraction of genome size*	0.966244	0.953265	0.988262		0.985335	0.988413	0.988262		0.962297	0.965375	0.965198		0.962295	0.965373	0.965245
	Min. sequence [bp]	1	1	20268		703193	20463	20268		4471969	20463	5678		4471969	20463	5678
	Median sequence [bp]	77792	242102	244340		22049369	60817	244340		21181110	60817	246251		21181110	60817	297306
	Mean sequence size [bp]	427669	601668	625862		22189753	8832965	625862		2.16709e+07	8.62708e+06	512647		2.16709e+07	8.62706e+06	669252
	Max. sequence [bp]	5950726	5951971	5969083		44205009	44205009	5969083		43499001	43499001	5969083		43498842	43498842	5969083
	N50 Length [bp]	1496422	1496507	1553025		24331961	24331961	1553025		21996178	21996178	1127043		21996178	21996178	1524720
	N90 Length [bp]	327208	349596	361639		17888512	17888512	361639		17519282	15618009	251605		17519282	17519282	358238
	L50	112	111	110		10	10	110		10	10	142		10	10	103
	L90	402	391	387		21	21	387		21	22	525		21	21	382
Phase 1
	# of sequences	472	1986	889		25	63	889		25	63	1043		25	63	805
	Total length [bp]	76084805	177909277	540949573		539304940	541034673	540949573		529886635	531616368	531518368		529885665	531615398	531544088
	GC content [%]	37.647	39.3307	39.1		39.1	39.1	39.1		39.2	39.2	39.2		39.2	39.2	39.2
	Fraction of genome size*	0.135142	0.316002	0.960834		0.957913	0.960985	0.960834		0.941184	0.944256	0.944082		0.941182	0.944255	0.944128
	Min. sequence [bp]	27	512	20268		703193	20463	20268		4536167	20463	4092		4536167	20463	4092
	Median sequence [bp]	105536	48011	244340		21445774	60817	244340		20765304	60817	260636		20765203	60817	260636
	Mean sequence size [bp]	161196	89581	608492		2.15722e+07	8587852	608492		2.11955e+07	8438355	509605		2.11954e+07	8.43834e+06	509605
	Max. sequence [bp]	913714	1255929	5971173		42903174	42903174	5971173		42511760	42511760	5971173		42511760	42511760	5971173
	N50 Length [bp]	270757	171516	1505227		23647680	23647680	1505227		23016692	23016692	1067444		23016244	23016244	1521169
	N90 Length [bp]	74522	37982	350380		17188489	17188489	350380		16854157	14754185	257739		16854293	16854293	341480
	L50	91	230	111		10	10	111		10	10	145		10	10	103
	L90	300	1272	391		21	21	391		21	22	524		21	21	390
* Estimated genome size is 563Mb.

## Sheet: ST4
Table S4. Gap-filling summary results.
Gap filler program	Gaps closed (#)	Sequences extended (#)	"Ns" before gap-filling	"Ns" after gap-filling	"Ns" replaced with known sequences	Known sequences added (contig extension) (bp)	Total known sequences added (bp)
LR_GapCloser	629	486	197700	143374	54326	8544	62870

## Sheet: ST5
Table S5. Pineapple MD2 v2 genome sequence assembly organized by chromosomes.
	Chromosome	Length (bp)	Number of contigs	Number of gaps	Gap length (bp)	Known sequence (bp)	F153 SSR markers mapped on scaffolds	Average contig length (bp)
Phase 0
	MD2v2_Chr1_0	43498842	48	44	4640	43494202	2245	906129
	MD2v2_Chr2_0	21281518	37	33	3506	21278012	1415	575081
	MD2v2_Chr3_0	33855993	46	44	4447	33851546	1707	735903
	MD2v2_Chr4_0	23965209	28	23	2479	23962730	1354	855812
	MD2v2_Chr5_0	27281878	42	38	4018	27277860	1440	649473
	MD2v2_Chr6_0	20003351	31	29	2998	20000353	1265	645173
	MD2v2_Chr7_0	28937767	35	29	3192	28934575	1647	826702
	MD2v2_Chr8_0	26061676	36	33	3485	26058191	1407	723839
	MD2v2_Chr9_0	24650563	34	28	3067	24647496	1252	724926
	MD2v2_Chr10_0	21558121	31	24	2825	21555296	1147	695332
	MD2v2_Chr11_0	18953058	16	15	1500	18951558	1029	1.18447e+06
	MD2v2_Chr12_0	19678969	31	26	2872	19676097	1291	634713
	MD2v2_Chr13_0	18472639	17	16	1629	18471010	894	1086530
	MD2v2_Chr14_0	24246024	33	28	2976	24243048	1088	734638
	MD2v2_Chr15_0	25638637	57	47	5227	25633410	1243	449709
	MD2v2_Chr16_0	17519282	29	26	2707	17516575	939	604020
	MD2v2_Chr17_0	18417730	30	26	2775	18414955	1173	613832
	MD2v2_Chr18_0	21996178	41	39	3904	21992274	1157	536397
	MD2v2_Chr19_0	21181110	40	35	3834	21177276	1123	529432
	MD2v2_Chr20_0	17883511	20	17	1820	17881691	876	894085
	MD2v2_Chr21_0	14425106	26	21	2296	14422810	967	554724
	MD2v2_Chr22_0	15617908	18	13	1539	15616369	1057	867576
	MD2v2_Chr23_0	14110126	15	13	1325	14108801	837	940587
	MD2v2_Chr24_0	18064955	29	27	2797	18062158	765	622833
	MD2v2_Chr25_0	4471969	4	2	206	4471763	392	1.11794e+06
	Total	541772120	774	676	72064	541700056	29710	-
Phase 1
	MD2v2_Chr1_1	42511760	47	43	4491	42507269	2236	904410
	MD2v2_Chr2_1	23016244	28	25	2589	23013655	1577	821916
	MD2v2_Chr3_1	33227433	49	41	4474	33222959	1697	678020
	MD2v2_Chr4_1	23222981	34	31	3208	23219773	1331	682934
	MD2v2_Chr5_1	26973420	37	33	3471	26969949	1469	728918
	MD2v2_Chr6_1	20059084	29	24	2649	20056435	1276	691601
	MD2v2_Chr7_1	27959525	40	33	3813	27955712	1628	698893
	MD2v2_Chr8_1	25597488	35	34	3400	25594088	1417	731260
	MD2v2_Chr9_1	24423185	31	27	2926	24420259	1237	787750
	MD2v2_Chr10_1	20846816	29	22	2534	20844282	1128	718768
	MD2v2_Chr11_1	17574169	18	16	1630	17572539	1008	976252
	MD2v2_Chr12_1	19264329	25	21	2325	19262004	1263	770480
	MD2v2_Chr13_1	18155476	21	18	1912	18153564	903	864455
	MD2v2_Chr14_1	23476248	28	24	2641	23473607	1117	838343
	MD2v2_Chr15_1	24994720	49	45	4651	24990069	1227	510001
	MD2v2_Chr16_1	17357305	32	27	2943	17354362	970	542324
	MD2v2_Chr17_1	16854293	27	25	2572	16851721	1163	624138
	MD2v2_Chr18_1	21424079	51	46	4829	21419250	1135	419985
	MD2v2_Chr19_1	20765203	41	36	3834	20761369	1133	506375
	MD2v2_Chr20_1	17654955	24	20	2127	17652828	859	735534
	MD2v2_Chr21_1	13716081	30	26	2650	13713431	952	457114
	MD2v2_Chr22_1	14754084	13	11	1193	14752891	1051	1.13484e+06
	MD2v2_Chr23_1	13617996	12	11	1100	13616896	802	1.13474e+06
	MD2v2_Chr24_1	17902624	31	28	2848	17899776	760	577412
	MD2v2_Chr25_1	4536167	6	5	500	4535667	396	755944
	Total	529885665	767	672	71310	529814355	29735	-

## Sheet: ST6
Table S6. Assessment of the gene space coverage using publicly available NCBI SRA RNA-seq reads.
Metric	Percentage of reads (%)
Uniquely mapped reads	75.03
Mapped to multiple loci	18.08
Mapped to too many loci	2.44
Unmapped - too many mismatches	0
Unmapped - too short	4.1
Unmapped - other	0.34
Chimeric	0

## Sheet: ST7
Table S7. Comparison of total known sequence length between MD2 v2 and F153 v7 assembled chromosomes.
F153 v7					MD2 v2 P0					MD2 v2 P0 - F153 v7
Name	Length (bp)	Non-ACGT bases ("Ns")	Known sequence (ACGT)		Name	Length (bp)	Non-ACGT bases ("Ns")	Known sequence (ACGT)		Known sequence difference (bp)
LG01	10526445	141204	10385241		MD2v2_Chr1_0	43498842	4640	43494202		33108961
LG02	17334668	282017	17052651		MD2v2_Chr2_0	21281518	3506	21278012		4225361
LG03	16781886	241194	16540692		MD2v2_Chr3_0	33855993	4447	33851546		17310854
LG04	15584765	236879	15347886		MD2v2_Chr4_0	23965209	2479	23962730		8614844
LG05	15024279	207934	14816345		MD2v2_Chr5_0	27281878	4018	27277860		12461515
LG06	14747297	210436	14536861		MD2v2_Chr6_0	20003351	2998	20000353		5463492
LG07	14728688	205075	14523613		MD2v2_Chr7_0	28937767	3192	28934575		14410962
LG08	13970067	196875	13773192		MD2v2_Chr8_0	26061676	3485	26058191		12284999
LG09	13841557	174260	13667297		MD2v2_Chr9_0	24650563	3067	24647496		10980199
LG10	13112115	192968	12919147		MD2v2_Chr10_0	21558121	2825	21555296		8636149
LG11	13096665	130165	12966500		MD2v2_Chr11_0	18953058	1500	18951558		5985058
LG12	12612916	102460	12510456		MD2v2_Chr12_0	19678969	2872	19676097		7165641
LG13	11759267	205414	11553853		MD2v2_Chr13_0	18472639	1629	18471010		6917157
LG14	11705491	193262	11512229		MD2v2_Chr14_0	24246024	2976	24243048		12730819
LG15	11365478	162539	11202939		MD2v2_Chr15_0	25638637	5227	25633410		14430471
LG16	11174208	164956	11009252		MD2v2_Chr16_0	17519282	2707	17516575		6507323
LG17	11156084	134434	11021650		MD2v2_Chr17_0	18417730	2775	18414955		7393305
LG18	10911977	107710	10804267		MD2v2_Chr18_0	21996178	3904	21992274		11188007
LG19	10815949	224159	10591790		MD2v2_Chr19_0	21181110	3834	21177276		10585486
LG20	10792357	214741	10577616		MD2v2_Chr20_0	17883511	1820	17881691		7304075
LG21	10645290	216358	10428932		MD2v2_Chr21_0	14425106	2296	14422810		3993878
LG22	10398566	142431	10256135		MD2v2_Chr22_0	15617908	1539	15616369		5360234
LG23	7979763	68960	7910803		MD2v2_Chr23_0	14110126	1325	14108801		6197998
LG24	14354242	238719	14115523		MD2v2_Chr24_0	18064955	2797	18062158		3946635
LG25	11423766	187851	11235915		MD2v2_Chr25_0	4471969	206	4471763		-6764152

## Sheet: ST8
Table S8. Transposable element (TE) content and distribution for multiple pineapple genomes.
TE classification	MD2 v2 P0			MD2v2 P1			MD2 v1			CB5			F153 v7
	bp	genome fraction		bp	genome fraction		bp	genome fraction		bp	genome fraction		bp	genome fraction
Class I	214218471	0.394143		209494303	0.394071		195027657	0.372141		188224287	0.366741		121279490	0.313643
LTR - Copia	36661104	0.0674531		35693354	0.0671413		34375858	0.0655941		34922001	0.0680429		21865461	0.0565466
LTR - Gypsy	135604849	0.249501		132579301	0.24939		121496694	0.231833		118110757	0.23013		75824426	0.196091
LTR - unclassified	41098861	0.0756182		40387294	0.0759709		38264727	0.0730146		34161374	0.0665608		22947392	0.0593446
LINE	796647	0.00146576		777388	0.00146231		835262	0.0015938		984444	0.00191811		641917	0.00166007
SINE	129	2.37348e-07		171	3.21661e-07		171	3.26292e-07		191	3.72149e-07		294	7.60317e-07
Class II	122960790	0.226237		119847264	0.22544		115620461	0.22062		110892088	0.216065		79757327	0.206262
Helitron	41884348	0.0770634		41156146	0.0774171		40044959	0.0764115		35629115	0.0694206		25601099	0.0662074
TIR - hAT (DTA )	13840246	0.0254648		13456570	0.0253126		13108955	0.0250138		15060938	0.0293451		10486201	0.0271185
TIR - CACTA (DTC)	8264195	0.0152054		8027017	0.0150993		8161506	0.0155733		8712144	0.0169749		6302700	0.0162995
TIR - PIF/Harbinger (DTH )	4235866	0.00779361		4113189	0.00773715		4175879	0.00796818		4418563	0.00860923		3331876	0.00861661
TIR - Mutator (DTM )	27345141	0.0503126		26444217	0.0497431		26572640	0.0507044		29670929	0.0578115		21009749	0.0543336
TIR - Tc1/Mariner (DTT)	515885	0.000949182		501137	0.000942668		500353	0.000954745		537180	0.00104665		394328	0.00101978
MITE	26875109	0.0494478		26148988	0.0491878		23056169	0.0439945		16863219	0.0328567		12631374	0.0326662
Other	56881	0.000104656		56795	0.000106835		54945	0.000104843		45520	8.86922e-05		62246	0.000160975
Total	337179261	0.620379		329341567	0.619511		310648118	0.592761		299116375	0.582805		201099063	0.520065

## Sheet: ST9
Table S9. General statistics of predicted protein-coding genes of the new MD2 v2 genome and genomes used for gene prediction training and inter-species comparative analyses.
Gene set	Annotation version	Number of primary genes	Number of genes	Average transcript length (bp)**	Average CDS length (bp)**	Average exons per gene**	Average exon length (bp)**	Average intron length (bp)**	Reference
Ananas comosus MD2	v2	60,141*	60,141*	3989.44	1168.5	5.29	219.859	653.788	This study
Ananas comosus F153	v3	27024	27024	4892.84	1171.3	5.84	251.48	706.5	doi: 10.1038/ng.3435
Ananas comosus MD2	v1	23598	23598	4294.37	1188	5.587	251.8	629.327	doi: 10.1093/dnares/dsw026
Arabidopsis thaliana	Araport11	27655	48456	2647.85	1294.4	6.32	281.229	153.47	doi: 10.1111/tpj.13415
Carica papaya	ASGPBv0.4	27769	27793	2353.7	892.7	4.05	219.16	476.78	doi: 10.1038/nature06856
Musa acuminata	v1	36528	36528	3802.93	1033.34	5.46	219.4	583.29	doi: 10.1093/database/bat035
Oryza sativa	Kitaake v3.1	35594	48494	3835.89	1221.9	5.556	336.26	419.43	doi: 10.1186/s12864-019-6262-4
Solanum lycopersicum	ITAG3.2	35768	35768	4005.57	1027.1	4.93	306.806	622.26	doi: 10.1038/nature11119
Sorghum bicolor	v3.1.1	34129	47121	4278.78	1228	5.65	349.85	470.81	doi: 10.1111/tpj.13781
Vitis vinifera	v2.1	26346	26346	6453.02	1131.16	6.15	240	966.92	doi: 10.1038/nature06148
Zea mays	PH207 v1.1	40557	40557	5992.32	1061	5.13	251.13	1138.22	doi: 10.1105/tpc.16.00353
* Includes both haplotype phases (P0 and P1).
** Data based on all gene sequences, including isoforms (if available).

## Sheet: ST10
Table S10. BUSCO analysis results of the new MD2 v2 gene models and previous pineapple gene models. The BUSCO lineage used for analysis was poales_odb10.
Metric	Pineapple gene models
	MD2 v2 P0	MD2v1	F153 v3
Percent Completeness (%)	91	79.2	86.8
Complete BUSCOs (C)	4452	3876	4251
Complete and single-copy BUSCOs (S)	3387	3318	3919
Complete and duplicated BUSCOs (D)	1065	558	332
Fragmented BUSCOs (F)	55	175	106
Missing BUSCOs (M)	389	845	539
Total BUSCO groups searched	4896

[truncated: 9 more sheets: ST11, ST12, ST13, ST14, ST15, ST16, ST17, ST18, ST19]
